# Supplementary material for: CCMetagen: comprehensive and accurate identification of eukaryotes and prokaryotes in metagenomic data
Source: Genome Biol. 2020 Apr 28;21:103. doi: 10.1186/s13059-020-02014-2 (PMC7189439; doi:10.1186/s13059-020-02014-2)
Supplement: Supplementary file 2 — Additional file 2: Table S1. Precision, recall and F1 scores obtained for fungal communities. [file 13059_2020_2014_MOESM2_ESM.xlsx]

## Sheet: Sheet1
Table S1. Precision, recall and F1 scores obtained for fungal communities.
F1 scores represent the harmonic average of precision and recall. Bold values indicate the best F1 score achieved for each sample, in each taxonomic category and reference database.
1_mtt = simulated fungal metatranscriptome
2_mtg = simulated fungal metagenome
RefSeq - f - partial = RefSeq reference database containing only part of the fungal genomes included in the test samples.
RefSeq - bf = RefSeq database containing all complete fungal and bacterial genomes
nt = NCBI nucleotide reference database
				RefSeq - f - partial				RefSeq - bf				nt
Aproach	Tax. Level	Sample		Precision	Recall	F1		Precision	Recall	F1		Precision	Recall	F1
CCMetagen	Phylum	1_mtt		100	100	100		100	100	100		50	100	66.6667
CCMetagen	Phylum	2_mtg		100	66.6667	80		100	66.6667	80		66.6667	66.6667	66.6667
Centrifuge	Phylum	1_mtt		40	100	57.1429		9.5238	100	17.3913		4.3478	100	8.33329
Centrifuge	Phylum	2_mtg		60	100	75		15	100	26.087		3.6145	100	6.97682
KrakenUniq	Phylum	1_mtt		40	100	57.1429		40	100	57.1429		28.5714	100	44.4444
KrakenUniq	Phylum	2_mtg		60	100	75		42.8571	100	60		7.6923	100	14.2857
Kraken2	Phylum	1_mtt		40	100	57.1429		12.5	100	22.2222		2.439	100	4.76186
Kraken2	Phylum	2_mtg		60	100	75		20	100	33.3333		3.3708	100	6.52176
CCMetagen	Class	1_mtt		66.6667	66.6667	66.6667		75	100	85.7143		50	100	66.6667
CCMetagen	Class	2_mtg		100	50	66.6667		100	60	75		80	40	53.3333
Centrifuge	Class	1_mtt		13.6364	100	24.0001		6.25	100	11.7647		3.125	100	6.06061
Centrifuge	Class	2_mtg		45.4545	100	62.5		20.4082	100	33.8984		4.717	100	9.00904
KrakenUniq	Class	1_mtt		13.0435	100	23.077		30	100	46.1538		25	100	40
KrakenUniq	Class	2_mtg		45.4545	100	62.5		55.5556	100	71.4286		9.1743	100	16.8067
Kraken2	Class	1_mtt		13.0435	100	23.077		8.3333	100	15.3846		1.1952	100	2.36217
Kraken2	Class	2_mtg		43.4783	100	60.6061		23.8095	100	38.4615		3.8911	100	7.49073
CCMetagen	Order	1_mtt		50	66.6667	57.1429		75	100	85.7143		37.5	100	54.5455
CCMetagen	Order	2_mtg		85.7143	54.5455	66.6667		87.5	63.6364	73.6842		83.3333	45.4545	58.8235
Centrifuge	Order	1_mtt		6.9767	100	13.0434		2.8571	100	5.55547		1.1152	100	2.2058
Centrifuge	Order	2_mtg		23.2558	90.9091	37.037		9.4828	100	17.3229		1.5942	100	3.13837
KrakenUniq	Order	1_mtt		6.8182	100	12.766		25	100	40		18.75	100	31.5789
KrakenUniq	Order	2_mtg		23.2558	90.9091	37.037		35.4839	100	52.381		3.6667	100	7.07402
Kraken2	Order	1_mtt		6.8182	100	12.766		4.1096	100	7.89476		0.309	100	0.616096
Kraken2	Order	2_mtg		22.7273	90.9091	36.3637		12.7907	100	22.6804		1.0628	100	2.10325
CCMetagen	Family	1_mtt		71.4286	71.4286	71.4286		87.5	100	93.3333		58.3333	100	73.6842
CCMetagen	Family	2_mtg		80	47.0588	59.2592		81.8182	52.9412	64.2857		87.5	41.1765	56
Centrifuge	Family	1_mtt		7.2289	85.7143	13.3333		3.4483	100	6.66671		1.3725	100	2.70783
Centrifuge	Family	2_mtg		18.0723	88.2353	30		8.2126	100	15.1786		1.0372	100	2.05311
KrakenUniq	Family	1_mtt		7.0588	85.7143	13.0434		35	100	51.8519		29.1667	100	45.1613
KrakenUniq	Family	2_mtg		17.8571	88.2353	29.7029		34	100	50.7463		2.906	100	5.64787
Kraken2	Family	1_mtt		7.0588	85.7143	13.0434		5.6911	100	10.7693		0.1938	100	0.38685
Kraken2	Family	2_mtg		17.6471	88.2353	29.4118		12.0567	100	21.5189		0.4081	100	0.812883
CCMetagen	Genus	1_mtt		71.4286	55.5556	62.5		90	100	94.7368		64.2857	100	78.2609
CCMetagen	Genus	2_mtg		69.2308	39.1304	50		76.4706	56.5217	65		76.9231	43.4783	55.5556
Centrifuge	Genus	1_mtt		4.6667	77.7778	8.80509		2.5788	100	5.02794		1.1921	100	2.35611
Centrifuge	Genus	2_mtg		12	78.2609	20.8092		6.4607	100	12.1372		0.6989	100	1.3881
KrakenUniq	Genus	1_mtt		4.7297	77.7778	8.91714		28.125	100	43.9024		24.3243	100	39.1304
KrakenUniq	Genus	2_mtg		12.1622	78.2609	21.0527		30.2632	100	46.4647		2.5414	100	4.95683
Kraken2	Genus	1_mtt		4.6667	77.7778	8.80509		4.8649	100	9.27841		0.074	100	0.147891
Kraken2	Genus	2_mtg		11.9205	78.2609	20.6896		10.5023	100	19.0083		0.1486	100	0.296759
CCMetagen	Species	1_mtt		71.4286	33.3333	45.4545		93.3333	93.3333	93.3333		71.4286	100	83.3334
CCMetagen	Species	2_mtg		47.619	33.3333	39.2156		76	63.3333	69.0909		57.6923	50	53.5714
Centrifuge	Species	1_mtt		2.9787	46.6667	5.59996		2.4351	100	4.75442		1.1682	100	2.30942
Centrifuge	Species	2_mtg		6.383	50	11.3208		4.9505	100	9.43397		0.4298	100	0.855921
KrakenUniq	Species	1_mtt		3.0172	46.6667	5.66794		35.7143	100	52.6316		26.7857	100	42.2535
KrakenUniq	Species	2_mtg		6.4378	50	11.4069		28.3019	100	44.1177		2.1802	100	4.26736
Kraken2	Species	1_mtt		2.9661	46.6667	5.57769		5.7034	100	10.7913		0.0452	80	0.090349
Kraken2	Species	2_mtg		6.383	50	11.3208		8.7719	100	16.129		0.0702	86.6667	0.140286
