# Supplementary material for: CCMetagen: comprehensive and accurate identification of eukaryotes and prokaryotes in metagenomic data
Source: Genome Biol. 2020 Apr 28;21:103. doi: 10.1186/s13059-020-02014-2 (PMC7189439; doi:10.1186/s13059-020-02014-2)
Supplement: Supplementary file 4 — Additional file 4: Table S2. Precision, recall and F1 scores obtained with the CCMetagen analysis with assembled sequence reads. [file 13059_2020_2014_MOESM4_ESM.xlsx]

## Sheet: Sheet1
Table S2. Precision, recall and F1 scores obtained with the CCMetagen pipeline when analysis was performed with assembled sequence reads (contigs).
F1 scores represent the harmonic average of precision and recall. Bold values indicate the best F1 score achieved for each sample, in each taxonomic category and reference database.
5_mtt_ctg = simulated fungal metatranscriptome (contigs)
6_mtg_ctg = simulated fungal metagenome (contigs)
RefSeq - f - partial = RefSeq reference database containing only part of the fungal genomes included in the test samples.
RefSeq - bf = RefSeq database containing all complete fungal and bacterial genomes
nt = NCBI nucleotide reference database
	Database	Sample	TaxLevel	Precision	Recall	F1
	NCBI nt	5_mtt_ctg	Phylum	66.6667	100	80
	NCBI nt	6_mtg_ctg	Phylum	25	66.6667	36.3636
	refSeq-bf	5_mtt_ctg	Phylum	100	100	100
	refSeq-bf	6_mtg_ctg	Phylum	100	66.6667	80
	RefSeq-f-Partial	5_mtt_ctg	Phylum	100	100	100
	RefSeq-f-Partial	6_mtg_ctg	Phylum	100	66.6667	80
	NCBI nt	5_mtt_ctg	Class	60	100	75
	NCBI nt	6_mtg_ctg	Class	41.6667	50	45.4546
	refSeq-bf	5_mtt_ctg	Class	100	66.6667	80
	refSeq-bf	6_mtg_ctg	Class	100	40	57.1429
	RefSeq-f-Partial	5_mtt_ctg	Class	66.6667	66.6667	66.6667
	RefSeq-f-Partial	6_mtg_ctg	Class	100	30	46.1538
	NCBI nt	5_mtt_ctg	Order	42.8571	100	60
	NCBI nt	6_mtg_ctg	Order	28.5714	54.5455	37.5
	refSeq-bf	5_mtt_ctg	Order	100	66.6667	80
	refSeq-bf	6_mtg_ctg	Order	100	36.3636	53.3333
	RefSeq-f-Partial	5_mtt_ctg	Order	50	66.6667	57.1429
	RefSeq-f-Partial	6_mtg_ctg	Order	75	27.2727	40
	NCBI nt	5_mtt_ctg	Family	63.6364	100	77.7778
	NCBI nt	6_mtg_ctg	Family	42.1053	47.0588	44.4445
	refSeq-bf	5_mtt_ctg	Family	100	71.4286	83.3334
	refSeq-bf	6_mtg_ctg	Family	100	35.2941	52.1739
	RefSeq-f-Partial	5_mtt_ctg	Family	66.6667	57.1429	61.5385
	RefSeq-f-Partial	6_mtg_ctg	Family	66.6667	23.5294	34.7826
	NCBI nt	5_mtt_ctg	Genus	69.2308	100	81.8182
	NCBI nt	6_mtg_ctg	Genus	70.5882	52.1739	60
	refSeq-bf	5_mtt_ctg	Genus	100	55.5556	71.4286
	refSeq-bf	6_mtg_ctg	Genus	100	26.087	41.3794
	RefSeq-f-Partial	5_mtt_ctg	Genus	60	33.3333	42.8571
	RefSeq-f-Partial	6_mtg_ctg	Genus	60	13.0435	21.4286
	NCBI nt	5_mtt_ctg	Species	71.4286	100	83.3334
	NCBI nt	6_mtg_ctg	Species	66.6667	53.3333	59.2593
	refSeq-bf	5_mtt_ctg	Species	100	40	57.1429
	refSeq-bf	6_mtg_ctg	Species	100	33.3333	50
	RefSeq-f-Partial	5_mtt_ctg	Species	100	20	33.3333
	RefSeq-f-Partial	6_mtg_ctg	Species	83.3333	16.6667	27.7778
