# Supplementary material for: CCMetagen: comprehensive and accurate identification of eukaryotes and prokaryotes in metagenomic data
Source: Genome Biol. 2020 Apr 28;21:103. doi: 10.1186/s13059-020-02014-2 (PMC7189439; doi:10.1186/s13059-020-02014-2)
Supplement: Supplementary file 5 — Additional file 5: Table S3. Species and transcripts observed in the metatranscriptome of a mock fungal community (biological data set 1). [file 13059_2020_2014_MOESM5_ESM.xlsx]

## Sheet: Sheet1
Table S3. Species and transcripts observed in the metatranscriptome of a mock fungal community (biological data set 1)
Closest_match	Score	Expected	Template_length	Template_Identity	Template_Coverage	Query_Identity	Query_Coverage	Depth	q_value	p_value	LCA_TaxId	Superkingdom	Kingdom	Phylum	Class	Order	Family	Genus	Species
5476|Z11484.1 C.albicans CEF3 gene encoding elongation factor 3	24866	22	3671	35.36	35.88	98.56	278.74	25.16	24798.8	1e-26	5476	Eukaryota	Fungi	Ascomycota	Saccharomycetes	Saccharomycetales	Debaryomycetaceae	Candida	Candida albicans
5476|Z12822.1 C.albicans gene for translation elongation factor 3	18224	25	4192	34.66	34.73	99.79	287.91	18.02	18147.3	1e-26	5476	Eukaryota	Fungi	Ascomycota	Saccharomycetes	Saccharomycetales	Debaryomycetaceae	Candida	Candida albicans
5482|X54875.1 C. tropicalis gene for vacuolar ATPase subunit b	2520	16	2644	33.7	34.19	98.56	292.48	4.31	2471.92	1e-26	5482	Eukaryota	Fungi	Ascomycota	Saccharomycetes	Saccharomycetales	Debaryomycetaceae	Candida	Candida tropicalis
4909|X57957.1 Issatchenkia orientalis (yeast) GSTY2 mRNA for glutathione S-transferase Y-2	22734	4	658	97.57	99.24	98.32	100.77	141.35	22721.9	1e-26	4919	Eukaryota	Fungi	Ascomycota	Saccharomycetes	Saccharomycetales	Pichiaceae	Pichia
5476|M74075.1 Candida albicans adenosine triphosphatase (PMA1) gene, complete cds	4814	19	3251	53.46	54.2	98.64	184.51	6.1	4754.7	1e-26	5476	Eukaryota	Fungi	Ascomycota	Saccharomycetes	Saccharomycetales	Debaryomycetaceae	Candida	Candida albicans
5476|M94160.1 Candida albicans cell division cycle protein (CDC25) gene, complete cds	16478	36	6043	84.58	86.27	98.04	115.92	11.2	16367.5	1e-26	1535326	Eukaryota	Fungi	Ascomycota	Saccharomycetes	Saccharomycetales	Debaryomycetaceae	Candida
5476|M61128.1 Candida albicans calmodulin (CMD1) gene, complete cds	1450	8	1432	34.22	34.5	99.19	289.88	3.99	1423.95	1e-26	5476	Eukaryota	Fungi	Ascomycota	Saccharomycetes	Saccharomycetales	Debaryomycetaceae	Candida	Candida albicans
5482|M35199.1 C.tropicalis NADPH-cytochrome P450 reductase gene, complete cds	1790	18	2990	27.86	28.9	96.41	346.06	2.58	1735.9	1e-26	1535326	Eukaryota	Fungi	Ascomycota	Saccharomycetes	Saccharomycetales	Debaryomycetaceae	Candida
5476|M60628.1 C.albicans peptidyl-propyl cis-trans isomerase (CYP1) gene, complete cds	2448	7	1242	41.71	42.19	98.85	237.02	9.59	2425.31	1e-26	5476	Eukaryota	Fungi	Ascomycota	Saccharomycetes	Saccharomycetales	Debaryomycetaceae	Candida	Candida albicans
5476|M29934.1 C.albicans elongation factor 1-alpha (TEF-1) gene, complete cds	16984	14	2411	45.42	47.08	96.48	212.42	33.09	16939.8	1e-26	1535326	Eukaryota	Fungi	Ascomycota	Saccharomycetes	Saccharomycetales	Debaryomycetaceae	Candida
5476|M29935.1 C.albicans elongation factor 1-alpha (TEF-2) gene, complete cds	4816	14	2369	22.79	22.92	99.45	436.28	9.83	4772.72	1e-26	5476	Eukaryota	Fungi	Ascomycota	Saccharomycetes	Saccharomycetales	Debaryomycetaceae	Candida	Candida albicans
5476|L10290.1 Candida albicans isolate KEMH5 enolase (ENO1) gene, complete cds	6272	12	2018	46.68	47.32	98.64	211.31	14.79	6235.08	1e-26	5476	Eukaryota	Fungi	Ascomycota	Saccharomycetes	Saccharomycetales	Debaryomycetaceae	Candida	Candida albicans
5476|L11896.1 Candida albicans repeat region related DNA sequence	1192	1	223	99.55	103.59	96.1	96.54	24.51	1187.92	1e-26	766764	Eukaryota	Fungi	Ascomycota	Saccharomycetes	Saccharomycetales	Debaryomycetaceae
36911|M55526.1 Candida lusitaniae small ribosomal subunit RNA gene sequence_x0001_JN941111.1 Clavispora lusitaniae strain WM 18 18S ribosomal RNA (SSU) gene, partial sequence	4550	10	1759	44.4	44.63	99.49	224.08	11.23	4517.84	1e-26	36911	Eukaryota	Fungi	Ascomycota	Saccharomycetes	Saccharomycetales	Metschnikowiaceae	Clavispora	Clavispora lusitaniae
5476|M76586.1 Candida albicans zinc finger protein (ZNF1) gene, complete cds	1668	8	1309	81.82	82.81	98.8	120.76	4.5	1644.14	1e-26	5476	Eukaryota	Fungi	Ascomycota	Saccharomycetes	Saccharomycetales	Debaryomycetaceae	Candida	Candida albicans
4952|M17741.1 Y.lipolytica XPR2 gene encoding alkaline extracellular protease (AEP), complete cds	2146	24	4049	25.56	25.73	99.33	388.58	2.13	2072.86	1e-26	4952	Eukaryota	Fungi	Ascomycota	Saccharomycetes	Saccharomycetales	Dipodascaceae	Yarrowia	Yarrowia lipolytica
4952|M91598.1 Yarrowia lipolytica 3-phosphoglycerate kinase (PGK1) gene, complete cds	6146	19	3161	40.4	42.77	94.45	233.8	8.65	6088.27	1e-26	34353	Eukaryota	Fungi	Ascomycota	Saccharomycetes	Saccharomycetales	Dipodascaceae
4952|M14402.1 Yeast (Y.lipolytica) ribosomal RNA gene	16384	21	3487	48.06	52.42	91.68	190.75	20.5	16320.1	1e-26	34353	Eukaryota	Fungi	Ascomycota	Saccharomycetes	Saccharomycetales	Dipodascaceae
4952|M23353.1 Y.lipolytica alkaline extracellular protease (XPR2) gene, complete cds	20350	18	2966	58.97	60.01	98.26	166.63	31.88	20295.7	1e-26	4951	Eukaryota	Fungi	Ascomycota	Saccharomycetes	Saccharomycetales	Dipodascaceae	Yarrowia
5478|M69146.1 Torulopsis glabrata metal-activated transcription factor (amt1) gene, complete cds	5314	10	1639	54.79	55.28	99.12	180.91	11.89	5284.01	1e-26	5478	Eukaryota	Fungi	Ascomycota	Saccharomycetes	Saccharomycetales	Saccharomycetaceae	Nakaseomyces	[Candida] glabrata
5478|J05133.1 C.glabrata (yeast) metallothionein I (MTI) gene, complete cds	177102	4	765	57.25	59.61	96.05	167.76	764.58	177088	1e-26	4893	Eukaryota	Fungi	Ascomycota	Saccharomycetes	Saccharomycetales	Saccharomycetaceae
5478|J05134.1 C.glabrata (yeast) metallothionein II (MTI) gene, complete cds	35088	4	736	86.55	91.17	94.93	109.69	158.72	35074.5	1e-26	4893	Eukaryota	Fungi	Ascomycota	Saccharomycetes	Saccharomycetales	Saccharomycetaceae
5478|M86727.1 Candida glabrata metallothionein II (MT-IIb) gene, complete cds	2768	5	846	43.85	44.8	97.89	223.22	11.09	2752.52	1e-26	374468	Eukaryota	Fungi	Ascomycota	Saccharomycetes	Saccharomycetales	Saccharomycetaceae	Nakaseomyces
10090|M19226.1 Mouse 28S large subunit rRNA, 5' end	3342	2	380	59.21	62.11	95.34	161.02	65.78	3335.04	1e-26	10066	Eukaryota	Metazoa	Chordata	Mammalia	Rodentia	Muridae
5476|D13454.1 Candida albicans CACHS3 gene for chitin synthase III	17118	28	4610	84.12	84.51	99.54	118.33	15.33	17033.6	1e-26	5476	Eukaryota	Fungi	Ascomycota	Saccharomycetes	Saccharomycetales	Debaryomycetaceae	Candida	Candida albicans
13370|X64821.1 B.naardenensis mitochondrial DNA for cytochrome oxidase subunit 2	31332	4	747	56.49	60.91	92.75	164.18	257.5	31318.3	1e-26	1156497	Eukaryota	Fungi	Ascomycota	Saccharomycetes	Saccharomycetales	Pichiaceae
5007|X64823.1 D.bruxellensis mitochondrial DNA for cytochrome oxidase subunit 2	7830	4	738	26.29	27.64	95.1	361.76	66.4	7816.47	1e-26	1156497	Eukaryota	Fungi	Ascomycota	Saccharomycetes	Saccharomycetales	Pichiaceae
5476|L12463.1 Candida albicans phosphoribosyl-amidoimidazole-succinocarboxamide synthetase (ADE1) gene, complete cds	3236	7	1266	72.04	73.7	97.75	135.69	12.36	3212.85	1e-26	1535326	Eukaryota	Fungi	Ascomycota	Saccharomycetes	Saccharomycetales	Debaryomycetaceae	Candida
5476|L16227.1 Candida albicans D-arabinitol dehydrogenase (ArDH) gene, complete cds	4298	9	1614	44.24	44.49	99.44	224.79	10.31	4268.49	1e-26	5476	Eukaryota	Fungi	Ascomycota	Saccharomycetes	Saccharomycetales	Debaryomycetaceae	Candida	Candida albicans
5207|L14068.1 Cryptococcus neoformans 5.8S and 25S ribosomal RNA sequences	932312	23	3785	45.31	47.69	95.01	209.7	1300.04	932243	1e-26	1884633	Eukaryota	Fungi	Basidiomycota	Tremellomycetes	Tremellales	Cryptococcaceae
5207|L14067.1 Cryptococcus neoformans 5.8S and 25S ribosomal RNA genes	253258	23	3785	19.79	20.26	97.65	493.48	400.23	253189	1e-26	5206	Eukaryota	Fungi	Basidiomycota	Tremellomycetes	Tremellales	Cryptococcaceae	Cryptococcus
4932|K00767.1 yeast (s.cerevisiae) mitochondrial 21s rrna omega(-) gene & flanks	1218	3	639	57.9	65.73	88.1	152.14	10.94	1206.33	1e-26	4892	Eukaryota	Fungi	Ascomycota	Saccharomycetes	Saccharomycetales
5482|U00675.1 Candida tropicalis D-arabinitol dehydrogenase (ARD) gene, complete cds	970	7	1166	39.62	40.74	97.26	245.47	3.67	948.82	1e-26	1535326	Eukaryota	Fungi	Ascomycota	Saccharomycetes	Saccharomycetales	Debaryomycetaceae	Candida
5476|X74952.1 C.albicans FAS1 (fatty acid synthetase) gene	49042	39	6502	48.52	48.86	99.31	204.66	29.98	48922.9	1e-26	5476	Eukaryota	Fungi	Ascomycota	Saccharomycetes	Saccharomycetales	Debaryomycetaceae	Candida	Candida albicans
5482|U02877.1 Candida tropicalis vacuolar ATPase subunit c gene, complete cds	1144	8	1386	38.31	39.54	96.9	252.92	4.44	1118.83	1e-26	1535326	Eukaryota	Fungi	Ascomycota	Saccharomycetes	Saccharomycetales	Debaryomycetaceae	Candida
5476|L12217.1 Candida albicans 3-deoxy-D-arabinoheptulosonate-7-phosphate synthase (ARO3) gene, complete cds	1496	9	1502	49	50.4	97.23	198.41	3.96	1468.68	1e-26	1535326	Eukaryota	Fungi	Ascomycota	Saccharomycetes	Saccharomycetales	Debaryomycetaceae	Candida
4952|M86863.1 Yarrowia lipolytica pyruvate kinase gene, complete cds	2814	17	2794	35.4	37.97	93.21	263.34	4	2763.17	1e-26	34353	Eukaryota	Fungi	Ascomycota	Saccharomycetes	Saccharomycetales	Dipodascaceae
4952|Z23264.1 Y.lipolytica MTP1 and MTP2 genes encoding metallothionein-I and metallothionein-II proteins	10262	12	1999	49.22	54.08	91.03	184.92	19.7	10225.4	1e-26	34353	Eukaryota	Fungi	Ascomycota	Saccharomycetes	Saccharomycetales	Dipodascaceae
5476|U12975.1 Candida albicans ATCC 10261 beta-1,3 glucan transferase (BGL2) gene, complete cds	4348	7	1149	93.12	95.74	97.27	104.45	15.38	4326.97	1e-26	1535326	Eukaryota	Fungi	Ascomycota	Saccharomycetes	Saccharomycetales	Debaryomycetaceae	Candida
5476|X82017.1 C.albicans DNA for ribosomal protein 10	4786	7	1265	59.6	61.74	96.54	161.97	16.64	4762.85	1e-26	1535326	Eukaryota	Fungi	Ascomycota	Saccharomycetes	Saccharomycetales	Debaryomycetaceae	Candida
4952|U16653.1 Yarrowia lipolytica Pay2p (PAY2) gene, complete cds	8586	15	2606	51.88	53.18	97.55	188.02	13.12	8538.32	1e-26	4951	Eukaryota	Fungi	Ascomycota	Saccharomycetes	Saccharomycetales	Dipodascaceae	Yarrowia
5476|U15924.1 Candida albicans alcohol dehydrogenase (cad) mRNA, complete cds	46326	6	1053	92.59	94.78	97.7	105.51	158.05	46306.7	1e-26	1535326	Eukaryota	Fungi	Ascomycota	Saccharomycetes	Saccharomycetales	Debaryomycetaceae	Candida
5479|D43687.1 Candida maltosa L41Plb gene for L41 ribosomal protein, partial cds	3318	3	550	53.09	56.18	94.5	177.99	39	3307.93	1e-26	766764	Eukaryota	Fungi	Ascomycota	Saccharomycetes	Saccharomycetales	Debaryomycetaceae
5478|L40390.1 Candida glabrata ERG3 gene, complete cds	2692	13	2240	24.33	25.04	97.15	399.29	6	2651.19	1e-26	374468	Eukaryota	Fungi	Ascomycota	Saccharomycetes	Saccharomycetales	Saccharomycetaceae	Nakaseomyces
4952|Z34956.1 Y.lipolytica HOY1 gene for DNA-binding protein	3556	22	3675	27.67	29.09	95.14	343.78	5.13	3489.16	1e-26	34353	Eukaryota	Fungi	Ascomycota	Saccharomycetes	Saccharomycetales	Dipodascaceae
5476|U25718.1 Candida albicans stress seventy A subfamily cell wall protein (SSA2) mRNA, partial cds	4186	4	686	85.13	87.17	97.66	114.72	35.4	4173.43	1e-26	1535326	Eukaryota	Fungi	Ascomycota	Saccharomycetes	Saccharomycetales	Debaryomycetaceae	Candida
42374|X83718.1 C. dubliniensis rrn gene	213530	3	501	94.41	94.41	100	105.92	2141.87	213521	1e-26	42374	Eukaryota	Fungi	Ascomycota	Saccharomycetes	Saccharomycetales	Debaryomycetaceae	Candida	Candida dubliniensis
5482|X88899.1 C.tropicalis CDC55 gene	1570	12	2055	31.97	32.51	98.35	307.63	4.08	1532.71	1e-26	1535326	Eukaryota	Fungi	Ascomycota	Saccharomycetes	Saccharomycetales	Debaryomycetaceae	Candida
1428|X89895.1 B.thuringiensis DNA for 16S and 23S rRNA and spacer region	2296	18	2978	27.37	30.52	89.66	327.61	5.68	2241.95	1e-26	186817	Bacteria		Firmicutes	Bacilli	Bacillales	Bacillaceae
9606|Z57001.1 H.sapiens CpG island DNA genomic Mse1 fragment, clone 157c12, reverse read cpg157c12.rt1a	194	1	248	77.02	80.65	95.5	124	3.97	189.5	1e-26	9604	Eukaryota	Metazoa	Chordata	Mammalia	Primates	Hominidae
5476|U37011.1 Candida albicans ribosomal protein L29 (RPL29) mRNA, partial cds	226	1	187	71.66	75.4	95.04	132.62	5.18	222.59	1e-26	766764	Eukaryota	Fungi	Ascomycota	Saccharomycetes	Saccharomycetales	Debaryomycetaceae
5476|U32627.1 Candida albicans ubiquitin precursor (CaUBI1) mRNA, complete cds	2546	4	799	58.82	64.71	90.91	154.55	16.14	2531.38	1e-26	766764	Eukaryota	Fungi	Ascomycota	Saccharomycetes	Saccharomycetales	Debaryomycetaceae
5476|U44747.1 Candida albicans adhesion and aggregation mediating surface antigen (AAF1) gene, complete cds	2458	17	2913	36.73	37.69	97.45	265.3	3.68	2405.08	1e-26	1535326	Eukaryota	Fungi	Ascomycota	Saccharomycetes	Saccharomycetales	Debaryomycetaceae	Candida
29826|Z48318.1 N.vitellina partial gene for 26S ribosomal RNA (637 bp)	490	3	637	20.72	21.82	94.96	458.27	5.09	478.44	1e-26	29824	Eukaryota	Fungi	Ascomycota	Neolectomycetes	Neolectales	Neolectaceae
5476|U57896.1 Candida albicans cytochrome C gene (CYC1) gene, complete cds	3070	5	890	80.34	81.91	98.08	122.09	17.25	3053.71	1e-26	1535326	Eukaryota	Fungi	Ascomycota	Saccharomycetes	Saccharomycetales	Debaryomycetaceae	Candida
5482|M64984.1 Candida tropicalis open reading frame DNA sequence	13572	30	5006	50.66	51.24	98.87	195.17	11.29	13480.5	1e-26	5482	Eukaryota	Fungi	Ascomycota	Saccharomycetes	Saccharomycetales	Debaryomycetaceae	Candida	Candida tropicalis
5478|L78130.1 Candida glabrata serine/threonine protein kinase (SNF1) gene homologue, complete cds	14982	13	2184	87.18	89.33	97.59	111.94	26.49	14942	1e-26	374468	Eukaryota	Fungi	Ascomycota	Saccharomycetes	Saccharomycetales	Saccharomycetaceae	Nakaseomyces
5476|L78129.1 Candida albicans serine/threonine protein kinase (SNF1) gene, complete cds	6924	14	2351	79.97	82.26	97.21	121.56	12.1	6881	1e-26	1535326	Eukaryota	Fungi	Ascomycota	Saccharomycetes	Saccharomycetales	Debaryomycetaceae	Candida
1405|U56466.1 Bacillus mycoides 23S ribosomal RNA gene, hypervariable region, partial sequence	444	1	294	87.07	88.78	98.08	112.64	10.13	438.64	1e-26	1386	Bacteria		Firmicutes	Bacilli	Bacillales	Bacillaceae	Bacillus
1405|U56470.1 Bacillus mycoides 23S ribosomal RNA gene, hypervariable region, partial sequence	286	1	294	70.07	71.43	98.1	140	6.75	280.65	1e-26	1386	Bacteria		Firmicutes	Bacilli	Bacillales	Bacillaceae	Bacillus
1405|U56474.1 Bacillus mycoides 23S ribosomal RNA gene, hypervariable region, partial sequence	344	1	294	46.94	48.3	97.18	207.04	9.12	338.64	1e-26	1386	Bacteria		Firmicutes	Bacilli	Bacillales	Bacillaceae	Bacillus
1405|U56478.1 Bacillus mycoides 23S ribosomal RNA gene, hypervariable region, partial sequence	162	1	294	62.59	63.27	98.92	158.06	3.39	156.69	1e-26	1405	Bacteria		Firmicutes	Bacilli	Bacillales	Bacillaceae	Bacillus	Bacillus mycoides
237561|XM_716649.1 Candida albicans SC5314 alpha-1,2-mannosyltransferase KTR1 (MNT1), partial mRNA_x0001_X99619.1 C.albicans MNT1 gene	11152	7	1296	99.23	100.39	98.85	99.62	37.42	11128.2	1e-26	5476	Eukaryota	Fungi	Ascomycota	Saccharomycetes	Saccharomycetales	Debaryomycetaceae	Candida	Candida albicans
5476|Y07671.1 C.albicans random DNA marker, 213bp	296	1	213	63.38	65.26	97.12	153.24	5.61	292.12	1e-26	1535326	Eukaryota	Fungi	Ascomycota	Saccharomycetes	Saccharomycetales	Debaryomycetaceae	Candida
5207|U70673.1 Filobasidiella neoformans phosphoribosylaminoimidazole carboxylase (ADE2) mRNA, partial cds	1112	11	1822	90.4	93.63	96.54	106.8	2.71	1079.02	1e-26	5206	Eukaryota	Fungi	Basidiomycota	Tremellomycetes	Tremellales	Cryptococcaceae	Cryptococcus
5476|Y08497.1 C.albicans LTR, clone-library K6	2990	2	400	56.75	58.75	96.6	170.21	44.78	2982.67	1e-26	1535326	Eukaryota	Fungi	Ascomycota	Saccharomycetes	Saccharomycetales	Debaryomycetaceae	Candida
5476|D88252.1 Candida albicans DNA for squalene epoxidase, complete cds	1248	11	1926	47.04	47.25	99.56	211.65	2.97	1213.11	1e-26	5476	Eukaryota	Fungi	Ascomycota	Saccharomycetes	Saccharomycetales	Debaryomycetaceae	Candida	Candida albicans
5476|U61975.1 Candida albicans phosphatidylinositol/phosphatidylcholine transfer protein Sec14p (SEC14) mRNA, complete cds	6448	7	1186	97.13	99.16	97.96	100.85	19.69	6426.28	1e-26	1535326	Eukaryota	Fungi	Ascomycota	Saccharomycetes	Saccharomycetales	Debaryomycetaceae	Candida
5476|U53216.1 Candida albicans 3-deoxy-D-arabinoheptulosonate-7-phosphate synthase (ARO4) gene, complete cds	2486	13	2184	39.06	40.2	97.15	248.75	5.2	2446.23	1e-26	1535326	Eukaryota	Fungi	Ascomycota	Saccharomycetes	Saccharomycetales	Debaryomycetaceae	Candida
5482|AB002106.1 Candida tropicalis DNA for D-xylose reductase II,III, complete cds	3782	7	1259	22	23.35	94.22	428.23	11.05	3758.97	1e-26	766764	Eukaryota	Fungi	Ascomycota	Saccharomycetes	Saccharomycetales	Debaryomycetaceae
5476|D88490.1 Candida albicans mRNA for CaKRE6, complete cds	10628	16	2670	83	84.27	98.49	118.67	16.24	10579.1	1e-26	5476	Eukaryota	Fungi	Ascomycota	Saccharomycetes	Saccharomycetales	Debaryomycetaceae	Candida	Candida albicans
5476|U95793.1 Candida albicans strain R-2617 ERK/MAP protein kinase (ERK1) gene, partial cds	244	1	196	70.92	80.61	87.97	124.05	3.49	240.43	1e-26	4892	Eukaryota	Fungi	Ascomycota	Saccharomycetes	Saccharomycetales
42374|U95800.1 Candida dubliniensis strain R-2442 ERK/MAP protein kinase (ERK1) gene, partial cds	574	1	198	98.48	98.48	100	101.54	5.88	570.38	1e-26	42374	Eukaryota	Fungi	Ascomycota	Saccharomycetes	Saccharomycetales	Debaryomycetaceae	Candida	Candida dubliniensis
5476|AF000120.1 Candida albicans tRNA splicing protein (SPL1) gene, complete cds	3252	12	2071	45.44	46.21	98.33	216.41	6.48	3214.21	1e-26	1535326	Eukaryota	Fungi	Ascomycota	Saccharomycetes	Saccharomycetales	Debaryomycetaceae	Candida
5476|D84472.1 Candida albicans DNA for translation initiation factor, complete cds	7348	11	1901	55.81	56.34	99.07	177.5	16.92	7313.21	1e-26	5476	Eukaryota	Fungi	Ascomycota	Saccharomycetes	Saccharomycetales	Debaryomycetaceae	Candida	Candida albicans
5476|AF006591.1 Candida albicans galactokinase (GAL1) gene, complete cds	4268	12	2020	31.58	32.57	96.96	306.99	8.66	4231.09	1e-26	1535326	Eukaryota	Fungi	Ascomycota	Saccharomycetes	Saccharomycetales	Debaryomycetaceae	Candida
5476|U70473.1 Candida albicans PEP carboxykinase (PCK1) gene, complete cds	10662	20	3346	21.37	21.61	98.89	462.79	15.07	10600.8	1e-26	5476	Eukaryota	Fungi	Ascomycota	Saccharomycetes	Saccharomycetales	Debaryomycetaceae	Candida	Candida albicans
5476|AF009966.1 Candida albicans serine hydroxymethyl transferase II (SHMII) gene, complete cds	2310	11	1874	47.23	47.28	99.89	211.51	5.83	2275.85	1e-26	5476	Eukaryota	Fungi	Ascomycota	Saccharomycetes	Saccharomycetales	Debaryomycetaceae	Candida	Candida albicans
5476|AF009967.1 Candida albicans Gly1 (Gly1) gene, complete cds	998	9	1530	28.1	28.89	97.29	346.15	2.93	970.28	1e-26	1535326	Eukaryota	Fungi	Ascomycota	Saccharomycetes	Saccharomycetales	Debaryomycetaceae	Candida
5476|AB006327.1 Candida albicans mRNA for catalase, complete cds	4462	10	1730	29.36	29.83	98.45	335.27	10.88	4430.37	1e-26	5476	Eukaryota	Fungi	Ascomycota	Saccharomycetes	Saccharomycetales	Debaryomycetaceae	Candida	Candida albicans
5476|AF012898.1 Candida albicans protein phosphatase Ssd1 homolog (SSD1) gene, complete cds	3726	29	4794	42.93	43.76	98.09	228.5	3.21	3638.99	1e-26	1535326	Eukaryota	Fungi	Ascomycota	Saccharomycetes	Saccharomycetales	Debaryomycetaceae	Candida
5476|AF020554.1 Candida albicans translation release factor 3 (SUP35) gene, complete cds	2900	15	2608	50.61	51.65	98	193.62	4.55	2852.51	1e-26	1535326	Eukaryota	Fungi	Ascomycota	Saccharomycetes	Saccharomycetales	Debaryomycetaceae	Candida
5476|AF027295.1 Candida albicans 1,3-beta-D-glucan synthase catalytic subunit (CaFKS1) gene, partial cds	28816	12	2069	99.95	100.05	99.9	99.95	54.67	28778.1	1e-26	5476	Eukaryota	Fungi	Ascomycota	Saccharomycetes	Saccharomycetales	Debaryomycetaceae	Candida	Candida albicans
5207|U62929.1 Filobasidiella neoformans multidrug resistance protein 1 (mdr1) mRNA, complete cds_x0001_DQ903909.1 Cryptococcus neoformans var. grubii strain CDC551 multidrug efflux pump (MDR1) mRNA, complete cds	8352	25	4227	98.41	99.91	98.51	100.09	8.64	8274.79	1e-26	5207	Eukaryota	Fungi	Basidiomycota	Tremellomycetes	Tremellales	Cryptococcaceae	Cryptococcus	Cryptococcus neoformans
5476|D86430.1 Candida albicans gene for CaRho1, complete cds	690	4	779	37.87	37.87	100	264.07	4.11	675.84	1e-26	5476	Eukaryota	Fungi	Ascomycota	Saccharomycetes	Saccharomycetales	Debaryomycetaceae	Candida	Candida albicans
5476|AF043331.1 Candida albicans secreted aspartyl proteinase (SAP9) gene, complete cds	18920	12	2117	60.75	62.02	97.94	161.23	39.92	18881.2	1e-26	1535326	Eukaryota	Fungi	Ascomycota	Saccharomycetes	Saccharomycetales	Debaryomycetaceae	Candida
5480|AB010636.1 Candida parapsilosis gene for SADH, complete cds	1950	11	1864	38.52	38.52	100	259.61	5.3	1916.08	1e-26	5480	Eukaryota	Fungi	Ascomycota	Saccharomycetes	Saccharomycetales	Debaryomycetaceae	Candida	Candida parapsilosis
5476|AB006363.1 Candida albicans CaNIK1 gene, complete cds	17336	26	4317	73.96	74.36	99.47	134.49	16.15	17257	1e-26	5476	Eukaryota	Fungi	Ascomycota	Saccharomycetes	Saccharomycetales	Debaryomycetaceae	Candida	Candida albicans
5480|Y14704.1 Candida parapsilosis GAL1 gene	6094	18	2980	54.83	55.23	99.27	181.04	7.78	6039.56	1e-26	5480	Eukaryota	Fungi	Ascomycota	Saccharomycetes	Saccharomycetales	Debaryomycetaceae	Candida	Candida parapsilosis
4952|AF054510.1 Yarrowia lipolytica translation elongation factor 1-alpha (TEF) mRNA, complete cds	51394	9	1500	45.07	47.27	95.35	211.57	163.31	51366.5	1e-26	34353	Eukaryota	Fungi	Ascomycota	Saccharomycetes	Saccharomycetales	Dipodascaceae
4952|AF054511.1 Yarrowia lipolytica ribosomal protein S7 (RPS7) mRNA, complete cds	1092	5	852	42.96	43.08	99.73	232.15	5.66	1076.47	1e-26	4952	Eukaryota	Fungi	Ascomycota	Saccharomycetes	Saccharomycetales	Dipodascaceae	Yarrowia	Yarrowia lipolytica
5476|AF046872.1 Candida albicans Cu,Zn-superoxide dismutase (sod1) gene, complete cds	1552	9	1592	49.94	53.71	92.98	186.2	3.24	1523.04	1e-26	766764	Eukaryota	Fungi	Ascomycota	Saccharomycetes	Saccharomycetales	Debaryomycetaceae
5476|U40704.1 Candida albicans catalase (Cat) gene, complete cds	1412	13	2190	28.4	30.27	93.82	330.32	2.33	1372.34	1e-26	766764	Eukaryota	Fungi	Ascomycota	Saccharomycetes	Saccharomycetales	Debaryomycetaceae
5478|AF069746.1 Candida glabrata actin gene, complete cds	1784	12	2080	38.41	40	96.03	250	3.71	1746.21	1e-26	4893	Eukaryota	Fungi	Ascomycota	Saccharomycetes	Saccharomycetales	Saccharomycetaceae
51657|Z78433.1 K.delphensis U3F snoRNA gene (intron; 569 bp)	767180	3	580	95.17	98.1	97.01	101.93	6306.87	767169	1e-26	374468	Eukaryota	Fungi	Ascomycota	Saccharomycetes	Saccharomycetales	Saccharomycetaceae	Nakaseomyces
5476|AF031941.1 Candida albicans sterol transmethylase (ERG6) gene, complete cds	4950	7	1221	98.94	101.15	97.81	98.87	18.19	4927.65	1e-26	1535326	Eukaryota	Fungi	Ascomycota	Saccharomycetes	Saccharomycetales	Debaryomycetaceae	Candida
5476|Y16834.1 Candida albicans HGT1 gene	15744	20	3288	56.75	57.24	99.15	174.71	19.61	15683.8	1e-26	5476	Eukaryota	Fungi	Ascomycota	Saccharomycetes	Saccharomycetales	Debaryomycetaceae	Candida	Candida albicans
5476|AF080221.1 Candida albicans mycelial surface antigen precursor (CSA1) gene, complete cds	5478	26	4291	37.17	38.15	97.43	262.13	5.29	5399.8	1e-26	1535326	Eukaryota	Fungi	Ascomycota	Saccharomycetes	Saccharomycetales	Debaryomycetaceae	Candida
5476|U37371.1 Candida albicans chaperonin (CCT8) gene, complete cds; and Trp1p (TRP1) gene, partial cds	1210	12	1977	32.47	32.98	98.47	303.22	2.92	1174.22	1e-26	5476	Eukaryota	Fungi	Ascomycota	Saccharomycetes	Saccharomycetales	Debaryomycetaceae	Candida	Candida albicans
5476|AF069763.1 Candida albicans cell wall synthesis protein Kre9p (KRE9) gene, complete cds	1016	4	816	39.58	41.18	96.13	242.86	4.41	1001.13	1e-26	766764	Eukaryota	Fungi	Ascomycota	Saccharomycetes	Saccharomycetales	Debaryomycetaceae
5480|AF085429.1 Candida parapsilosis ADP/ATP carrier protein gene, nuclear gene encoding mitochondrial protein, complete cds	9552	12	1996	55.36	56.31	98.31	177.58	18.5	9515.45	1e-26	1535326	Eukaryota	Fungi	Ascomycota	Saccharomycetes	Saccharomycetales	Debaryomycetaceae	Candida
5476|AF044921.1 Candida albicans ABC transporter (CDR4) gene, complete cds	7772	34	5662	39.79	41.08	96.86	243.42	5.87	7668.76	1e-26	1535326	Eukaryota	Fungi	Ascomycota	Saccharomycetes	Saccharomycetales	Debaryomycetaceae	Candida
40410|AB017639.1 Filobasidiella neoformans mRNA for CnRho1, complete cds	814	4	757	59.31	62.09	95.53	161.06	4.89	800.22	1e-26	1884633	Eukaryota	Fungi	Basidiomycota	Tremellomycetes	Tremellales	Cryptococcaceae
4952|AJ006852.1 Yarrowia lipolytica NDH2 gene, complete CDS	2298	21	3506	39.76	41.81	95.09	239.15	2.97	2234.49	1e-26	34353	Eukaryota	Fungi	Ascomycota	Saccharomycetes	Saccharomycetales	Dipodascaceae
5478|AF064251.1 Candida glabrata Kre9p (KRE9) gene, complete cds	2482	8	1337	42.56	45.4	93.74	220.26	10.92	2457.58	1e-26	4893	Eukaryota	Fungi	Ascomycota	Saccharomycetes	Saccharomycetales	Saccharomycetaceae
28985|AB018535.1 Kluyveromyces lactis gene for elongation factor 3, partial cds	2692	9	1530	35.29	38.37	91.99	260.65	9.89	2664.07	1e-26	4893	Eukaryota	Fungi	Ascomycota	Saccharomycetes	Saccharomycetales	Saccharomycetaceae
1396|Z84589.1 Bacillus cereus 16S rRNA gene, strain WSBC10030	419324	13	2175	53.43	54.39	98.22	183.85	693.47	419284	1e-26	1386	Bacteria		Firmicutes	Bacilli	Bacillales	Bacillaceae	Bacillus
51657|U69576.1 Kluyveromyces delphensis 26S ribosomal RNA gene, partial sequence	2040042	3	585	100	100	100	100	15722.1	2.04003e+06	1e-26	51657	Eukaryota	Fungi	Ascomycota	Saccharomycetes	Saccharomycetales	Saccharomycetaceae	Nakaseomyces	Nakaseomyces delphensis
5476|AB021317.1 Candida albicans gene for Rab geranylgeranyl transferase escort protein (REP), complete cds	1812	13	2145	57.95	58.69	98.73	170.37	3.36	1773.03	1e-26	5476	Eukaryota	Fungi	Ascomycota	Saccharomycetes	Saccharomycetales	Debaryomycetaceae	Candida	Candida albicans
5476|AF057038.1 Candida albicans zinc cluster transcription factor Fcr1p (FCR1) gene, complete cds	1162	12	2004	39.17	40.07	97.76	249.56	2.9	1125.75	1e-26	1535326	Eukaryota	Fungi	Ascomycota	Saccharomycetes	Saccharomycetales	Debaryomycetaceae	Candida
5476|AF031228.1 Candida albicans D-arabinono-1,4-lactone oxidase (ALO) gene, complete cds	4098	23	3762	45.77	46.33	98.8	215.83	5.24	4029.51	1e-26	5476	Eukaryota	Fungi	Ascomycota	Saccharomycetes	Saccharomycetales	Debaryomycetaceae	Candida	Candida albicans
5476|U80854.1 Candida albicans ribosomal protein L13 gene, complete cds	28220	4	720	99.72	99.86	99.86	100.14	179.33	28206.8	1e-26	5476	Eukaryota	Fungi	Ascomycota	Saccharomycetes	Saccharomycetales	Debaryomycetaceae	Candida	Candida albicans
5476|AJ006636.1 Candida albicans cta1 gene C-terminal region, partial	1856	4	690	89.13	91.59	97.31	109.18	12.22	1843.38	1e-26	1535326	Eukaryota	Fungi	Ascomycota	Saccharomycetes	Saccharomycetales	Debaryomycetaceae	Candida
4952|AF124404.1 Yarrowia lipolytica C2H2-type zinc finger protein Mhy1p (MHY1) gene, complete cds	1162	10	1684	43.35	47.15	91.94	212.09	3.69	1131.47	1e-26	34353	Eukaryota	Fungi	Ascomycota	Saccharomycetes	Saccharomycetales	Dipodascaceae
5480|AF126178.1 Candida parapsilosis inositolphosphorylceramide synthase (IPC1) gene, complete cds	22392	11	1949	91.28	92.25	98.94	108.4	44.21	22356.3	1e-26	5480	Eukaryota	Fungi	Ascomycota	Saccharomycetes	Saccharomycetales	Debaryomycetaceae	Candida	Candida parapsilosis
5482|AF126179.1 Candida tropicalis inositolphosphorylceramide synthase (IPC1) gene, complete cds	4752	13	2200	70.59	71.82	98.29	139.24	8.87	4711.8	1e-26	1535326	Eukaryota	Fungi	Ascomycota	Saccharomycetes	Saccharomycetales	Debaryomycetaceae	Candida
4909|AB021655.1 Issatchenkia orientalis GSTY-1 mRNA for glutathione S-transferase, complete cds	102478	4	686	95.48	99.56	95.9	100.44	624.94	102465	1e-26	1156497	Eukaryota	Fungi	Ascomycota	Saccharomycetes	Saccharomycetales	Pichiaceae
5476|AF149421.1 Candida albicans thiol-specific antioxidant-like protein mRNA, complete cds	8492	4	681	94.57	96.77	97.72	103.34	47.15	8479.52	1e-26	1535326	Eukaryota	Fungi	Ascomycota	Saccharomycetes	Saccharomycetales	Debaryomycetaceae	Candida
4952|AF156969.1 Yarrowia lipolytica 18S ribosomal RNA gene, partial sequence	5886	4	808	39.23	39.23	100	254.89	26.32	5871.2	1e-26	4952	Eukaryota	Fungi	Ascomycota	Saccharomycetes	Saccharomycetales	Dipodascaceae	Yarrowia	Yarrowia lipolytica
4952|AJ007730.1 Yarrowia lipolytica Micelial Growth Factor-1, YlMGF1	6634	26	4350	52.3	54.28	96.36	184.24	6.16	6554.64	1e-26	4951	Eukaryota	Fungi	Ascomycota	Saccharomycetes	Saccharomycetales	Dipodascaceae	Yarrowia
5476|AF064537.1 Candida albicans RAPD marker	2064	4	742	97.84	99.6	98.24	100.41	11.08	2050.43	1e-26	1535326	Eukaryota	Fungi	Ascomycota	Saccharomycetes	Saccharomycetales	Debaryomycetaceae	Candida
5476|AF064538.1 Candida albicans RAPD marker	1914	1	233	98.28	100	98.28	100	27.23	1909.73	1e-26	1535326	Eukaryota	Fungi	Ascomycota	Saccharomycetes	Saccharomycetales	Debaryomycetaceae	Candida
4952|AF175272.1 Yarrowia lipolytica alcohol dehydrogenase 2 (ADH2) gene, complete cds	2714	8	1379	32.78	35.17	93.2	284.33	10.83	2688.81	1e-26	34353	Eukaryota	Fungi	Ascomycota	Saccharomycetes	Saccharomycetales	Dipodascaceae
4952|AF175273.1 Yarrowia lipolytica alcohol dehydrogenase 3 (ADH3) gene, complete cds	1032	11	1860	34.41	34.57	99.53	289.27	2.27	998.38	1e-26	4952	Eukaryota	Fungi	Ascomycota	Saccharomycetes	Saccharomycetales	Dipodascaceae	Yarrowia	Yarrowia lipolytica
4952|U28155.2 Yarrowia lipolytica intraorganellar peroxisomal translocation component Pay32p (PAY32) gene, complete cds	2162	15	2579	24.89	26.56	93.72	376.5	3.43	2115.15	1e-26	34353	Eukaryota	Fungi	Ascomycota	Saccharomycetes	Saccharomycetales	Dipodascaceae
5478|AF072472.1 Candida glabrata centromere binding factor 3d (CBF3d) gene, complete cds	628	6	990	55.05	58.28	94.45	171.58	3.23	610.07	1e-26	4893	Eukaryota	Fungi	Ascomycota	Saccharomycetes	Saccharomycetales	Saccharomycetaceae
5476|AF193508.1 Candida albicans copper resistance-associated P-type ATPase (CRP1) gene, complete cds	3186	30	5023	36.63	37.21	98.45	268.75	2.77	3095.04	1e-26	5476	Eukaryota	Fungi	Ascomycota	Saccharomycetes	Saccharomycetales	Debaryomycetaceae	Candida	Candida albicans
5476|AF193509.1 Candida albicans copper resistance-associated metallothionein (CUP1) gene, complete cds	14548	15	2538	31.09	32.35	96.1	309.14	19.95	14501.5	1e-26	766764	Eukaryota	Fungi	Ascomycota	Saccharomycetes	Saccharomycetales	Debaryomycetaceae
5478|AF109723.1 Candida glabrata ATP-binding cassette transporter (CgCDR1) gene, complete cds	53998	32	5271	88.84	89.49	99.28	111.74	40.25	53901.4	1e-26	5478	Eukaryota	Fungi	Ascomycota	Saccharomycetes	Saccharomycetales	Saccharomycetaceae	Nakaseomyces	[Candida] glabrata
5476|AF206287.1 Candida albicans SUP35 homolog (SUP35) gene, partial cds	916	5	897	46.6	47.94	97.21	208.6	4.42	899.68	1e-26	1535326	Eukaryota	Fungi	Ascomycota	Saccharomycetes	Saccharomycetales	Debaryomycetaceae	Candida
5476|AF107787.1 Candida albicans DNA-dependent RNA polymerase II RPB140 (RPB2) gene, partial cds	2952	22	3631	29.72	29.99	99.08	333.43	3.14	2886.06	1e-26	5476	Eukaryota	Fungi	Ascomycota	Saccharomycetes	Saccharomycetales	Debaryomycetaceae	Candida	Candida albicans
4909|AF107788.1 Issatchenkia orientalis DNA-dependent RNA polymerase II RPB140 (RPB2) gene, partial cds	57966	16	2714	99.96	100.04	99.93	99.96	87.78	57916.2	1e-26	4909	Eukaryota	Fungi	Ascomycota	Saccharomycetes	Saccharomycetales	Pichiaceae	Pichia	Pichia kudriavzevii
1396|AF206326.1 Bacillus cereus 16S ribosomal RNA, partial sequence	1684	9	1485	18.86	20.07	93.96	498.32	4.06	1656.96	1e-26	186817	Bacteria		Firmicutes	Bacilli	Bacillales	Bacillaceae
4952|AJ250338.1 Yarrowia lipolytica nuhm gene for subunit NUHM of protein NADH:Ubiquinone Oxidoreductase (Complex I)	1068	7	1260	36.27	39.52	91.77	253.01	4.14	1045.11	1e-26	34353	Eukaryota	Fungi	Ascomycota	Saccharomycetes	Saccharomycetales	Dipodascaceae
5482|AJ242496.1 Candida tropicalis mRNA for long chain fatty alcohol oxidase (faot gene)	4304	12	2115	53.05	53.14	99.82	188.17	7.34	4265.36	1e-26	5482	Eukaryota	Fungi	Ascomycota	Saccharomycetes	Saccharomycetales	Debaryomycetaceae	Candida	Candida tropicalis
5476|AJ390516.1 Candida albicans ORF DNA, clone 15c1	3316	5	976	65.88	68.65	95.97	145.67	13.92	3298.14	1e-26	766764	Eukaryota	Fungi	Ascomycota	Saccharomycetes	Saccharomycetales	Debaryomycetaceae
5476|AJ390517.1 Candida albicans ORF DNA, clone 322c_cp	10118	3	651	70.2	70.35	99.78	142.14	62.14	10106.1	1e-26	5476	Eukaryota	Fungi	Ascomycota	Saccharomycetes	Saccharomycetales	Debaryomycetaceae	Candida	Candida albicans
5476|AJ390529.1 Candida albicans ORF DNA, clone 55g3	1404	4	656	94.66	99.54	95.1	100.46	8.1	1392.01	1e-26	766764	Eukaryota	Fungi	Ascomycota	Saccharomycetes	Saccharomycetales	Debaryomycetaceae
5476|AJ390552.1 Candida albicans ORF DNA, clone 35gK	456	2	478	37.03	40.59	91.24	246.39	3.05	447.31	1e-26	766764	Eukaryota	Fungi	Ascomycota	Saccharomycetes	Saccharomycetales	Debaryomycetaceae
4952|AF237675.1 Yarrowia lipolytica ADP/ATP carrier protein mRNA, complete cds; nuclear gene for mitochondrial product	48626	5	961	99.58	99.9	99.69	100.1	260.02	48608.4	1e-26	4952	Eukaryota	Fungi	Ascomycota	Saccharomycetes	Saccharomycetales	Dipodascaceae	Yarrowia	Yarrowia lipolytica
5476|AJ390486.1 Candida albicans mitochondrial partial 15S rRNA gene, clone 128g4	2577782	3	508	99.61	100	99.61	100	27436.2	2.57777e+06	1e-26	5476	Eukaryota	Fungi	Ascomycota	Saccharomycetes	Saccharomycetales	Debaryomycetaceae	Candida	Candida albicans
5476|AJ390487.1 Candida albicans mitochondrial mRNA for NADH dehydrogenase (nde1 gene)	16518	11	1834	99.07	100	99.07	100	39.14	16484.4	1e-26	5476	Eukaryota	Fungi	Ascomycota	Saccharomycetes	Saccharomycetales	Debaryomycetaceae	Candida	Candida albicans
5476|AJ390493.1 Candida albicans partial ecm21 gene for ECM21 protein	758	3	515	56.12	57.09	98.3	175.17	6.75	748.61	1e-26	1535326	Eukaryota	Fungi	Ascomycota	Saccharomycetes	Saccharomycetales	Debaryomycetaceae	Candida
5476|AJ390495.1 Candida albicans mRNA for ribosomal protein S21 (rps21 gene)	6908	2	415	94.46	97.59	96.79	102.47	87.77	6900.39	1e-26	1535326	Eukaryota	Fungi	Ascomycota	Saccharomycetes	Saccharomycetales	Debaryomycetaceae	Candida
5476|AJ390496.1 Candida albicans mRNA for ribosomal protein L27 (rpl27 gene)	5604	3	564	73.76	74.47	99.05	134.29	54.25	5593.66	1e-26	5476	Eukaryota	Fungi	Ascomycota	Saccharomycetes	Saccharomycetales	Debaryomycetaceae	Candida	Candida albicans
5476|AJ390498.1 Candida albicans partial hxt6 gene for galactose/glucose transporter	34718	3	522	86.97	88.51	98.27	112.99	279.6	34708.4	1e-26	1535326	Eukaryota	Fungi	Ascomycota	Saccharomycetes	Saccharomycetales	Debaryomycetaceae	Candida
5476|AJ390501.1 Candida albicans mRNA for oligosaccharyltransferase subunit (ost4 gene)	506	2	478	85.77	87.24	98.32	114.63	4.18	497.3	1e-26	1535326	Eukaryota	Fungi	Ascomycota	Saccharomycetes	Saccharomycetales	Debaryomycetaceae	Candida
5476|AJ390502.1 Candida albicans mitochondrial partial mRNA for mitochondrial translation elongation factor (tuf1 gene)	2274	1	262	93.51	94.27	99.19	106.07	31.71	2269.2	1e-26	5476	Eukaryota	Fungi	Ascomycota	Saccharomycetes	Saccharomycetales	Debaryomycetaceae	Candida	Candida albicans
5476|AJ390504.1 Candida albicans partial mRNA for ribosomal protein L37 (rpl37 gene)	7294	2	468	76.92	77.14	99.72	129.64	74.55	7285.42	1e-26	5476	Eukaryota	Fungi	Ascomycota	Saccharomycetes	Saccharomycetales	Debaryomycetaceae	Candida	Candida albicans
5476|AJ390506.1 Candida albicans mRNA for ribosomal protein L16 (rpl16 gene)	5144	5	823	53.1	53.1	100	188.33	25.98	5128.92	1e-26	5476	Eukaryota	Fungi	Ascomycota	Saccharomycetes	Saccharomycetales	Debaryomycetaceae	Candida	Candida albicans
5476|AJ390509.1 Candida albicans partial rvs167 gene for RVS167 protein	1218	3	616	78.57	79.55	98.78	125.71	8.84	1206.75	1e-26	5476	Eukaryota	Fungi	Ascomycota	Saccharomycetes	Saccharomycetales	Debaryomycetaceae	Candida	Candida albicans
5476|AJ390510.1 Candida albicans partial mRNA for serine/threonine kinase (sha3 gene)	28194	6	1015	99.61	100.2	99.41	99.8	102.05	28175.4	1e-26	5476	Eukaryota	Fungi	Ascomycota	Saccharomycetes	Saccharomycetales	Debaryomycetaceae	Candida	Candida albicans
5476|AJ390512.1 Candida albicans mitochondrial partial cit gene for citrate synthase precursor	3264	3	642	25.23	30.69	82.23	325.89	17.92	3252.24	1e-26	4892	Eukaryota	Fungi	Ascomycota	Saccharomycetes	Saccharomycetales
5476|AJ390518.1 Candida albicans ORF DNA, clone 325c_af	688	2	397	84.63	87.41	96.83	114.41	7.51	680.75	1e-26	1535326	Eukaryota	Fungi	Ascomycota	Saccharomycetes	Saccharomycetales	Debaryomycetaceae	Candida
5476|AJ390520.1 Candida albicans ORF DNA, clone 233c_cp1	2178	3	521	66.41	66.6	99.71	150.14	15.57	2168.46	1e-26	5476	Eukaryota	Fungi	Ascomycota	Saccharomycetes	Saccharomycetales	Debaryomycetaceae	Candida	Candida albicans
5476|AJ390524.1 Candida albicans ORF DNA, clone 8c_cp	2396	3	621	64.9	69.24	93.72	144.42	15.19	2384.63	1e-26	766764	Eukaryota	Fungi	Ascomycota	Saccharomycetes	Saccharomycetales	Debaryomycetaceae
5476|AJ390532.1 Candida albicans DNA, clone 113g2	4820	3	648	89.04	93.36	95.37	107.11	28.11	4808.13	1e-26	766764	Eukaryota	Fungi	Ascomycota	Saccharomycetes	Saccharomycetales	Debaryomycetaceae
5478|AB036333.1 Candida glabrata eIF4E gene for cap-binding protein, complete cds	3064	5	960	64.38	64.58	99.68	154.84	12.65	3046.44	1e-26	5478	Eukaryota	Fungi	Ascomycota	Saccharomycetes	Saccharomycetales	Saccharomycetaceae	Nakaseomyces	[Candida] glabrata
4909|AF250037.1 Issatchenkia orientalis strain ATCC 6258 ABC transporter Abc2p (ABC2) gene, partial cds	650	2	358	53.63	53.63	100	186.46	6.62	643.46	1e-26	4909	Eukaryota	Fungi	Ascomycota	Saccharomycetes	Saccharomycetales	Pichiaceae	Pichia	Pichia kudriavzevii
4952|AJ278693.1 Yarrowia lipolytica partial leu1 gene for 3-isopropylmalate dehydratase	2126	14	2413	25.24	26.07	96.82	383.62	4.41	2082.15	1e-26	4951	Eukaryota	Fungi	Ascomycota	Saccharomycetes	Saccharomycetales	Dipodascaceae	Yarrowia
5480|AB049144.1 Candida parapsilosis top2 gene for type II DNA topoisomerase, partial cds	2472	14	2339	80.25	83.8	95.77	119.34	4.27	2429.43	1e-26	766764	Eukaryota	Fungi	Ascomycota	Saccharomycetes	Saccharomycetales	Debaryomycetaceae
5476|AJ242990.1 Candida albicans TPS2 gene for trehalose-6-phosphate phosphatase	3618	23	3822	29.96	30.51	98.2	327.79	4.45	3548.5	1e-26	1535326	Eukaryota	Fungi	Ascomycota	Saccharomycetes	Saccharomycetales	Debaryomycetaceae	Candida
42374|AB044912.1 Candida dubliniensis mitochondrial cytb gene for cytochrome b, partial cds, strain: IFM 48184_x0001_AB044913.1 Candida dubliniensis mitochondrial cytb gene for cytochrome b, partial cds, strain: IFM 48313 (CBS 7987)_x0001_AB044914.1 Candida dubliniensis mitochondrial cytb gene for cytochrome b, partial cds, strain: IFM 48314 (CBS 7988)	21676	2	396	99.75	100.25	99.5	99.75	267.39	21668.7	1e-26	42374	Eukaryota	Fungi	Ascomycota	Saccharomycetes	Saccharomycetales	Debaryomycetaceae	Candida	Candida dubliniensis
4909|AB044923.1 Pichia kudriavzevii mitochondrial cytb gene for cytochrome b, partial cds, strain: IFM 40019_x0001_AB044924.1 Pichia kudriavzevii mitochondrial cytb gene for cytochrome b, partial cds, strain: IFM 5798_x0001_AB044925.1 Pichia kudriavzevii mitochondrial cytb gene for cytochrome b, partial cds, strain: IFM 46834 (CBS 573)	12696	2	396	100	100	100	100	175.78	12688.7	1e-26	4909	Eukaryota	Fungi	Ascomycota	Saccharomycetes	Saccharomycetales	Pichiaceae	Pichia	Pichia kudriavzevii
5482|AB044930.1 Candida tropicalis mitochondrial cytb gene for cytochrome b, partial cds, strain: IFM 40085_x0001_AB044932.1 Candida tropicalis mitochondrial cytb gene for cytochrome b, partial cds, strain: IFM 49042_x0001_AB044933.1 Candida tropicalis mitochondrial cytb gene for cytochrome b, partial cds, strain: IFM 49101	331222	2	396	99.49	100.25	99.24	99.75	4142.33	331215	1e-26	5482	Eukaryota	Fungi	Ascomycota	Saccharomycetes	Saccharomycetales	Debaryomycetaceae	Candida	Candida tropicalis
5476|AB052111.1 Candida albicans CaNAG6 gene, complete cds	10424	14	2373	99.28	99.58	99.7	100.42	16.52	10380.6	1e-26	5476	Eukaryota	Fungi	Ascomycota	Saccharomycetes	Saccharomycetales	Debaryomycetaceae	Candida	Candida albicans
5476|AB056468.1 Candida albicans CaNAG gene cluster (CaNAG4, CaNAG3, CaNAG2, CaNAG1, CaNAG5, CaNAG6), complete cds	5372	62	10219	42.71	43.79	97.54	228.36	2.02	5187.44	1e-26	1535326	Eukaryota	Fungi	Ascomycota	Saccharomycetes	Saccharomycetales	Debaryomycetaceae	Candida
5476|AJ320271.1 Candida albicans ASH1 gene	1930	16	2681	27.94	28.24	98.94	354.16	2.27	1881.38	1e-26	5476	Eukaryota	Fungi	Ascomycota	Saccharomycetes	Saccharomycetales	Debaryomycetaceae	Candida	Candida albicans
5478|AB047078.1 Candida glabrata gene for multicopper oxidase fet3, complete cds	9348	36	5900	43.25	44.81	96.52	223.15	8.91	9240.34	1e-26	374468	Eukaryota	Fungi	Ascomycota	Saccharomycetes	Saccharomycetales	Saccharomycetaceae	Nakaseomyces
5476|AJ347712.1 Candida albicans tRNA-Arg gene and beta element, strain SC5314	4426	3	602	68.27	71.43	95.58	140	34.98	4414.97	1e-26	766764	Eukaryota	Fungi	Ascomycota	Saccharomycetes	Saccharomycetales	Debaryomycetaceae
40410|AJ414580.1 Filobasidiella neoformans mRNA for deacetylase (d25 gene)	5714	4	764	48.95	49.08	99.73	203.73	37.56	5700	1e-26	5207	Eukaryota	Fungi	Basidiomycota	Tremellomycetes	Tremellales	Cryptococcaceae	Cryptococcus	Cryptococcus neoformans
5478|AJ302061.1 Candida glabrata gas1 gene for GAS-1 homologue	4836	12	1980	49.14	50	98.28	200	10.53	4799.8	1e-26	374468	Eukaryota	Fungi	Ascomycota	Saccharomycetes	Saccharomycetales	Saccharomycetaceae	Nakaseomyces
175245|AJ311472.1 Uncultured fungus partial 18S rRNA gene	256	3	510	26.08	32.35	80.61	309.09	3.52	246.8	1e-26	4751	Eukaryota	Fungi
5476|AB080844.1 Candida albicans cta gene for catalase, partial cds, strain:IFO1385	51580	3	618	99.19	100.16	99.03	99.84	269.9	51568.7	1e-26	5476	Eukaryota	Fungi	Ascomycota	Saccharomycetes	Saccharomycetales	Debaryomycetaceae	Candida	Candida albicans
1396|AB050631.1 Bacillus cereus 23S ribosomal RNA, partial sequence	186764	17	2897	26.23	26.27	99.87	380.68	447.98	186711	1e-26	1396	Bacteria		Firmicutes	Bacilli	Bacillales	Bacillaceae	Bacillus	Bacillus cereus
42374|AJ439074.1 Candida dubliniensis cdr1 gene for drug resistance protein 1, strain CD57	59742	27	4521	52.78	52.84	99.87	189.24	50.11	59659.1	1e-26	42374	Eukaryota	Fungi	Ascomycota	Saccharomycetes	Saccharomycetales	Debaryomycetaceae	Candida	Candida dubliniensis
42374|AJ421248.1 Candida dubliniensis erg3 gene for ergosterol delta 5,6 desaturase	1788	10	1641	23.58	23.83	98.98	419.69	6.34	1758.13	1e-26	42374	Eukaryota	Fungi	Ascomycota	Saccharomycetes	Saccharomycetales	Debaryomycetaceae	Candida	Candida dubliniensis
4952|AY084034.1 Yarrowia lipolytica Sec31p (SEC31) gene, complete cds	11966	33	5415	69.01	69.82	98.84	143.22	8.54	11867	1e-26	4952	Eukaryota	Fungi	Ascomycota	Saccharomycetes	Saccharomycetales	Dipodascaceae	Yarrowia	Yarrowia lipolytica
4952|AY084035.1 Yarrowia lipolytica Bem1p (BEM1) gene, complete cds	9444	28	4694	69.26	70.92	97.66	141	8.79	9358.25	1e-26	4951	Eukaryota	Fungi	Ascomycota	Saccharomycetes	Saccharomycetales	Dipodascaceae	Yarrowia
5478|AF046120.2 Candida glabrata ATP-binding cassette transporter (CGR1) gene, complete cds	17106	38	6225	52.61	53.35	98.61	187.44	11.94	16992.2	1e-26	5478	Eukaryota	Fungi	Ascomycota	Saccharomycetes	Saccharomycetales	Saccharomycetaceae	Nakaseomyces	[Candida] glabrata
4952|AY090661.1 Yarrowia lipolytica 14-3-3 protein Bmh1 gene, complete cds	5912	30	5003	28.9	29.9	96.66	334.43	3.41	5820.87	1e-26	4951	Eukaryota	Fungi	Ascomycota	Saccharomycetes	Saccharomycetales	Dipodascaceae	Yarrowia
4952|AY183457.1 Yarrowia lipolytica ADP/ATP carrier protein (AAC2) gene, complete cds; nuclear gene for mitochondrial product	4734	7	1198	35.23	36.06	97.69	277.31	16.24	4712.07	1e-26	4951	Eukaryota	Fungi	Ascomycota	Saccharomycetes	Saccharomycetales	Dipodascaceae	Yarrowia
192011|AJ551292.1 Filobasidiella neoformans 25S rRNA gene, specimen voucher RKI-M 364-98_x0001_AJ551293.1 Filobasidiella neoformans 25S rRNA gene, specimen voucher RKI-M 3006-94_x0001_AJ551294.1 Filobasidiella neoformans var. neoformans 25S rRNA gene, specimen voucher WM629_x0001_AJ551295.1 Filobasidiella neoformans var. neoformans 25S rRNA gene, specimen voucher RKI-M 318-90_x0001_AJ551296.1 Fil…	34850	4	724	70.3	70.44	99.8	141.96	379.76	34836.7	1e-26	192011	Eukaryota	Fungi	Basidiomycota	Tremellomycetes	Tremellales	Cryptococcaceae	Cryptococcus	Cryptococcus neoformans AD hybrid
5476|AY140908.1 Candida albicans 3-keto reductase (ERG27) gene, complete cds	580	6	1041	30.07	30.36	99.05	329.43	2.13	561.18	1e-26	5476	Eukaryota	Fungi	Ascomycota	Saccharomycetes	Saccharomycetales	Debaryomycetaceae	Candida	Candida albicans
51657|AJ508507.1 Nakaseomyces delphensis partial act1 gene for actin, strain CBS 2170T	17078	5	979	100	100	100	100	74.89	17060	1e-26	51657	Eukaryota	Fungi	Ascomycota	Saccharomycetes	Saccharomycetales	Saccharomycetaceae	Nakaseomyces	Nakaseomyces delphensis
4909|AJ508568.1 Issatchenkia orientalis partial 26S rRNA gene, strain CBS 573T	344	3	564	34.4	35.99	95.57	277.83	2.41	333.79	1e-26	1156497	Eukaryota	Fungi	Ascomycota	Saccharomycetes	Saccharomycetales	Pichiaceae
5208|AJ568016.1 Filobasidiella depauperata partial 25S rRNA gene	964	4	724	22.24	25	88.95	400	7.45	950.8	1e-26	1884633	Eukaryota	Fungi	Basidiomycota	Tremellomycetes	Tremellales	Cryptococcaceae
5478|AF474159.1 Candida glabrata NAD-dependent histone deacetylase (SIR2/HST1) gene, complete cds	3484	13	2280	63.51	64.34	98.7	155.42	6.72	3442.4	1e-26	5478	Eukaryota	Fungi	Ascomycota	Saccharomycetes	Saccharomycetales	Saccharomycetaceae	Nakaseomyces	[Candida] glabrata
5476|AY136739.1 Candida albicans 29 kDa IgE-binging protein mRNA, complete cds	1016	5	872	47.48	50.69	93.67	197.29	5.39	1000.12	1e-26	766764	Eukaryota	Fungi	Ascomycota	Saccharomycetes	Saccharomycetales	Debaryomycetaceae
284591|XM_505112.1 Yarrowia lipolytica CLIB122 YALI0F07260p partial mRNA_x0001_AJ563920.1 Yarrowia lipolytica och1 gene for alpha 1,6 mannosyltransferase	3558	7	1194	94.56	97.07	97.41	103.02	14.59	3536.16	1e-26	4951	Eukaryota	Fungi	Ascomycota	Saccharomycetes	Saccharomycetales	Dipodascaceae	Yarrowia
40410|AY428736.1 Cryptococcus neoformans var. neoformans Cas35p gene, complete cds	3508	28	4607	42.67	45.89	93	217.93	3.59	3424.4	1e-26	1884633	Eukaryota	Fungi	Basidiomycota	Tremellomycetes	Tremellales	Cryptococcaceae
271363|AY520184.1 Candida sp. BG02-7-21-004L-C-2 18S ribosomal RNA gene, partial sequence	902	10	1728	41.49	43.81	94.72	228.27	3.01	870.8	1e-26	4892	Eukaryota	Fungi	Ascomycota	Saccharomycetes	Saccharomycetales
271326|AY520335.1 Candida sp. BG02-7-17-009B-2-1 26S ribosomal RNA gene, partial sequence	1416	3	585	26.84	32.65	82.2	306.28	16.07	1405.31	1e-26	4892	Eukaryota	Fungi	Ascomycota	Saccharomycetes	Saccharomycetales
284811|NM_208209.1 Eremothecium gossypii ATCC 10895 40S ribosomal protein S11 (AGOS_ABL091C), partial mRNA	3960	2	471	78.98	84.71	93.23	118.05	44.18	3951.37	1e-26	4893	Eukaryota	Fungi	Ascomycota	Saccharomycetes	Saccharomycetales	Saccharomycetaceae
284811|NM_209860.1 Eremothecium gossypii ATCC 10895 40S ribosomal protein S12 (AGOS_ADR412C), partial mRNA	516	2	417	33.81	40.29	83.93	248.21	7.38	508.4	1e-26	4892	Eukaryota	Fungi	Ascomycota	Saccharomycetes	Saccharomycetales
284811|NM_211601.1 Eremothecium gossypii ATCC 10895 ubiquitin-40S ribosomal protein S31 fusion protein (AGOS_AGL128W), partial mRNA	292	2	459	39.65	45.75	86.67	218.57	3.24	283.69	1e-26	4892	Eukaryota	Fungi	Ascomycota	Saccharomycetes	Saccharomycetales
4952|AY584248.1 Yarrowia lipolytica YNL010W-like protein (CTM2) mRNA, complete cds	6066	6	1013	99.01	99.8	99.21	100.2	29.13	6047.45	1e-26	4952	Eukaryota	Fungi	Ascomycota	Saccharomycetes	Saccharomycetales	Dipodascaceae	Yarrowia	Yarrowia lipolytica
5482|AY389801.1 Candida tropicalis isolate CLT001 phospholipase B (PLB) gene, partial cds	316	2	423	45.39	47.99	94.58	208.37	3.53	308.33	1e-26	766764	Eukaryota	Fungi	Ascomycota	Saccharomycetes	Saccharomycetales	Debaryomycetaceae
178876|AY796185.1 Cryptococcus neoformans var. grubii thioredoxin reductase (TRR1) mRNA, complete cds	3292	6	1032	89.63	89.73	99.89	111.45	15.36	3273.12	1e-26	5207	Eukaryota	Fungi	Basidiomycota	Tremellomycetes	Tremellales	Cryptococcaceae	Cryptococcus	Cryptococcus neoformans
36911|AY734232.1 Clavispora lusitaniae Erg11 gene, partial cds	5194	2	354	92.94	97.74	95.09	102.31	62.27	5187.51	1e-26	27319	Eukaryota	Fungi	Ascomycota	Saccharomycetes	Saccharomycetales	Metschnikowiaceae
42374|AY864855.1 Candida dubliniensis inosine-5'-monophosphate dehydrogenase (IMD1) gene, complete cds	1278	11	1920	32.34	33.12	97.64	301.89	3.76	1243.21	1e-26	1535326	Eukaryota	Fungi	Ascomycota	Saccharomycetes	Saccharomycetales	Debaryomycetaceae	Candida
316990|AY934698.1 Uncultured Dipodascaceae isolate H07_Platte9 18S ribosomal RNA gene, partial sequence	414	3	641	38.85	40.87	95.04	244.66	2.74	402.39	1e-26	34353	Eukaryota	Fungi	Ascomycota	Saccharomycetes	Saccharomycetales	Dipodascaceae
237561|XM_715244.1 Candida albicans SC5314 protein kinase (RIM15), partial mRNA	18694	35	5772	97	98.75	98.23	101.26	14.14	18588.4	1e-26	1535326	Eukaryota	Fungi	Ascomycota	Saccharomycetes	Saccharomycetales	Debaryomycetaceae	Candida
237561|XM_715248.1 Candida albicans SC5314 Cyb5p (CYB5), partial mRNA	712	2	381	91.86	91.86	100	108.86	7.1	705.04	1e-26	5476	Eukaryota	Fungi	Ascomycota	Saccharomycetes	Saccharomycetales	Debaryomycetaceae	Candida	Candida albicans
5482|DQ115515.1 Candida tropicalis 5S ribosomal RNA gene, partial sequence	604	0	105	97.14	99.05	98.08	100.96	36.55	602.08	1e-26	1535326	Eukaryota	Fungi	Ascomycota	Saccharomycetes	Saccharomycetales	Debaryomycetaceae	Candida
5207|DQ212669.1 Filobasidiella neoformans strain bt109 mannitol-1-phosphate dehydrogenase gene, partial cds	532	3	623	22.47	23.6	95.24	423.81	3.21	520.68	1e-26	1884633	Eukaryota	Fungi	Basidiomycota	Tremellomycetes	Tremellales	Cryptococcaceae
5476|DQ318809.1 Candida albicans strain 248V 26S ribosomal RNA gene, partial sequence	129804	4	702	47.29	47.29	100	211.45	917.57	129791	1e-26	5476	Eukaryota	Fungi	Ascomycota	Saccharomycetes	Saccharomycetales	Debaryomycetaceae	Candida	Candida albicans
5478|XM_447316.1 [Candida] glabrata uncharacterized protein (CAGL0I01408g), partial mRNA_x0001_X58249.1 C.glabrata DNA for cytochrome C	7516	1	315	99.37	100	99.37	100	119.73	7510.22	1e-26	5478	Eukaryota	Fungi	Ascomycota	Saccharomycetes	Saccharomycetales	Saccharomycetaceae	Nakaseomyces	[Candida] glabrata
5482|X17560.1 C.tropicalis DNA for alkane-inducible cytochrome P450alk2 gene	1564	4	797	35.01	36.76	95.22	272.01	7.15	1549.44	1e-26	766764	Eukaryota	Fungi	Ascomycota	Saccharomycetes	Saccharomycetales	Debaryomycetaceae
4952|X69988.1 Y.lipolytica gene for 3-oxoacyl-CoA thiolase	13966	22	3634	49.89	52.06	95.82	192.07	16.81	13899.5	1e-26	34353	Eukaryota	Fungi	Ascomycota	Saccharomycetes	Saccharomycetales	Dipodascaceae
4952|Z23265.1 Y.lipolytica CRF1 gene encoding product required for copper resistance	21080	24	4020	22.59	22.89	98.7	436.96	19.42	21006.4	1e-26	4952	Eukaryota	Fungi	Ascomycota	Saccharomycetes	Saccharomycetales	Dipodascaceae	Yarrowia	Yarrowia lipolytica
5476|X81694.1 C.albicans ADH1 gene for alcohol dehydrogenase 1	51072	15	2568	48.17	48.6	99.12	205.77	76.65	51024.9	1e-26	5476	Eukaryota	Fungi	Ascomycota	Saccharomycetes	Saccharomycetales	Debaryomycetaceae	Candida	Candida albicans
5482|X88900.1 C.tropicalis HAL3 gene	3544	13	2187	59.76	60.63	98.57	164.93	7.2	3504.09	1e-26	5482	Eukaryota	Fungi	Ascomycota	Saccharomycetes	Saccharomycetales	Debaryomycetaceae	Candida	Candida tropicalis
5476|X81025.1 C.albicans hsp90 gene	9552	17	2937	39.9	40.65	98.16	245.98	14.52	9498.27	1e-26	1535326	Eukaryota	Fungi	Ascomycota	Saccharomycetes	Saccharomycetales	Debaryomycetaceae	Candida
4952|X72848.1 Y.lipolytica ICL1 gene for isocitrate lyase	6236	27	4450	32.81	35.91	91.36	278.47	5.47	6154.85	1e-26	34353	Eukaryota	Fungi	Ascomycota	Saccharomycetes	Saccharomycetales	Dipodascaceae
4952|Z49114.1 Y.lipolytica LYS1 gene for homocitrate synthase	1274	14	2338	22.28	22.46	99.24	445.33	2.86	1231.75	1e-26	4952	Eukaryota	Fungi	Ascomycota	Saccharomycetes	Saccharomycetales	Dipodascaceae	Yarrowia	Yarrowia lipolytica
5476|X96763.1 C.albicans CDC4 gene	9744	12	2058	96.79	97.42	99.35	102.64	20.27	9706.32	1e-26	5476	Eukaryota	Fungi	Ascomycota	Saccharomycetes	Saccharomycetales	Debaryomycetaceae	Candida	Candida albicans
5476|Y07918.1 C.albicans TPS1 gene	1318	8	1437	53.72	54	99.48	185.18	3.63	1291.88	1e-26	5476	Eukaryota	Fungi	Ascomycota	Saccharomycetes	Saccharomycetales	Debaryomycetaceae	Candida	Candida albicans
4952|Z80357.1 Yarrowia lipolytica mRNA (partial) for catalytic subunit of casein kinase II	3118	4	668	97.16	100.3	96.87	99.7	19.56	3105.77	1e-26	4951	Eukaryota	Fungi	Ascomycota	Saccharomycetes	Saccharomycetales	Dipodascaceae	Yarrowia
5476|X90586.1 C.albicans open reading frame (1650 bp)	1434	10	1650	51.09	52	98.25	192.31	4.36	1404.02	1e-26	1535326	Eukaryota	Fungi	Ascomycota	Saccharomycetes	Saccharomycetales	Debaryomycetaceae	Candida
5476|X96517.1 C.albicans EF-1B gene	1334	7	1170	63.25	66.15	95.61	151.16	4.59	1312.69	1e-26	766764	Eukaryota	Fungi	Ascomycota	Saccharomycetes	Saccharomycetales	Debaryomycetaceae
5476|Y10377.1 C.albicans TOP2 gene	4232	38	6290	45.69	46.92	97.39	213.15	2.76	4118.02	1e-26	1535326	Eukaryota	Fungi	Ascomycota	Saccharomycetes	Saccharomycetales	Debaryomycetaceae	Candida
5476|L47210.1 Candida albicans serine/threonine protein kinase gene, complete cds	4258	27	4492	57.9	59.13	97.93	169.13	4.06	4176.31	1e-26	1535326	Eukaryota	Fungi	Ascomycota	Saccharomycetes	Saccharomycetales	Debaryomycetaceae	Candida
5476|Y09664.1 C.albicans EFT2 gene	16414	26	4393	46.67	47.55	98.13	210.29	15.62	16333.6	1e-26	1535326	Eukaryota	Fungi	Ascomycota	Saccharomycetes	Saccharomycetales	Debaryomycetaceae	Candida
5476|AJ222805.1 Candida albicans mRNA for SRP54 protein homologue	1166	11	1809	47.1	47.87	98.38	208.89	2.47	1133.24	1e-26	1535326	Eukaryota	Fungi	Ascomycota	Saccharomycetes	Saccharomycetales	Debaryomycetaceae	Candida
5476|Y11434.1 C.albicans mRNA for YST protein	3152	6	1042	34.93	35.7	97.85	280.11	13.89	3132.94	1e-26	1535326	Eukaryota	Fungi	Ascomycota	Saccharomycetes	Saccharomycetales	Debaryomycetaceae	Candida
5478|AJ224685.1 Candida glabrata SEC4 homologue, complete CDS	3712	3	648	99.69	100	99.69	100	23.05	3700.13	1e-26	5478	Eukaryota	Fungi	Ascomycota	Saccharomycetes	Saccharomycetales	Saccharomycetaceae	Nakaseomyces	[Candida] glabrata
5476|Y15608.1 Candida albicans UBI3 gene	26322	8	1383	38.25	39.99	95.66	250.09	70.17	26296.7	1e-26	766764	Eukaryota	Fungi	Ascomycota	Saccharomycetes	Saccharomycetales	Debaryomycetaceae
4952|AJ001303.1 Yarrowia lipolytica ACO5 gene	3144	27	4570	33.24	34.66	95.9	288.51	2.97	3061.16	1e-26	34353	Eukaryota	Fungi	Ascomycota	Saccharomycetes	Saccharomycetales	Dipodascaceae
5476|AF036707.1 Candida albicans RAD6 (RAD6) mRNA, complete cds	768	4	792	39.14	43.31	90.38	230.9	3.45	753.59	1e-26	766764	Eukaryota	Fungi	Ascomycota	Saccharomycetes	Saccharomycetales	Debaryomycetaceae
5476|Y17558.1 Candida albicans UB14 gene	45226	8	1341	62.27	62.71	99.29	159.45	155.99	45201.4	1e-26	5476	Eukaryota	Fungi	Ascomycota	Saccharomycetes	Saccharomycetales	Debaryomycetaceae	Candida	Candida albicans
5480|Y17006.1 Candida parapsilosis MTP1 gene	1088	3	597	83.75	83.75	100	119.4	8.23	1077.1	1e-26	5480	Eukaryota	Fungi	Ascomycota	Saccharomycetes	Saccharomycetales	Debaryomycetaceae	Candida	Candida parapsilosis
5476|AJ003115.1 Candida albicans HIS4 gene and partial PEX5 gene	17592	23	3835	66.68	67.28	99.11	148.64	19.46	17521.8	1e-26	5476	Eukaryota	Fungi	Ascomycota	Saccharomycetes	Saccharomycetales	Debaryomycetaceae	Candida	Candida albicans
4952|AJ007565.1 Yarrowia lipolytica SSL2 gene	1342	11	1849	22.71	24.23	93.75	412.72	2.12	1308.46	1e-26	34353	Eukaryota	Fungi	Ascomycota	Saccharomycetes	Saccharomycetales	Dipodascaceae
5476|AL033502.1 C.albicans cosmid Ca38F10	50118	243	39871	39.96	41.28	96.8	242.27	5.52	49391.5	1e-26	1535326	Eukaryota	Fungi	Ascomycota	Saccharomycetes	Saccharomycetales	Debaryomycetaceae	Candida
5476|AL033503.1 C.albicans cosmid Ca49C4	23792	216	35338	21.33	21.8	97.87	458.82	2.56	23151.6	1e-26	1535326	Eukaryota	Fungi	Ascomycota	Saccharomycetes	Saccharomycetales	Debaryomycetaceae	Candida
5476|AL033501.1 C.albicans cosmid Ca41C10	112468	237	38874	53.97	55.64	97.01	179.74	11.56	111757	1e-26	1535326	Eukaryota	Fungi	Ascomycota	Saccharomycetes	Saccharomycetales	Debaryomycetaceae	Candida
5476|U95611.1 Candida albicans transcription factor Cap1 (CAP1) gene, complete cds	17160	9	1500	99.2	101.2	98.02	98.81	47.31	17132.5	1e-26	1535326	Eukaryota	Fungi	Ascomycota	Saccharomycetes	Saccharomycetales	Debaryomycetaceae	Candida
5476|AF034608.1 Candida albicans YOR1 homolog gene, partial cds	2360	4	740	97.43	98.92	98.5	101.09	15.08	2346.46	1e-26	5476	Eukaryota	Fungi	Ascomycota	Saccharomycetes	Saccharomycetales	Debaryomycetaceae	Candida	Candida albicans
4909|U48253.1 Issatchenkia orientalis mitochondrial inner membrane protease 1 (imp1) gene, partial cds	596	3	570	85.96	87.37	98.39	114.46	3.85	585.63	1e-26	4919	Eukaryota	Fungi	Ascomycota	Saccharomycetes	Saccharomycetales	Pichiaceae	Pichia
178876|AF097889.1 Cryptococcus neoformans var. grubii macrolide-binding protein FKBP12 (FRR1) mRNA, complete cds	1990	2	468	100	100	100	100	23.18	1981.43	1e-26	5207	Eukaryota	Fungi	Basidiomycota	Tremellomycetes	Tremellales	Cryptococcaceae	Cryptococcus	Cryptococcus neoformans
5476|AJ007637.1 Candida albicans PFK2 gene	2834	19	3248	21.95	22.75	96.48	439.51	3.11	2774.98	1e-26	1535326	Eukaryota	Fungi	Ascomycota	Saccharomycetes	Saccharomycetales	Debaryomycetaceae	Candida
5476|AJ007638.1 Candida albicans PFK1 gene	34106	21	3522	92.05	92.31	99.72	108.34	38.18	34041.5	1e-26	5476	Eukaryota	Fungi	Ascomycota	Saccharomycetes	Saccharomycetales	Debaryomycetaceae	Candida	Candida albicans
5476|AJ238242.1 Candida albicans MIG1 gene	13534	15	2522	69.55	70.62	98.48	141.61	22.22	13487.8	1e-26	5476	Eukaryota	Fungi	Ascomycota	Saccharomycetes	Saccharomycetales	Debaryomycetaceae	Candida	Candida albicans
36912|AF152951.1 Clavispora opuntiae strain UWO(PS)85-502.2 D7/D8 domain of large subunit ribosomal RNA gene, partial sequence	8478	3	492	70.12	75.2	93.24	132.97	111.03	8468.98	1e-26	27319	Eukaryota	Fungi	Ascomycota	Saccharomycetes	Saccharomycetales	Metschnikowiaceae
40410|AF140118.1 Filobasidiella neoformans isolate 'CN-D' large subunit ribosomal RNA gene, partial sequence; mitochondrial gene for mitochondrial product	5361488	1	320	97.19	100.94	96.28	99.07	33920.3	5.36148e+06	1e-26	1884633	Eukaryota	Fungi	Basidiomycota	Tremellomycetes	Tremellales	Cryptococcaceae
5207|AF140124.1 Filobasidiella neoformans isolate 'M0053' large subunit ribosomal RNA gene, partial sequence; mitochondrial gene for mitochondrial product	1938	1	320	63.44	63.44	100	157.64	28.98	1932.14	1e-26	5207	Eukaryota	Fungi	Basidiomycota	Tremellomycetes	Tremellales	Cryptococcaceae	Cryptococcus	Cryptococcus neoformans
5207|AB105213.1 Filobasidiella neoformans mitochondrial gene for large subunit ribosomal RNA, partial sequence, strain: ATCC90113_x0001_AB105214.1 Filobasidiella neoformans mitochondrial gene for large subunit ribosomal RNA, partial sequence, strain: CN2032005_x0001_AF140116.1 Filobasidiella neoformans isolate 'B10' large subunit ribosomal RNA gene, partial sequence; mitochondrial gene for mitoch…	276226	1	320	100	100	100	100	5818.96	276220	1e-26	5207	Eukaryota	Fungi	Basidiomycota	Tremellomycetes	Tremellales	Cryptococcaceae	Cryptococcus	Cryptococcus neoformans
178876|AF140132.1 Filobasidiella neoformans isolate 'CN444.91' large subunit ribosomal RNA gene, partial sequence; mitochondrial gene for mitochondrial product	372	1	319	79	79.31	99.6	126.09	5.45	366.19	1e-26	5207	Eukaryota	Fungi	Basidiomycota	Tremellomycetes	Tremellales	Cryptococcaceae	Cryptococcus	Cryptococcus neoformans
5207|AF140144.1 Filobasidiella neoformans isolate 'ZG284' large subunit ribosomal RNA gene, partial sequence; mitochondrial gene for mitochondrial product	519480	1	320	100	100	100	100	7192.19	519474	1e-26	5207	Eukaryota	Fungi	Basidiomycota	Tremellomycetes	Tremellales	Cryptococcaceae	Cryptococcus	Cryptococcus neoformans
5476|AF118052.1 Candida albicans retrotransposon LTR koppa, complete sequence	1360	1	208	87.98	90.38	97.34	110.64	32.34	1356.19	1e-26	1535326	Eukaryota	Fungi	Ascomycota	Saccharomycetes	Saccharomycetales	Debaryomycetaceae	Candida
5476|AF119343.1 Candida albicans retrotransposon LTR episemon, complete sequence	690	3	518	44.79	45.37	98.72	220.43	6	680.56	1e-26	5476	Eukaryota	Fungi	Ascomycota	Saccharomycetes	Saccharomycetales	Debaryomycetaceae	Candida	Candida albicans
5476|AF156536.1 Candida albicans strain AA1622b 26S ribosomal RNA gene, partial sequence	794	3	612	20.92	21.41	97.71	467.18	7.78	782.85	1e-26	1535326	Eukaryota	Fungi	Ascomycota	Saccharomycetes	Saccharomycetales	Debaryomycetaceae	Candida
5476|AF188273.1 Candida albicans strain CAI4 O-acetylhomoserine O-acetylserine sulphydrylase (MET15) mRNA, MET15-1 allele, complete cds	5536	8	1430	97.34	98.6	98.72	101.42	14.62	5509.83	1e-26	5476	Eukaryota	Fungi	Ascomycota	Saccharomycetes	Saccharomycetales	Debaryomycetaceae	Candida	Candida albicans
5476|AF188274.1 Candida albicans strain CAI4 O-acetylhomoserine O-acetylserine sulphydrylase (MET15) mRNA, MET15-2 allele, complete cds	1254	8	1414	46.61	47.31	98.51	211.36	3.15	1228.3	1e-26	5476	Eukaryota	Fungi	Ascomycota	Saccharomycetes	Saccharomycetales	Debaryomycetaceae	Candida	Candida albicans
5476|Z32687.2 Candida albicans EFG gene for putative transcription factor	26326	44	7292	29.07	30.17	96.36	331.45	13.16	26192.6	1e-26	1535326	Eukaryota	Fungi	Ascomycota	Saccharomycetes	Saccharomycetales	Debaryomycetaceae	Candida
4952|AJ250347.1 Yarrowia lipolytica act1 gene for actin	10158	16	2618	36.78	38.43	95.73	260.24	14.21	10110.1	1e-26	34353	Eukaryota	Fungi	Ascomycota	Saccharomycetes	Saccharomycetales	Dipodascaceae
5476|AF116872.1 Candida albicans alternative oxidase (AOX2) gene, complete cds	6350	25	4148	32.3	32.91	98.17	303.88	6.57	6274.32	1e-26	1535326	Eukaryota	Fungi	Ascomycota	Saccharomycetes	Saccharomycetales	Debaryomycetaceae	Candida
4952|AJ011564.1 Yarrowia lipolytica DHH1 gene	1924	16	2719	24.86	25.01	99.41	399.85	2.84	1874.7	1e-26	4952	Eukaryota	Fungi	Ascomycota	Saccharomycetes	Saccharomycetales	Dipodascaceae	Yarrowia	Yarrowia lipolytica
178876|AF217201.1 Filobasidiella neoformans plasma membrane H(+)-ATPase (PMA1) mRNA, complete cds	97026	21	3483	99.54	99.54	100	100.46	135.67	96962.1	1e-26	5207	Eukaryota	Fungi	Basidiomycota	Tremellomycetes	Tremellales	Cryptococcaceae	Cryptococcus	Cryptococcus neoformans
5476|AF210772.1 Candida albicans retrotransposon Tca18 reverse transcriptase (pol) gene, partial cds	154	1	266	97.37	100.38	97	99.63	2.59	149.19	1e-26	1535326	Eukaryota	Fungi	Ascomycota	Saccharomycetes	Saccharomycetales	Debaryomycetaceae	Candida
5476|AF124845.1 Candida albicans triose phosphate isomerase (TPI1) gene, complete cds	4956	12	2105	59.81	60.43	98.98	165.49	9.99	4917.52	1e-26	5476	Eukaryota	Fungi	Ascomycota	Saccharomycetes	Saccharomycetales	Debaryomycetaceae	Candida	Candida albicans
5476|AJ243306.2 Candida albicans FBP1 gene for putative fructose-1,6-bisphosphatase, strain SC5314	2088	13	2161	49.51	51.09	96.92	195.74	4.47	2048.7	1e-26	1535326	Eukaryota	Fungi	Ascomycota	Saccharomycetes	Saccharomycetales	Debaryomycetaceae	Candida
5476|AF139376.1 Candida albicans non-LTR retrotransposon Zorro 1 reverse transcriptase gene, partial cds	5280	6	1055	99.43	100	99.43	100	20.75	5260.68	1e-26	5476	Eukaryota	Fungi	Ascomycota	Saccharomycetes	Saccharomycetales	Debaryomycetaceae	Candida	Candida albicans
5476|AJ390491.1 Candida albicans mRNA for triosephosphate isomerase (tpi1 gene)	21044	5	857	97.78	97.78	100	102.27	90.11	21028.3	1e-26	5476	Eukaryota	Fungi	Ascomycota	Saccharomycetes	Saccharomycetales	Debaryomycetaceae	Candida	Candida albicans
5476|AJ390497.1 Candida albicans partial mRNA for S-adenosylmethionine synthetase 2 (sam2 gene)	10850	7	1155	97.14	97.32	99.82	102.76	34.12	10828.8	1e-26	5476	Eukaryota	Fungi	Ascomycota	Saccharomycetes	Saccharomycetales	Debaryomycetaceae	Candida	Candida albicans
5476|AJ390505.1 Candida albicans partial sdh2 gene for succinate dehydrogenase Fe/S subunit	1750	2	402	80.6	81.09	99.39	123.31	17.31	1742.64	1e-26	5476	Eukaryota	Fungi	Ascomycota	Saccharomycetes	Saccharomycetales	Debaryomycetaceae	Candida	Candida albicans
5476|AJ390511.1 Candida albicans partial mRNA for 2-oxoglutarate dehydrogenase complex E2 component (kgd2 gene)	8370	4	730	97.67	99.32	98.34	100.69	48.22	8356.62	1e-26	1535326	Eukaryota	Fungi	Ascomycota	Saccharomycetes	Saccharomycetales	Debaryomycetaceae	Candida
5482|AF251005.1 Candida tropicalis heat shock protein 90 gene, partial cds	8658	12	2070	39.66	39.9	99.39	250.61	16.5	8620.11	1e-26	5482	Eukaryota	Fungi	Ascomycota	Saccharomycetes	Saccharomycetales	Debaryomycetaceae	Candida	Candida tropicalis
5476|AF178855.1 Candida albicans Crm1p (CRM1) gene, complete cds	2802	31	5115	32.28	32.9	98.1	303.92	2.19	2709.56	1e-26	1535326	Eukaryota	Fungi	Ascomycota	Saccharomycetes	Saccharomycetales	Debaryomycetaceae	Candida
5476|AF195775.1 Candida albicans high-affinity iron permease CaFTR1 gene, complete cds	1958	14	2400	25.29	25.62	98.7	390.24	3	1914.42	1e-26	5476	Eukaryota	Fungi	Ascomycota	Saccharomycetes	Saccharomycetales	Debaryomycetaceae	Candida	Candida albicans
5476|AF249293.1 Candida albicans putative inosine 5-monophosphate dehydrogenase (IMH3) gene, IMH3*R allele, complete cds	5008	16	2704	46.04	47.56	96.81	210.26	7.13	4958.62	1e-26	1535326	Eukaryota	Fungi	Ascomycota	Saccharomycetes	Saccharomycetales	Debaryomycetaceae	Candida
5476|AF128238.1 Candida albicans Na+/H+ antiporter Cnh1 (CNH1) gene, complete cds	12208	23	3865	91.31	92.03	99.21	108.66	13.31	12137.3	1e-26	5476	Eukaryota	Fungi	Ascomycota	Saccharomycetes	Saccharomycetales	Debaryomycetaceae	Candida	Candida albicans
5476|AF247189.1 Candida albicans Phr1p (PHR1) gene, PHR1-1 allele, complete cds	11738	12	2028	57.4	57.74	99.4	173.19	25.61	11700.9	1e-26	5476	Eukaryota	Fungi	Ascomycota	Saccharomycetes	Saccharomycetales	Debaryomycetaceae	Candida	Candida albicans
5476|AF247190.1 Candida albicans Phr1p (PHR1) gene, PHR1-2 allele, complete cds	39052	12	2027	94.43	96.15	98.2	104	76.71	39014.8	1e-26	1535326	Eukaryota	Fungi	Ascomycota	Saccharomycetes	Saccharomycetales	Debaryomycetaceae	Candida
40410|AF263282.1 Filobasidiella neoformans var. neoformans clone CRYP01, complete sequence	90962	671	109900	52.12	54.69	95.3	182.84	3.7	88966.1	1e-26	1884633	Eukaryota	Fungi	Basidiomycota	Tremellomycetes	Tremellales	Cryptococcaceae
5476|AF190700.1 Candida albicans small G-protein Gsp1p (GSP1) gene, complete cds	7216	7	1245	64.1	65.78	97.44	152.01	23.73	7193.2	1e-26	1535326	Eukaryota	Fungi	Ascomycota	Saccharomycetes	Saccharomycetales	Debaryomycetaceae	Candida
5476|AF268098.1 Candida albicans Cu-transporting P1-type ATPase (CRD1) gene, complete cds	32996	21	3594	99.89	100	99.89	100	36.4	32930.1	1e-26	5476	Eukaryota	Fungi	Ascomycota	Saccharomycetes	Saccharomycetales	Debaryomycetaceae	Candida	Candida albicans
5482|AF107289.1 Candida tropicalis elongation factor 2 (EFT2) gene, partial cds	305476	14	2441	99.92	100	99.92	100	478.54	305431	1e-26	5482	Eukaryota	Fungi	Ascomycota	Saccharomycetes	Saccharomycetales	Debaryomycetaceae	Candida	Candida tropicalis
36911|AF107290.1 Candida lusitaniae elongation factor 2 (EFT2) gene, partial cds	180992	14	2441	99.8	100	99.8	100	293.19	180947	1e-26	36911	Eukaryota	Fungi	Ascomycota	Saccharomycetes	Saccharomycetales	Metschnikowiaceae	Clavispora	Clavispora lusitaniae
5480|AF107291.1 Candida parapsilosis elongation factor 2 (EFT2) gene, partial cds	20958	14	2441	98.48	99.55	98.93	100.45	34.73	20913.3	1e-26	5480	Eukaryota	Fungi	Ascomycota	Saccharomycetes	Saccharomycetales	Debaryomycetaceae	Candida	Candida parapsilosis
4952|AF198225.1 Yarrowia lipolytica multifunctional beta-oxidation enzyme (MFE2) gene, complete cds	9166	22	3671	22.39	22.61	99.04	442.29	11.45	9098.89	1e-26	4952	Eukaryota	Fungi	Ascomycota	Saccharomycetes	Saccharomycetales	Dipodascaceae	Yarrowia	Yarrowia lipolytica
5478|AF281179.1 Candida glabrata carnitine acetyltransferase gene, complete cds	11174	12	1986	99.14	99.75	99.39	100.25	23.87	11137.6	1e-26	5478	Eukaryota	Fungi	Ascomycota	Saccharomycetes	Saccharomycetales	Saccharomycetaceae	Nakaseomyces	[Candida] glabrata
5476|AF051313.2 Candida albicans agglutinin-like cell surface protein (ALS8) gene, complete cds	3016	26	4383	65.85	66.23	99.41	150.98	2.5	2936.55	1e-26	5476	Eukaryota	Fungi	Ascomycota	Saccharomycetes	Saccharomycetales	Debaryomycetaceae	Candida	Candida albicans
5480|AJ389062.1 Candida parapsilosis partial act1 gene, strain DUMC 31-1070, isolate WM 23_x0001_AJ508485.1 Candida parapsilosis partial act1 gene for actin, strain CBS 604T	6110	5	979	93.67	95.51	98.07	104.71	23.14	6092.07	1e-26	1535326	Eukaryota	Fungi	Ascomycota	Saccharomycetes	Saccharomycetales	Debaryomycetaceae	Candida
36033|AJ389074.1 Vanderwaltozyma polysporus partial act1 gene, strain CBS 2163 T, isolate WM 40	660	5	979	18.59	20.12	92.39	496.95	4.31	642.26	1e-26	4893	Eukaryota	Fungi	Ascomycota	Saccharomycetes	Saccharomycetales	Saccharomycetaceae
4909|AJ389087.1 Issatchenkia orientalis partial act1 gene, strain CBS 573 T, isolate WM 14	6496	5	979	33.09	33.09	100	302.16	19.98	6478.07	1e-26	4909	Eukaryota	Fungi	Ascomycota	Saccharomycetes	Saccharomycetales	Pichiaceae	Pichia	Pichia kudriavzevii
4926|AJ389089.1 Pichia membranifaciens partial act1 gene, strain CBS 638 T, isolate WM 32	4328	5	979	96.63	96.63	100	103.49	17.66	4310.08	1e-26	4926	Eukaryota	Fungi	Ascomycota	Saccharomycetes	Saccharomycetales	Pichiaceae	Pichia	Pichia membranifaciens
40410|AF175685.1 Filobasidiella neoformans var. neoformans mannitol-1-phosphate dehydrogenase (MPD1) mRNA, complete cds	146764	8	1339	98.21	99.18	99.02	100.83	475.02	146739	1e-26	5207	Eukaryota	Fungi	Basidiomycota	Tremellomycetes	Tremellales	Cryptococcaceae	Cryptococcus	Cryptococcus neoformans
40410|AF248644.1 Filobasidiella neoformans var. neoformans translation elongation factor 2 mRNA, complete cds	198760	16	2729	99.45	100.04	99.41	99.96	364.89	198710	1e-26	5207	Eukaryota	Fungi	Basidiomycota	Tremellomycetes	Tremellales	Cryptococcaceae	Cryptococcus	Cryptococcus neoformans
214684|XM_570333.1 Cryptococcus neoformans var. neoformans JEC21 calcium-dependent protein serine/threonine phosphatase, partial mRNA_x0001_AF282387.1 Filobasidiella neoformans calcineurin B regulatory subunit (CNB1) mRNA, complete cds	2366	3	528	100	100	100	100	17.82	2356.33	1e-26	5207	Eukaryota	Fungi	Basidiomycota	Tremellomycetes	Tremellales	Cryptococcaceae	Cryptococcus	Cryptococcus neoformans
42374|AF184907.1 Candida dubliniensis pH-regulated protein 1 (PHR1) gene, complete cds	11216	17	2840	35.28	36.3	97.19	275.46	17.45	11164	1e-26	1535326	Eukaryota	Fungi	Ascomycota	Saccharomycetes	Saccharomycetales	Debaryomycetaceae	Candida
40410|AF186474.1 Filobasidiella neoformans var. neoformans mannitol-1-phosphate dehydrogenase (MPD1) gene, complete cds	1686	11	1828	47.1	47.43	99.31	210.84	4.59	1652.77	1e-26	5207	Eukaryota	Fungi	Basidiomycota	Tremellomycetes	Tremellales	Cryptococcaceae	Cryptococcus	Cryptococcus neoformans
5482|AJ296093.1 Candida tropicalis hsr1 gene for heat-shock related protein Hsr1	7714	37	6196	39.43	40.41	97.56	247.44	5.94	7601.1	1e-26	1535326	Eukaryota	Fungi	Ascomycota	Saccharomycetes	Saccharomycetales	Debaryomycetaceae	Candida
5476|AF317659.1 Candida albicans 60S acidic ribosomal protein type P1-A (p1A) gene, complete cds	3684	2	398	99.5	100	99.5	100	49.81	3676.71	1e-26	5476	Eukaryota	Fungi	Ascomycota	Saccharomycetes	Saccharomycetales	Debaryomycetaceae	Candida	Candida albicans
5476|AF317660.1 Candida albicans 60S acidic ribosomal protein type P1-B (p1B) gene, complete cds	1946	2	441	91.84	92.97	98.78	107.56	22.7	1937.93	1e-26	5476	Eukaryota	Fungi	Ascomycota	Saccharomycetes	Saccharomycetales	Debaryomycetaceae	Candida	Candida albicans
5476|AF049867.1 Candida albicans Prp20p (PRP20) gene, complete cds	1166	12	1968	20.63	20.63	100	484.73	3.28	1130.4	1e-26	5476	Eukaryota	Fungi	Ascomycota	Saccharomycetes	Saccharomycetales	Debaryomycetaceae	Candida	Candida albicans
1392|AF267734.1 Bacillus anthracis 23S ribosomal RNA gene, complete sequence_x0001_AF267876.1 Bacillus anthracis strain Delta Ames 23S ribosomal RNA gene, complete sequence_x0001_AF267877.1 Bacillus anthracis strain Sterne 23S ribosomal RNA gene, complete sequence	18635932	17	2922	97.71	99.38	98.31	100.62	24209.7	1.86359e+07	1e-26	1386	Bacteria		Firmicutes	Bacilli	Bacillales	Bacillaceae	Bacillus
1428|AF267880.1 Bacillus thuringiensis strain B8 23S ribosomal RNA gene, complete sequence	1029808	17	2923	20.29	20.29	100	492.92	1907.52	1.02975e+06	1e-26	1428	Bacteria		Firmicutes	Bacilli	Bacillales	Bacillaceae	Bacillus	Bacillus thuringiensis
1396|AF267885.1 Bacillus cereus strain ATCC25621 23S ribosomal RNA gene, complete sequence	145278	17	2922	36	38.3	94.01	261.13	284.46	145224	1e-26	186817	Bacteria		Firmicutes	Bacilli	Bacillales	Bacillaceae
5476|AJ010064.1 Candida albicans mRNA for MP65 mannoprotein	9584	8	1415	44.17	45.3	97.5	220.75	26.27	9558.08	1e-26	1535326	Eukaryota	Fungi	Ascomycota	Saccharomycetes	Saccharomycetales	Debaryomycetaceae	Candida
418086|AF313362.1 Candida nivariensis strain UWOPS 98-110.4 large subunit ribosomal RNA gene, partial sequence	1196	3	593	27.99	30.52	91.71	327.62	8.99	1185.17	1e-26	4893	Eukaryota	Fungi	Ascomycota	Saccharomycetes	Saccharomycetales	Saccharomycetaceae
5478|AF233343.1 Candida glabrata Msh4p-related protein, Mnm4-related protein, centromere binding protein 1 (CBF1), and serin/threonin kinase genes, complete cds; and unknown gene	8362	70	11541	25.5	25.97	98.2	385.09	3.32	8152.68	1e-26	374468	Eukaryota	Fungi	Ascomycota	Saccharomycetes	Saccharomycetales	Saccharomycetaceae	Nakaseomyces
4909|AF292693.1 Issatchenkia orientalis elongation factor 2 (EFT2) gene, partial cds	51014	3	609	83.74	84.73	98.84	118.02	373.49	51002.8	1e-26	4909	Eukaryota	Fungi	Ascomycota	Saccharomycetes	Saccharomycetales	Pichiaceae	Pichia	Pichia kudriavzevii
5478|AF338039.1 Candida glabrata vacuolar sorting protein 4 (VPS4) gene, partial cds; and mitochondrial RNase P precursor (RPM2) gene, complete cds, nuclear gene for mitochondrial product	10656	36	6033	43.38	44.49	97.5	224.78	8.3	10545.9	1e-26	374468	Eukaryota	Fungi	Ascomycota	Saccharomycetes	Saccharomycetales	Saccharomycetaceae	Nakaseomyces
552467|AF337643.1 Filobasidiella neoformans var. bacillispora strain B3939 CLNAC1-like gene, partial sequence	3090	3	567	88.36	90.65	97.47	110.31	22.44	3079.62	1e-26	5206	Eukaryota	Fungi	Basidiomycota	Tremellomycetes	Tremellales	Cryptococcaceae	Cryptococcus
5207|AF248049.1 Filobasidiella neoformans var. bacillispora NYS 155B copper zinc superoxide dismutase (SOD1) mRNA, complete cds	308	3	607	35.26	37.07	95.11	269.78	2.4	297.04	1e-26	1884633	Eukaryota	Fungi	Basidiomycota	Tremellomycetes	Tremellales	Cryptococcaceae
36911|AF186215.1 Clavispora lusitaniae RNase P RNA gene, partial sequence	7702	1	197	99.49	100	99.49	100	146.89	7698.39	1e-26	36911	Eukaryota	Fungi	Ascomycota	Saccharomycetes	Saccharomycetales	Metschnikowiaceae	Clavispora	Clavispora lusitaniae
5476|AF365406.1 Candida albicans YIP3-like protein (YIP3) gene, partial cds; and ribosomal protein L39 (RPL39), ribosomal protein S22 (RPS22), and ribosomal protein S14 (RPS14) genes, complete cds	9540	22	3753	53.88	56.83	94.8	175.95	13.78	9471.39	1e-26	766764	Eukaryota	Fungi	Ascomycota	Saccharomycetes	Saccharomycetales	Debaryomycetaceae
5476|AF384823.1 Candida albicans subtilisin-like protease PRB1 gene, partial cds	15328	8	1335	99.48	100.07	99.4	99.93	46.78	15303.5	1e-26	5476	Eukaryota	Fungi	Ascomycota	Saccharomycetes	Saccharomycetales	Debaryomycetaceae	Candida	Candida albicans
5482|AJ278686.1 Candida tropicalis rps0 gene for ribosomal protein, exons 1-2	56048	13	2144	48.97	50.93	96.15	196.34	98.73	56008.7	1e-26	766764	Eukaryota	Fungi	Ascomycota	Saccharomycetes	Saccharomycetales	Debaryomycetaceae
5476|AF330211.1 Candida albicans small GTP-binding protein Ypt1p (YPT1) gene, complete cds	2426	7	1250	21.2	21.84	97.07	457.88	7.92	2403.17	1e-26	1535326	Eukaryota	Fungi	Ascomycota	Saccharomycetes	Saccharomycetales	Debaryomycetaceae	Candida
5476|AF334763.1 Candida albicans strain ATCC10261 MU13-4 repetitive element	4450	4	772	91.84	92.23	99.58	108.43	15.85	4435.86	1e-26	5476	Eukaryota	Fungi	Ascomycota	Saccharomycetes	Saccharomycetales	Debaryomycetaceae	Candida	Candida albicans
4952|AJ237707.1 Yarrowia lipolytica odc gene for ornithine decarboxylase	6080	15	2599	30.97	32.94	94.04	303.62	11.41	6032.5	1e-26	34353	Eukaryota	Fungi	Ascomycota	Saccharomycetes	Saccharomycetales	Dipodascaceae
4952|AJ319752.1 Yarrowia lipolytica non-LTR retrotransposon Ylli DNA	13810	42	6942	43.98	44.02	99.9	227.16	9.03	13683.2	1e-26	4952	Eukaryota	Fungi	Ascomycota	Saccharomycetes	Saccharomycetales	Dipodascaceae	Yarrowia	Yarrowia lipolytica
5478|AF525167.1 Candida glabrata Ure2p (URE2) gene, complete cds	1438	6	1068	49.63	49.63	100	201.51	5.29	1418.53	1e-26	5478	Eukaryota	Fungi	Ascomycota	Saccharomycetes	Saccharomycetales	Saccharomycetaceae	Nakaseomyces	[Candida] glabrata
178876|AB091351.1 Cryptococcus neoformans var. grubii FKS1 gene for glucan synthase, partial cds, strain: IFM 41469_x0001_AB091352.1 Cryptococcus neoformans var. grubii FKS1 gene for glucan synthase, partial cds, strain: IFM 46660	2202	3	546	96.34	97.8	98.5	102.25	16.73	2192.01	1e-26	5207	Eukaryota	Fungi	Basidiomycota	Tremellomycetes	Tremellales	Cryptococcaceae	Cryptococcus	Cryptococcus neoformans
5476|AB084519.1 Candida albicans caGPR1 gene for G-protein coupled receptor, complete cds	6396	15	2472	97.01	97.57	99.42	102.49	11.46	6350.8	1e-26	5476	Eukaryota	Fungi	Ascomycota	Saccharomycetes	Saccharomycetales	Debaryomycetaceae	Candida	Candida albicans
40410|AY158902.1 Cryptococcus neoformans var. neoformans strain ATCC 34873 myo-inositol oxygenase (mio) mRNA, complete cds	4830	5	948	97.47	97.47	100	102.6	23	4812.64	1e-26	5207	Eukaryota	Fungi	Basidiomycota	Tremellomycetes	Tremellales	Cryptococcaceae	Cryptococcus	Cryptococcus neoformans
40410|AF518434.1 Cryptococcus neoformans var. neoformans strain 711 mitochondrial NAD4-NAD5 intergenic region, partial sequence_x0001_AF518436.1 Cryptococcus neoformans var. neoformans strain NIH433 mitochondrial NAD4-NAD5 intergenic region, partial sequence_x0001_AF518451.1 Cryptococcus neoformans A/D strain ZG287 mitochondrial NAD4-NAD5 intergenic region, partial sequence_x0001_AF518468.1 Crypt…	12410	3	575	95.3	96.87	98.38	103.23	146.86	12399.5	1e-26	5206	Eukaryota	Fungi	Basidiomycota	Tremellomycetes	Tremellales	Cryptococcaceae	Cryptococcus
51657|AY181248.1 Kluyveromyces delphensis putative mating-type locus, partial sequence	30266	149	24379	59.85	61.59	97.18	162.35	5.74	29821.8	1e-26	374468	Eukaryota	Fungi	Ascomycota	Saccharomycetes	Saccharomycetales	Saccharomycetaceae	Nakaseomyces
51657|AY181250.1 Kluyveromyces delphensis SCY1 (SCY1), GUP1 (GUP1), YGL085w (YGL085w), MAD1 (MAD1), MMS2 (MMS2), and mating pheromone alpha2 (MFalpha2) genes, complete cds	9638	75	12391	56.2	58.34	96.33	171.41	3.55	9413.1	1e-26	374468	Eukaryota	Fungi	Ascomycota	Saccharomycetes	Saccharomycetales	Saccharomycetaceae	Nakaseomyces
5478|AY077689.1 Candida glabrata heat shock protein gene, complete cds	4714	12	2082	42.03	43.42	96.79	230.31	11.92	4675.95	1e-26	374468	Eukaryota	Fungi	Ascomycota	Saccharomycetes	Saccharomycetales	Saccharomycetaceae	Nakaseomyces
220919|AY191236.1 Bacillus sp. TH205 16S ribosomal RNA gene, partial sequence	858	2	371	59.57	60.11	99.1	166.37	11.28	851.22	1e-26	220919	Bacteria		Firmicutes	Bacilli	Bacillales	Bacillaceae	Bacillus	Bacillus sp. TH205
4931|AY144809.1 Saccharomyces bayanus clone Contig4117 CDC19 gene, partial cds	1310	3	562	32.21	35.94	89.6	278.22	14.09	1299.73	1e-26	4893	Eukaryota	Fungi	Ascomycota	Saccharomycetes	Saccharomycetales	Saccharomycetaceae
5478|AY198398.1 Candida glabrata strain CBS 138 18S ribosomal RNA gene, internal transcribed spacer 1, 5.8S ribosomal RNA gene and internal transcribed spacer 2, complete sequence; and 25S ribosomal RNA gene, partial sequence	83884	44	7324	24.69	25.05	98.53	399.13	48.39	83749.8	1e-26	5478	Eukaryota	Fungi	Ascomycota	Saccharomycetes	Saccharomycetales	Saccharomycetaceae	Nakaseomyces	[Candida] glabrata
51657|AY198400.1 Kluyveromyces delphensis strain CBS 2170 18S ribosomal RNA gene, internal transcribed spacer 1, 5.8S ribosomal RNA gene, internal transcribed spacer 2, and 25S ribosomal RNA gene, complete sequence	475064	52	8533	65.7	66.51	98.78	150.36	259.21	474908	1e-26	51657	Eukaryota	Fungi	Ascomycota	Saccharomycetes	Saccharomycetales	Saccharomycetaceae	Nakaseomyces	Nakaseomyces delphensis
40410|AY212947.1 Cryptococcus neoformans var. neoformans Mpk1 mRNA, complete cds	1126	8	1326	64.1	65.31	98.15	153.12	3.63	1101.91	1e-26	5206	Eukaryota	Fungi	Basidiomycota	Tremellomycetes	Tremellales	Cryptococcaceae	Cryptococcus
237561|XM_718429.1 Candida albicans SC5314 dihydroorotate dehydrogenase (URA1), partial mRNA_x0001_AY230865.1 Candida albicans dihydroorotate dehydrogenase precursor, gene, complete cds, nuclear gene for mitochondrial product	3038	8	1335	95.51	95.58	99.92	104.62	8.94	3013.6	1e-26	5476	Eukaryota	Fungi	Ascomycota	Saccharomycetes	Saccharomycetales	Debaryomycetaceae	Candida	Candida albicans
5478|AJ511533.1 Candida glabrata complete mitochondrial genome	2465414	122	20063	46.57	47.61	97.82	210.04	651.66	2.46505e+06	1e-26	374468	Eukaryota	Fungi	Ascomycota	Saccharomycetes	Saccharomycetales	Saccharomycetaceae	Nakaseomyces
5476|AB105200.1 Candida albicans mitochondrial gene for large subunit ribosomal RNA, partial sequence, strain: ATCC10231_x0001_AB105201.1 Candida albicans mitochondrial gene for large subunit ribosomal RNA, partial sequence, strain: TIMM1768	471486	2	390	100	100	100	100	6948.44	471479	1e-26	5476	Eukaryota	Fungi	Ascomycota	Saccharomycetes	Saccharomycetales	Debaryomycetaceae	Candida	Candida albicans
42374|AB105203.1 Candida dubliniensis mitochondrial gene for large subunit ribosomal RNA, partial sequence, strain: CBS2747	580066	2	389	100	100	100	100	8693.88	580059	1e-26	42374	Eukaryota	Fungi	Ascomycota	Saccharomycetes	Saccharomycetales	Debaryomycetaceae	Candida	Candida dubliniensis
4909|AB105207.1 Issatchenkia orientalis mitochondrial gene for large subunit ribosomal RNA, partial sequence, strain: TIMM3404_x0001_AB105208.1 Issatchenkia orientalis mitochondrial gene for large subunit ribosomal RNA, partial sequence, strain: ATCC6258	717530	3	522	100	100	100	100	7828.17	717520	1e-26	4909	Eukaryota	Fungi	Ascomycota	Saccharomycetes	Saccharomycetales	Pichiaceae	Pichia	Pichia kudriavzevii
5480|AB105209.1 Candida parapsilosis mitochondrial gene for large subunit ribosomal RNA, partial sequence, strain: ATCC22019_x0001_AB105210.1 Candida parapsilosis mitochondrial gene for large subunit ribosomal RNA, partial sequence, strain: ATCC90018	51668	2	468	100	100	100	100	678.71	51659.4	1e-26	5480	Eukaryota	Fungi	Ascomycota	Saccharomycetes	Saccharomycetales	Debaryomycetaceae	Candida	Candida parapsilosis
5476|AJ616007.1 Candida albicans fca1 gene for putative cytosine deaminase, exons 1-2	1064	3	567	82.36	88.18	93.4	113.4	8.07	1053.65	1e-26	766764	Eukaryota	Fungi	Ascomycota	Saccharomycetes	Saccharomycetales	Debaryomycetaceae
5476|AJ616008.1 Candida albicans fur1 gene for putative uracil phosphoribosyltransferase, exon 1	1174	4	735	91.29	96.46	94.64	103.67	6.87	1160.59	1e-26	766764	Eukaryota	Fungi	Ascomycota	Saccharomycetes	Saccharomycetales	Debaryomycetaceae
37769|AB105915.1 Cryptococcus gattii mitochondrial cytb gene for cytochrome b, partial cds, strain:IFM 48636	582	4	793	36.32	36.32	100	275.35	3.72	567.62	1e-26	37769	Eukaryota	Fungi	Basidiomycota	Tremellomycetes	Tremellales	Cryptococcaceae	Cryptococcus	Cryptococcus gattii VGI
5476|AB036055.1 Candida albicans gene for CaRap1p, complete cds	1792	19	3237	21.32	21.75	98.01	459.8	2.63	1733.49	1e-26	1535326	Eukaryota	Fungi	Ascomycota	Saccharomycetes	Saccharomycetales	Debaryomycetaceae	Candida
51657|AJ617311.1 Kluyveromyces delphensis gcr2B gene, gcs1 gene, ho gene, shs1 gene (partial), ssb gene, ptp1 gene and bre4 gene (partial)	36740	78	12809	66.65	68.3	97.59	146.42	13.05	36505.7	1e-26	374468	Eukaryota	Fungi	Ascomycota	Saccharomycetes	Saccharomycetales	Saccharomycetaceae	Nakaseomyces
5476|AB061274.2 Candida albicans CaMSI3 gene for chaperone protein CaMsi3p, complete cds	15944	24	3959	62.52	63.65	98.21	157.1	21.25	15871.5	1e-26	1535326	Eukaryota	Fungi	Ascomycota	Saccharomycetes	Saccharomycetales	Debaryomycetaceae	Candida
102884|AB126017.1 Pseudonocardia sp. K1 dgadh gene for diglicolic acid dehydrogenase, complete cds	13486	9	1613	42.9	43.52	98.58	229.77	33.35	13456.4	1e-26	102884	Bacteria		Actinobacteria	Actinobacteria	Pseudonocardiales	Pseudonocardiaceae	Pseudonocardia	Pseudonocardia tetrahydrofuranoxydans
273371|AJ698043.1 Candida orthopsilosis partial l1A1 gene for cytochrome P450 demethylase, type strain ATCC 96139T	1450	3	553	53.71	55.7	96.43	179.55	10.02	1439.89	1e-26	1535326	Eukaryota	Fungi	Ascomycota	Saccharomycetes	Saccharomycetales	Debaryomycetaceae	Candida
4952|AY142710.2 Yarrowia lipolytica 6-phosphofructokinase (PFK1) mRNA, complete cds	34106	18	3006	97.37	98.27	99.09	101.76	47.92	34050.9	1e-26	4952	Eukaryota	Fungi	Ascomycota	Saccharomycetes	Saccharomycetales	Dipodascaceae	Yarrowia	Yarrowia lipolytica
5478|AB097083.1 Candida glabrata ERG20 genes, partial and complete cds	6288	8	1343	43.48	44.9	96.85	222.72	19.64	6263.41	1e-26	374468	Eukaryota	Fungi	Ascomycota	Saccharomycetes	Saccharomycetales	Saccharomycetaceae	Nakaseomyces
272698|AY623794.1 Candida glycerinogenes orotidine-5'-monophosphate decarboxylase (URA3) mRNA, complete cds	15960	20	3415	93.47	93.82	99.63	106.59	19.84	15897.5	1e-26	272698	Eukaryota	Fungi	Ascomycota	Saccharomycetes	Saccharomycetales		Candida	Candida glycerinogenes
42374|AJ634670.1 Candida dubliniensis partial ssn6 gene	3548	2	356	100	100	100	100	41.24	3541.48	1e-26	42374	Eukaryota	Fungi	Ascomycota	Saccharomycetes	Saccharomycetales	Debaryomycetaceae	Candida	Candida dubliniensis
4926|AB182464.1 Pichia membranifaciens mitochondrial gene for small subunit ribosomal RNA, partial sequence	222772	3	578	94.46	97.58	96.81	102.48	2570.53	222761	1e-26	4919	Eukaryota	Fungi	Ascomycota	Saccharomycetes	Saccharomycetales	Pichiaceae	Pichia
45354|AB182469.1 Candida intermedia mitochondrial gene for small subunit ribosomal RNA, partial sequence	353922	2	489	91.62	98.77	92.75	101.24	4354.02	353913	1e-26	27319	Eukaryota	Fungi	Ascomycota	Saccharomycetes	Saccharomycetales	Metschnikowiaceae
5478|CR380948.1 Candida glabrata strain CBS138 chromosome B complete sequence	654698	3067	502101	56.21	57.54	97.69	173.79	6.14	645552	1e-26	374468	Eukaryota	Fungi	Ascomycota	Saccharomycetes	Saccharomycetales	Saccharomycetaceae	Nakaseomyces
5478|CR380949.1 Candida glabrata strain CBS138 chromosome C complete sequence	920944	3413	558804	55.12	56.4	97.74	177.31	7.48	910754	1e-26	374468	Eukaryota	Fungi	Ascomycota	Saccharomycetes	Saccharomycetales	Saccharomycetaceae	Nakaseomyces
5478|CR380950.1 Candida glabrata strain CBS138 chromosome D complete sequence	958610	3980	651701	56.88	58.17	97.78	171.91	6.99	946734	1e-26	374468	Eukaryota	Fungi	Ascomycota	Saccharomycetes	Saccharomycetales	Saccharomycetaceae	Nakaseomyces
5478|CR380952.1 Candida glabrata strain CBS138 chromosome F complete sequence	1280880	5661	927101	54.55	55.73	97.88	179.43	6.59	1.264e+06	1e-26	374468	Eukaryota	Fungi	Ascomycota	Saccharomycetes	Saccharomycetales	Saccharomycetaceae	Nakaseomyces
5478|CR380953.1 Candida glabrata strain CBS138 chromosome G complete sequence	1654548	6056	992211	60.24	61.44	98.04	162.75	7.79	1.63647e+06	1e-26	374468	Eukaryota	Fungi	Ascomycota	Saccharomycetes	Saccharomycetales	Saccharomycetaceae	Nakaseomyces
5478|CR380954.1 Candida glabrata strain CBS138 chromosome H complete sequence	1165196	6414	1050361	52.8	54.06	97.66	184.98	5.18	1.14609e+06	1e-26	374468	Eukaryota	Fungi	Ascomycota	Saccharomycetes	Saccharomycetales	Saccharomycetaceae	Nakaseomyces
5478|XM_444989.1 [Candida] glabrata uncharacterized protein (CAGL0B00440g), partial mRNA	17844	4	810	99.38	100	99.38	100	90.41	17829.2	1e-26	5478	Eukaryota	Fungi	Ascomycota	Saccharomycetes	Saccharomycetales	Saccharomycetaceae	Nakaseomyces	[Candida] glabrata
5478|XM_445003.1 [Candida] glabrata uncharacterized protein (CAGL0B00748g), partial mRNA	9644	14	2439	99.38	100.04	99.34	99.96	19.61	9599.36	1e-26	5478	Eukaryota	Fungi	Ascomycota	Saccharomycetes	Saccharomycetales	Saccharomycetaceae	Nakaseomyces	[Candida] glabrata
5478|XM_445012.1 [Candida] glabrata uncharacterized protein (CAGL0B00946g), partial mRNA	13936	7	1185	100	100	100	100	41.98	13914.3	1e-26	5478	Eukaryota	Fungi	Ascomycota	Saccharomycetes	Saccharomycetales	Saccharomycetaceae	Nakaseomyces	[Candida] glabrata
5478|XM_445014.1 [Candida] glabrata uncharacterized protein (CAGL0B00990g), partial mRNA	5170	3	582	97.77	97.94	99.82	102.11	37.13	5159.34	1e-26	5478	Eukaryota	Fungi	Ascomycota	Saccharomycetes	Saccharomycetales	Saccharomycetaceae	Nakaseomyces	[Candida] glabrata
5478|XM_445017.1 [Candida] glabrata uncharacterized protein (CAGL0B01100g), partial mRNA	2934	3	633	99.21	100.16	99.05	99.84	22	2922.41	1e-26	5478	Eukaryota	Fungi	Ascomycota	Saccharomycetes	Saccharomycetales	Saccharomycetaceae	Nakaseomyces	[Candida] glabrata
5478|XM_445022.1 [Candida] glabrata 60S ribosomal protein L37 (CAGL0B01203g), partial mRNA	13784	1	267	100	100	100	100	207.75	13779.1	1e-26	5478	Eukaryota	Fungi	Ascomycota	Saccharomycetes	Saccharomycetales	Saccharomycetaceae	Nakaseomyces	[Candida] glabrata
5478|XM_445039.1 [Candida] glabrata uncharacterized protein (CAGL0B01595g), partial mRNA	19248	13	2199	99.91	100	99.91	100	37.84	19207.7	1e-26	5478	Eukaryota	Fungi	Ascomycota	Saccharomycetes	Saccharomycetales	Saccharomycetaceae	Nakaseomyces	[Candida] glabrata
5478|XM_445053.1 [Candida] glabrata uncharacterized protein (CAGL0B01925g), partial mRNA	20390	17	2835	98.45	99.51	98.94	100.5	34.96	20338.1	1e-26	5478	Eukaryota	Fungi	Ascomycota	Saccharomycetes	Saccharomycetales	Saccharomycetaceae	Nakaseomyces	[Candida] glabrata
5478|XM_445054.1 [Candida] glabrata uncharacterized protein (CAGL0B01947g), partial mRNA	5634	7	1299	99.23	99.54	99.69	100.46	20.06	5610.22	1e-26	5478	Eukaryota	Fungi	Ascomycota	Saccharomycetes	Saccharomycetales	Saccharomycetaceae	Nakaseomyces	[Candida] glabrata
5478|XM_445058.1 [Candida] glabrata uncharacterized protein (CAGL0B02035g), partial mRNA	17712	11	1935	97.52	99.02	98.49	100.99	42.81	17676.5	1e-26	5478	Eukaryota	Fungi	Ascomycota	Saccharomycetes	Saccharomycetales	Saccharomycetaceae	Nakaseomyces	[Candida] glabrata
5478|XM_445065.1 [Candida] glabrata uncharacterized protein (CAGL0B02189g), partial mRNA	13632	19	3264	99.91	100	99.91	100	17.67	13572.2	1e-26	5478	Eukaryota	Fungi	Ascomycota	Saccharomycetes	Saccharomycetales	Saccharomycetaceae	Nakaseomyces	[Candida] glabrata
5478|XM_445076.1 [Candida] glabrata uncharacterized protein (CAGL0B02431g), partial mRNA	16910	9	1575	94.6	95.17	99.4	105.07	46.97	16881.1	1e-26	5478	Eukaryota	Fungi	Ascomycota	Saccharomycetes	Saccharomycetales	Saccharomycetaceae	Nakaseomyces	[Candida] glabrata
5478|XM_445078.1 [Candida] glabrata uncharacterized protein (CAGL0B02475g), partial mRNA	8594	10	1743	99.02	99.37	99.65	100.64	21.62	8562.08	1e-26	5478	Eukaryota	Fungi	Ascomycota	Saccharomycetes	Saccharomycetales	Saccharomycetaceae	Nakaseomyces	[Candida] glabrata
5478|XM_445082.1 [Candida] glabrata uncharacterized protein (CAGL0B02563g), partial mRNA	74378	9	1548	99.22	100	99.22	100	205.9	74349.6	1e-26	5478	Eukaryota	Fungi	Ascomycota	Saccharomycetes	Saccharomycetales	Saccharomycetaceae	Nakaseomyces	[Candida] glabrata
5478|XM_445083.1 [Candida] glabrata uncharacterized protein (CAGL0B02585g), partial mRNA	12010	5	885	99.66	100	99.66	100	53.06	11993.8	1e-26	5478	Eukaryota	Fungi	Ascomycota	Saccharomycetes	Saccharomycetales	Saccharomycetaceae	Nakaseomyces	[Candida] glabrata
5478|XM_445084.1 [Candida] glabrata uncharacterized protein (CAGL0B02607g), partial mRNA	13648	9	1593	99.44	100	99.44	100	34.79	13618.8	1e-26	5478	Eukaryota	Fungi	Ascomycota	Saccharomycetes	Saccharomycetales	Saccharomycetaceae	Nakaseomyces	[Candida] glabrata
5478|XM_445093.1 [Candida] glabrata uncharacterized protein (CAGL0B02794g), partial mRNA	9876	8	1449	99.03	100	99.03	100	24.74	9849.46	1e-26	5478	Eukaryota	Fungi	Ascomycota	Saccharomycetes	Saccharomycetales	Saccharomycetaceae	Nakaseomyces	[Candida] glabrata
5478|XM_445096.1 [Candida] glabrata uncharacterized protein (CAGL0B02860g), partial mRNA	30388	3	651	99.69	100	99.69	100	172.49	30376.1	1e-26	5478	Eukaryota	Fungi	Ascomycota	Saccharomycetes	Saccharomycetales	Saccharomycetaceae	Nakaseomyces	[Candida] glabrata
5478|XM_445097.1 [Candida] glabrata uncharacterized protein (CAGL0B02882g), partial mRNA	12158	11	1851	98.97	100	98.97	100	31.33	12124.1	1e-26	5478	Eukaryota	Fungi	Ascomycota	Saccharomycetes	Saccharomycetales	Saccharomycetaceae	Nakaseomyces	[Candida] glabrata
5478|XM_445105.1 [Candida] glabrata uncharacterized protein (CAGL0B03047g), partial mRNA	15124	7	1200	99.42	99.58	99.83	100.42	60.8	15102	1e-26	5478	Eukaryota	Fungi	Ascomycota	Saccharomycetes	Saccharomycetales	Saccharomycetaceae	Nakaseomyces	[Candida] glabrata
5478|XM_445106.1 [Candida] glabrata uncharacterized protein (CAGL0B03069g), partial mRNA	35330	6	1005	99.7	100	99.7	100	158.19	35311.6	1e-26	5478	Eukaryota	Fungi	Ascomycota	Saccharomycetes	Saccharomycetales	Saccharomycetaceae	Nakaseomyces	[Candida] glabrata
5478|XM_445115.1 [Candida] glabrata uncharacterized protein (CAGL0B03311g), partial mRNA	14900	11	1863	99.57	100.05	99.52	99.95	33.77	14865.9	1e-26	5478	Eukaryota	Fungi	Ascomycota	Saccharomycetes	Saccharomycetales	Saccharomycetaceae	Nakaseomyces	[Candida] glabrata
5478|XM_445120.1 [Candida] glabrata uncharacterized protein (CAGL0B03421g), partial mRNA	19030	24	4068	99.07	99.14	99.93	100.87	18.83	18955.5	1e-26	5478	Eukaryota	Fungi	Ascomycota	Saccharomycetes	Saccharomycetales	Saccharomycetaceae	Nakaseomyces	[Candida] glabrata
5478|XM_445123.1 [Candida] glabrata uncharacterized protein (CAGL0B03487g), partial mRNA	301212	19	3138	99.9	100	99.9	100	418.53	301154	1e-26	5478	Eukaryota	Fungi	Ascomycota	Saccharomycetes	Saccharomycetales	Saccharomycetaceae	Nakaseomyces	[Candida] glabrata
5478|XM_445124.1 [Candida] glabrata uncharacterized protein (CAGL0B03509g), partial mRNA	13604	10	1794	98.72	99.89	98.83	100.11	35.46	13571.1	1e-26	5478	Eukaryota	Fungi	Ascomycota	Saccharomycetes	Saccharomycetales	Saccharomycetaceae	Nakaseomyces	[Candida] glabrata
5478|XM_445129.1 [Candida] glabrata uncharacterized protein (CAGL0B03619g), partial mRNA	58016	8	1407	99.72	100	99.72	100	169.59	57990.2	1e-26	5478	Eukaryota	Fungi	Ascomycota	Saccharomycetes	Saccharomycetales	Saccharomycetaceae	Nakaseomyces	[Candida] glabrata
5478|XM_445132.1 [Candida] glabrata uncharacterized protein (CAGL0B03685g), partial mRNA	5408	4	816	98.04	98.65	99.38	101.37	28	5393.05	1e-26	5478	Eukaryota	Fungi	Ascomycota	Saccharomycetes	Saccharomycetales	Saccharomycetaceae	Nakaseomyces	[Candida] glabrata
5478|XM_445135.1 [Candida] glabrata uncharacterized protein (CAGL0B03795g), partial mRNA	4464	5	912	92.98	93.09	99.88	107.42	20.92	4447.3	1e-26	5478	Eukaryota	Fungi	Ascomycota	Saccharomycetes	Saccharomycetales	Saccharomycetaceae	Nakaseomyces	[Candida] glabrata
5478|XM_445144.1 [Candida] glabrata uncharacterized protein (CAGL0B03993g), partial mRNA	16020	10	1752	97.09	97.15	99.94	102.94	31.76	15987.9	1e-26	5478	Eukaryota	Fungi	Ascomycota	Saccharomycetes	Saccharomycetales	Saccharomycetaceae	Nakaseomyces	[Candida] glabrata
5478|XM_445147.1 [Candida] glabrata uncharacterized protein (CAGL0B04059g), partial mRNA	6460	6	1041	98.46	100	98.46	100	25.26	6440.93	1e-26	5478	Eukaryota	Fungi	Ascomycota	Saccharomycetes	Saccharomycetales	Saccharomycetaceae	Nakaseomyces	[Candida] glabrata
5478|XM_445151.1 [Candida] glabrata uncharacterized protein (CAGL0B04169g), partial mRNA	10540	15	2586	97.83	98.96	98.87	101.06	18.71	10492.7	1e-26	5478	Eukaryota	Fungi	Ascomycota	Saccharomycetes	Saccharomycetales	Saccharomycetaceae	Nakaseomyces	[Candida] glabrata
5478|XM_445153.1 [Candida] glabrata uncharacterized protein (CAGL0B04213g), partial mRNA	56768	16	2703	99.74	100	99.74	100	89.02	56718.4	1e-26	5478	Eukaryota	Fungi	Ascomycota	Saccharomycetes	Saccharomycetales	Saccharomycetaceae	Nakaseomyces	[Candida] glabrata
5478|XM_445155.1 [Candida] glabrata 60S ribosomal protein L4 (CAGL0B04257g), partial mRNA	61680	6	1089	99.91	100	99.91	100	227.33	61660	1e-26	5478	Eukaryota	Fungi	Ascomycota	Saccharomycetes	Saccharomycetales	Saccharomycetaceae	Nakaseomyces	[Candida] glabrata
5478|XM_445158.1 [Candida] glabrata uncharacterized protein (CAGL0B04323g), partial mRNA	5136	7	1293	92.42	94.2	98.11	106.16	16.74	5112.33	1e-26	374468	Eukaryota	Fungi	Ascomycota	Saccharomycetes	Saccharomycetales	Saccharomycetaceae	Nakaseomyces
5478|XM_445159.1 [Candida] glabrata uncharacterized protein (CAGL0B04345g), partial mRNA	15146	7	1182	99.66	100.17	99.49	99.83	55.55	15124.3	1e-26	5478	Eukaryota	Fungi	Ascomycota	Saccharomycetes	Saccharomycetales	Saccharomycetaceae	Nakaseomyces	[Candida] glabrata
5478|XM_445165.1 [Candida] glabrata uncharacterized protein (CAGL0B04477g), partial mRNA	3088	5	852	94.95	96.24	98.66	103.9	14.68	3072.41	1e-26	5478	Eukaryota	Fungi	Ascomycota	Saccharomycetes	Saccharomycetales	Saccharomycetaceae	Nakaseomyces	[Candida] glabrata
5478|XM_445167.1 [Candida] glabrata uncharacterized protein (CAGL0B04521g), partial mRNA	12928	6	1020	99.22	100.39	98.83	99.61	44.28	12909.3	1e-26	5478	Eukaryota	Fungi	Ascomycota	Saccharomycetes	Saccharomycetales	Saccharomycetaceae	Nakaseomyces	[Candida] glabrata
5478|XM_445169.1 [Candida] glabrata uncharacterized protein (CAGL0B04565g), partial mRNA	6530	7	1206	99	100	99	100	23.28	6507.91	1e-26	5478	Eukaryota	Fungi	Ascomycota	Saccharomycetes	Saccharomycetales	Saccharomycetaceae	Nakaseomyces	[Candida] glabrata
5478|XM_445172.1 [Candida] glabrata uncharacterized protein (CAGL0B04631g), partial mRNA	12350	20	3291	97.99	98.57	99.41	101.45	16.64	12289.8	1e-26	5478	Eukaryota	Fungi	Ascomycota	Saccharomycetes	Saccharomycetales	Saccharomycetaceae	Nakaseomyces	[Candida] glabrata
5478|XM_445183.1 [Candida] glabrata uncharacterized protein (CAGL0B04895g), partial mRNA	9524	11	1884	95.54	96.28	99.23	103.86	22.42	9489.5	1e-26	5478	Eukaryota	Fungi	Ascomycota	Saccharomycetes	Saccharomycetales	Saccharomycetaceae	Nakaseomyces	[Candida] glabrata
5478|XM_445184.1 [Candida] glabrata uncharacterized protein (CAGL0B04917g), partial mRNA	21538	7	1236	99.68	100	99.68	100	81.09	21515.3	1e-26	5478	Eukaryota	Fungi	Ascomycota	Saccharomycetes	Saccharomycetales	Saccharomycetaceae	Nakaseomyces	[Candida] glabrata
5478|XM_445185.1 [Candida] glabrata uncharacterized protein (CAGL0B04939g), partial mRNA	9216	11	1803	99.83	100.11	99.72	99.89	22.64	9182.98	1e-26	5478	Eukaryota	Fungi	Ascomycota	Saccharomycetes	Saccharomycetales	Saccharomycetaceae	Nakaseomyces	[Candida] glabrata
5478|XM_445186.1 [Candida] glabrata uncharacterized protein (CAGL0B04961g), partial mRNA	3640	5	897	97.1	100.22	96.89	99.78	17.75	3623.58	1e-26	374468	Eukaryota	Fungi	Ascomycota	Saccharomycetes	Saccharomycetales	Saccharomycetaceae	Nakaseomyces
5478|XM_445191.1 [Candida] glabrata uncharacterized protein (CAGL0C00231g), partial mRNA	68590	9	1623	100	100	100	100	173.79	68560.2	1e-26	5478	Eukaryota	Fungi	Ascomycota	Saccharomycetes	Saccharomycetales	Saccharomycetaceae	Nakaseomyces	[Candida] glabrata
5478|XM_445193.1 [Candida] glabrata uncharacterized protein (CAGL0C00275g), partial mRNA	8946	4	711	100	100.14	99.86	99.86	52.43	8932.97	1e-26	5478	Eukaryota	Fungi	Ascomycota	Saccharomycetes	Saccharomycetales	Saccharomycetaceae	Nakaseomyces	[Candida] glabrata
5478|XM_445195.1 [Candida] glabrata uncharacterized protein (CAGL0C00319g), partial mRNA	17378	10	1743	99.83	100	99.83	100	40.83	17346.1	1e-26	5478	Eukaryota	Fungi	Ascomycota	Saccharomycetes	Saccharomycetales	Saccharomycetaceae	Nakaseomyces	[Candida] glabrata
5478|XM_445197.1 [Candida] glabrata uncharacterized protein (CAGL0C00363g), partial mRNA	13630	5	831	97.95	100	97.95	100	65.55	13614.8	1e-26	374468	Eukaryota	Fungi	Ascomycota	Saccharomycetes	Saccharomycetales	Saccharomycetaceae	Nakaseomyces
5478|XM_445201.1 [Candida] glabrata uncharacterized protein (CAGL0C00451g), partial mRNA	3492	3	534	96.25	98.88	97.35	101.14	26.26	3482.22	1e-26	374468	Eukaryota	Fungi	Ascomycota	Saccharomycetes	Saccharomycetales	Saccharomycetaceae	Nakaseomyces
5478|XM_445210.1 [Candida] glabrata uncharacterized protein (CAGL0C00649g), partial mRNA	8786	9	1530	97.84	98.43	99.4	101.59	26.73	8757.98	1e-26	5478	Eukaryota	Fungi	Ascomycota	Saccharomycetes	Saccharomycetales	Saccharomycetaceae	Nakaseomyces	[Candida] glabrata
5478|XM_445212.1 [Candida] glabrata uncharacterized protein (CAGL0C00693g), partial mRNA	14010	5	948	95.36	96.84	98.47	103.27	71.49	13992.6	1e-26	5478	Eukaryota	Fungi	Ascomycota	Saccharomycetes	Saccharomycetales	Saccharomycetaceae	Nakaseomyces	[Candida] glabrata
5478|XM_445221.1 [Candida] glabrata uncharacterized protein (CAGL0C00968g), partial mRNA	14902	18	3105	94.2	97.29	96.82	102.78	19.46	14845.1	1e-26	374468	Eukaryota	Fungi	Ascomycota	Saccharomycetes	Saccharomycetales	Saccharomycetaceae	Nakaseomyces
5478|XM_445223.1 [Candida] glabrata uncharacterized protein (CAGL0C01133g), partial mRNA	16898	19	3111	99.45	100	99.45	100	21.05	16841	1e-26	5478	Eukaryota	Fungi	Ascomycota	Saccharomycetes	Saccharomycetales	Saccharomycetaceae	Nakaseomyces	[Candida] glabrata
5478|XM_445235.1 [Candida] glabrata uncharacterized protein (CAGL0C01397g), partial mRNA	23870	13	2289	99.87	100.09	99.78	99.91	48.72	23828	1e-26	5478	Eukaryota	Fungi	Ascomycota	Saccharomycetes	Saccharomycetales	Saccharomycetaceae	Nakaseomyces	[Candida] glabrata
5478|XM_445236.1 [Candida] glabrata uncharacterized protein (CAGL0C01419g), partial mRNA	13090	11	1920	98.91	99.27	99.63	100.73	26.67	13054.8	1e-26	5478	Eukaryota	Fungi	Ascomycota	Saccharomycetes	Saccharomycetales	Saccharomycetaceae	Nakaseomyces	[Candida] glabrata
5478|XM_445239.1 [Candida] glabrata uncharacterized protein (CAGL0C01485g), partial mRNA	8256	9	1623	99.63	100.43	99.2	99.57	22.58	8226.28	1e-26	5478	Eukaryota	Fungi	Ascomycota	Saccharomycetes	Saccharomycetales	Saccharomycetaceae	Nakaseomyces	[Candida] glabrata
5478|XM_445240.1 [Candida] glabrata uncharacterized protein (CAGL0C01507g), partial mRNA	10574	10	1692	98.46	99.17	99.28	100.83	28.1	10543	1e-26	5478	Eukaryota	Fungi	Ascomycota	Saccharomycetes	Saccharomycetales	Saccharomycetaceae	Nakaseomyces	[Candida] glabrata
5478|XM_445242.1 [Candida] glabrata uncharacterized protein (CAGL0C01551g), partial mRNA	3568	4	666	97.75	98.65	99.09	101.37	25.19	3555.8	1e-26	5478	Eukaryota	Fungi	Ascomycota	Saccharomycetes	Saccharomycetales	Saccharomycetaceae	Nakaseomyces	[Candida] glabrata
5478|XM_445243.1 [Candida] glabrata uncharacterized protein (CAGL0C01573g), partial mRNA	5396	6	1071	99.35	100.84	98.52	99.17	20.03	5376.39	1e-26	5478	Eukaryota	Fungi	Ascomycota	Saccharomycetes	Saccharomycetales	Saccharomycetaceae	Nakaseomyces	[Candida] glabrata
5478|XM_445249.1 [Candida] glabrata uncharacterized protein (CAGL0C01705g), partial mRNA	2350	3	495	98.99	101.01	98	99	22.43	2340.94	1e-26	374468	Eukaryota	Fungi	Ascomycota	Saccharomycetes	Saccharomycetales	Saccharomycetaceae	Nakaseomyces
5478|XM_445253.1 [Candida] glabrata uncharacterized protein (CAGL0C01793g), partial mRNA	2612	2	336	99.4	100.3	99.11	99.7	26.18	2605.84	1e-26	5478	Eukaryota	Fungi	Ascomycota	Saccharomycetes	Saccharomycetales	Saccharomycetaceae	Nakaseomyces	[Candida] glabrata
5478|XM_445254.1 [Candida] glabrata uncharacterized protein (CAGL0C01815g), partial mRNA	10112	9	1473	100	100	100	100	29.22	10085	1e-26	5478	Eukaryota	Fungi	Ascomycota	Saccharomycetes	Saccharomycetales	Saccharomycetaceae	Nakaseomyces	[Candida] glabrata
5478|XM_445257.1 [Candida] glabrata uncharacterized protein (CAGL0C01881g), partial mRNA	13200	18	3000	96.47	98.37	98.07	101.66	19.16	13145.1	1e-26	374468	Eukaryota	Fungi	Ascomycota	Saccharomycetes	Saccharomycetales	Saccharomycetaceae	Nakaseomyces
5478|XM_445260.1 [Candida] glabrata uncharacterized protein (CAGL0C01947g), partial mRNA	14488	12	2118	99.62	99.95	99.67	100.05	29.9	14449.2	1e-26	5478	Eukaryota	Fungi	Ascomycota	Saccharomycetes	Saccharomycetales	Saccharomycetaceae	Nakaseomyces	[Candida] glabrata
5478|XM_445264.1 [Candida] glabrata uncharacterized protein (CAGL0C02035g), partial mRNA	6742	8	1452	99.72	100	99.72	100	18.58	6715.41	1e-26	5478	Eukaryota	Fungi	Ascomycota	Saccharomycetes	Saccharomycetales	Saccharomycetaceae	Nakaseomyces	[Candida] glabrata
5478|XM_445271.1 [Candida] glabrata uncharacterized protein (CAGL0C02189g), partial mRNA	25288	8	1350	99.48	99.85	99.63	100.15	72.23	25263.2	1e-26	5478	Eukaryota	Fungi	Ascomycota	Saccharomycetes	Saccharomycetales	Saccharomycetaceae	Nakaseomyces	[Candida] glabrata
5478|XM_445277.1 [Candida] glabrata uncharacterized protein (CAGL0C02321g), partial mRNA	4360	5	945	98.41	99.68	98.73	100.32	19.85	4342.7	1e-26	5478	Eukaryota	Fungi	Ascomycota	Saccharomycetes	Saccharomycetales	Saccharomycetaceae	Nakaseomyces	[Candida] glabrata
5478|XM_445279.1 [Candida] glabrata uncharacterized protein (CAGL0C02365g), partial mRNA	904	1	183	97.27	98.36	98.89	101.67	20.05	900.65	1e-26	5478	Eukaryota	Fungi	Ascomycota	Saccharomycetes	Saccharomycetales	Saccharomycetaceae	Nakaseomyces	[Candida] glabrata
5478|XM_445287.1 [Candida] glabrata uncharacterized protein (CAGL0C02541g), partial mRNA	53324	11	1932	99.79	100	99.79	100	119.25	53288.6	1e-26	5478	Eukaryota	Fungi	Ascomycota	Saccharomycetes	Saccharomycetales	Saccharomycetaceae	Nakaseomyces	[Candida] glabrata
5478|XM_445296.1 [Candida] glabrata uncharacterized protein (CAGL0C02739g), partial mRNA	3610	3	588	96.43	101.53	94.97	98.49	28.89	3599.23	1e-26	4893	Eukaryota	Fungi	Ascomycota	Saccharomycetes	Saccharomycetales	Saccharomycetaceae
5478|XM_445300.1 [Candida] glabrata uncharacterized protein (CAGL0C02827g), partial mRNA	5738	8	1317	96.81	98.86	97.93	101.15	18.75	5713.89	1e-26	374468	Eukaryota	Fungi	Ascomycota	Saccharomycetes	Saccharomycetales	Saccharomycetaceae	Nakaseomyces
5478|XM_445303.1 [Candida] glabrata uncharacterized protein (CAGL0C02893g), partial mRNA	15952	11	1950	98.72	98.87	99.84	101.14	34.48	15916.3	1e-26	5478	Eukaryota	Fungi	Ascomycota	Saccharomycetes	Saccharomycetales	Saccharomycetaceae	Nakaseomyces	[Candida] glabrata
5478|XM_445306.1 [Candida] glabrata uncharacterized protein (CAGL0C02959g), partial mRNA	19438	16	2670	99.03	100	99.03	100	34.87	19389.1	1e-26	5478	Eukaryota	Fungi	Ascomycota	Saccharomycetes	Saccharomycetales	Saccharomycetaceae	Nakaseomyces	[Candida] glabrata
5478|XM_445311.1 [Candida] glabrata uncharacterized protein (CAGL0C03069g), partial mRNA	4366	5	837	99.64	100	99.64	100	24.05	4350.67	1e-26	5478	Eukaryota	Fungi	Ascomycota	Saccharomycetes	Saccharomycetales	Saccharomycetaceae	Nakaseomyces	[Candida] glabrata
5478|XM_445312.1 [Candida] glabrata uncharacterized protein (CAGL0C03113g), partial mRNA	27774	6	1080	99.26	100.09	99.17	99.91	106.71	27754.2	1e-26	5478	Eukaryota	Fungi	Ascomycota	Saccharomycetes	Saccharomycetales	Saccharomycetaceae	Nakaseomyces	[Candida] glabrata
5478|XM_445316.1 [Candida] glabrata uncharacterized protein (CAGL0C03223g), partial mRNA	16528	4	762	99.74	100	99.74	100	75.54	16514	1e-26	5478	Eukaryota	Fungi	Ascomycota	Saccharomycetes	Saccharomycetales	Saccharomycetaceae	Nakaseomyces	[Candida] glabrata
5478|XM_445318.1 [Candida] glabrata uncharacterized protein (CAGL0C03267g), partial mRNA	34894	11	1959	99.39	100.05	99.34	99.95	66.81	34858.1	1e-26	5478	Eukaryota	Fungi	Ascomycota	Saccharomycetes	Saccharomycetales	Saccharomycetaceae	Nakaseomyces	[Candida] glabrata
5478|XM_445319.1 [Candida] glabrata uncharacterized protein (CAGL0C03289g), partial mRNA	22982	30	4947	99.37	99.88	99.49	100.12	20.44	22891.4	1e-26	5478	Eukaryota	Fungi	Ascomycota	Saccharomycetes	Saccharomycetales	Saccharomycetaceae	Nakaseomyces	[Candida] glabrata
5478|XM_445323.1 [Candida] glabrata uncharacterized protein (CAGL0C03369g), partial mRNA	14176	9	1485	99.53	100	99.53	100	40.3	14148.8	1e-26	5478	Eukaryota	Fungi	Ascomycota	Saccharomycetes	Saccharomycetales	Saccharomycetaceae	Nakaseomyces	[Candida] glabrata
5478|XM_445329.1 [Candida] glabrata uncharacterized protein (CAGL0C03509g), partial mRNA	24836	16	2688	98.96	99.93	99.03	100.07	42.7	24786.7	1e-26	5478	Eukaryota	Fungi	Ascomycota	Saccharomycetes	Saccharomycetales	Saccharomycetaceae	Nakaseomyces	[Candida] glabrata
5478|XM_445333.1 [Candida] glabrata uncharacterized protein (CAGL0C03597g), partial mRNA	13338	10	1743	98.85	99.08	99.77	100.93	34.54	13306.1	1e-26	5478	Eukaryota	Fungi	Ascomycota	Saccharomycetes	Saccharomycetales	Saccharomycetaceae	Nakaseomyces	[Candida] glabrata
5478|XM_445334.1 [Candida] glabrata uncharacterized protein (CAGL0C03608g), partial mRNA	10270	11	1932	98.5	100.31	98.19	99.69	20.96	10234.6	1e-26	374468	Eukaryota	Fungi	Ascomycota	Saccharomycetes	Saccharomycetales	Saccharomycetaceae	Nakaseomyces
5478|XM_445339.1 [Candida] glabrata uncharacterized protein (CAGL0C03740g), partial mRNA	16730	8	1362	100	100	100	100	48.86	16705	1e-26	5478	Eukaryota	Fungi	Ascomycota	Saccharomycetes	Saccharomycetales	Saccharomycetaceae	Nakaseomyces	[Candida] glabrata
5478|XM_445344.1 [Candida] glabrata uncharacterized protein (CAGL0C03872g), partial mRNA	6566	4	768	97.53	98.18	99.34	101.86	35.74	6551.93	1e-26	5478	Eukaryota	Fungi	Ascomycota	Saccharomycetes	Saccharomycetales	Saccharomycetaceae	Nakaseomyces	[Candida] glabrata
5478|XM_445352.1 [Candida] glabrata uncharacterized protein (CAGL0C04048g), partial mRNA	13814	11	1863	98.77	100	98.77	100	37.35	13779.9	1e-26	5478	Eukaryota	Fungi	Ascomycota	Saccharomycetes	Saccharomycetales	Saccharomycetaceae	Nakaseomyces	[Candida] glabrata
5478|XM_445354.1 [Candida] glabrata uncharacterized protein (CAGL0C04114g), partial mRNA	10910	2	411	100	100	100	100	143.85	10902.5	1e-26	5478	Eukaryota	Fungi	Ascomycota	Saccharomycetes	Saccharomycetales	Saccharomycetaceae	Nakaseomyces	[Candida] glabrata
5478|XM_445358.1 [Candida] glabrata uncharacterized protein (CAGL0C04191g), partial mRNA	40980	9	1476	99.93	100.07	99.86	99.93	121.54	40952.9	1e-26	5478	Eukaryota	Fungi	Ascomycota	Saccharomycetes	Saccharomycetales	Saccharomycetaceae	Nakaseomyces	[Candida] glabrata
5478|XM_445363.1 [Candida] glabrata uncharacterized protein (CAGL0C04301g), partial mRNA	4674	3	588	100	100	100	100	37.21	4663.23	1e-26	5478	Eukaryota	Fungi	Ascomycota	Saccharomycetes	Saccharomycetales	Saccharomycetaceae	Nakaseomyces	[Candida] glabrata
5478|XM_445367.1 [Candida] glabrata uncharacterized protein (CAGL0C04411g), partial mRNA	2768	2	396	99.75	100	99.75	100	32.14	2760.75	1e-26	5478	Eukaryota	Fungi	Ascomycota	Saccharomycetes	Saccharomycetales	Saccharomycetaceae	Nakaseomyces	[Candida] glabrata
5478|XM_445369.1 [Candida] glabrata uncharacterized protein (CAGL0C04455g), partial mRNA	3262	2	465	99.78	100	99.78	100	31.45	3253.48	1e-26	5478	Eukaryota	Fungi	Ascomycota	Saccharomycetes	Saccharomycetales	Saccharomycetaceae	Nakaseomyces	[Candida] glabrata
5478|XM_445374.1 [Candida] glabrata uncharacterized protein (CAGL0C04587g), partial mRNA	36030	13	2127	99.86	100	99.86	100	74.41	35991	1e-26	5478	Eukaryota	Fungi	Ascomycota	Saccharomycetes	Saccharomycetales	Saccharomycetaceae	Nakaseomyces	[Candida] glabrata
5478|XM_445379.1 [Candida] glabrata uncharacterized protein (CAGL0C04741g), partial mRNA	13786	2	465	100	100	100	100	127.83	13777.5	1e-26	5478	Eukaryota	Fungi	Ascomycota	Saccharomycetes	Saccharomycetales	Saccharomycetaceae	Nakaseomyces	[Candida] glabrata
5478|XM_445392.1 [Candida] glabrata uncharacterized protein (CAGL0C05027g), partial mRNA	17264	13	2241	99.2	99.42	99.78	100.58	32.94	17222.9	1e-26	5478	Eukaryota	Fungi	Ascomycota	Saccharomycetes	Saccharomycetales	Saccharomycetaceae	Nakaseomyces	[Candida] glabrata
5478|XM_445394.1 [Candida] glabrata uncharacterized protein (CAGL0C05071g), partial mRNA	552524	10	1665	98.74	99.94	98.8	100.06	1403.52	552493	1e-26	5478	Eukaryota	Fungi	Ascomycota	Saccharomycetes	Saccharomycetales	Saccharomycetaceae	Nakaseomyces	[Candida] glabrata
5478|XM_445397.1 [Candida] glabrata uncharacterized protein (CAGL0C05137g), partial mRNA	14900	7	1269	99.05	99.76	99.29	100.24	52.93	14876.7	1e-26	5478	Eukaryota	Fungi	Ascomycota	Saccharomycetes	Saccharomycetales	Saccharomycetaceae	Nakaseomyces	[Candida] glabrata
5478|XM_445399.1 [Candida] glabrata uncharacterized protein (CAGL0C05181g), partial mRNA	7840	8	1446	98.2	98.96	99.23	101.05	20.88	7813.52	1e-26	5478	Eukaryota	Fungi	Ascomycota	Saccharomycetes	Saccharomycetales	Saccharomycetaceae	Nakaseomyces	[Candida] glabrata
5478|XM_445408.1 [Candida] glabrata uncharacterized protein (CAGL0C05379g), partial mRNA	54130	11	1842	99.89	100	99.89	100	127.2	54096.2	1e-26	5478	Eukaryota	Fungi	Ascomycota	Saccharomycetes	Saccharomycetales	Saccharomycetaceae	Nakaseomyces	[Candida] glabrata
5478|XM_445413.1 [Candida] glabrata uncharacterized protein (CAGL0C05489g), partial mRNA	14368	13	2238	99.55	100.18	99.38	99.82	32.19	14327	1e-26	5478	Eukaryota	Fungi	Ascomycota	Saccharomycetes	Saccharomycetales	Saccharomycetaceae	Nakaseomyces	[Candida] glabrata
5478|XM_445414.1 [Candida] glabrata uncharacterized protein (CAGL0C05511g), partial mRNA	5924	5	930	98.92	100.32	98.61	99.68	25.74	5906.96	1e-26	5478	Eukaryota	Fungi	Ascomycota	Saccharomycetes	Saccharomycetales	Saccharomycetaceae	Nakaseomyces	[Candida] glabrata
5478|XM_445415.1 [Candida] glabrata uncharacterized protein (CAGL0C05533g), partial mRNA	5374	7	1236	92.15	93.69	98.36	106.74	19.65	5351.37	1e-26	374468	Eukaryota	Fungi	Ascomycota	Saccharomycetes	Saccharomycetales	Saccharomycetaceae	Nakaseomyces
5478|XM_445416.1 [Candida] glabrata uncharacterized protein (CAGL0C05555g), partial mRNA	6460	8	1452	99.59	100	99.59	100	16.98	6433.42	1e-26	5478	Eukaryota	Fungi	Ascomycota	Saccharomycetes	Saccharomycetales	Saccharomycetaceae	Nakaseomyces	[Candida] glabrata
5478|XM_445421.1 [Candida] glabrata uncharacterized protein (CAGL0D00176g), partial mRNA	63072	8	1383	99.57	99.86	99.71	100.14	191.86	63046.6	1e-26	5478	Eukaryota	Fungi	Ascomycota	Saccharomycetes	Saccharomycetales	Saccharomycetaceae	Nakaseomyces	[Candida] glabrata
5478|XM_445426.1 [Candida] glabrata uncharacterized protein (CAGL0D00286g), partial mRNA	26618	13	2202	99.59	100	99.59	100	57.69	26577.6	1e-26	5478	Eukaryota	Fungi	Ascomycota	Saccharomycetes	Saccharomycetales	Saccharomycetaceae	Nakaseomyces	[Candida] glabrata
5478|XM_445428.1 [Candida] glabrata uncharacterized protein (CAGL0D00352g), partial mRNA	16600	15	2586	99.65	100	99.65	100	31.64	16552.6	1e-26	5478	Eukaryota	Fungi	Ascomycota	Saccharomycetes	Saccharomycetales	Saccharomycetaceae	Nakaseomyces	[Candida] glabrata
5478|XM_445431.1 [Candida] glabrata uncharacterized protein (CAGL0D00418g), partial mRNA	34128	13	2226	99.51	100.09	99.42	99.91	62.15	34087.2	1e-26	5478	Eukaryota	Fungi	Ascomycota	Saccharomycetes	Saccharomycetales	Saccharomycetaceae	Nakaseomyces	[Candida] glabrata
5478|XM_445434.1 [Candida] glabrata uncharacterized protein (CAGL0D00484g), partial mRNA	24390	8	1392	99.07	100	99.07	100	79.36	24364.5	1e-26	5478	Eukaryota	Fungi	Ascomycota	Saccharomycetes	Saccharomycetales	Saccharomycetaceae	Nakaseomyces	[Candida] glabrata
5478|XM_445436.1 [Candida] glabrata uncharacterized protein (CAGL0D00528g), partial mRNA	45482	38	6246	99.66	99.97	99.7	100.03	30.61	45367.6	1e-26	5478	Eukaryota	Fungi	Ascomycota	Saccharomycetes	Saccharomycetales	Saccharomycetaceae	Nakaseomyces	[Candida] glabrata
5478|XM_445437.1 [Candida] glabrata uncharacterized protein (CAGL0D00550g), partial mRNA	12504	7	1290	99.38	100	99.38	100	42.18	12480.4	1e-26	5478	Eukaryota	Fungi	Ascomycota	Saccharomycetes	Saccharomycetales	Saccharomycetaceae	Nakaseomyces	[Candida] glabrata
5478|XM_445440.1 [Candida] glabrata 60S ribosomal protein L31 (CAGL0D00616g), partial mRNA	11968	2	342	99.12	100	99.12	100	140.82	11961.7	1e-26	5478	Eukaryota	Fungi	Ascomycota	Saccharomycetes	Saccharomycetales	Saccharomycetaceae	Nakaseomyces	[Candida] glabrata
5478|XM_445441.1 [Candida] glabrata uncharacterized protein (CAGL0D00638g), partial mRNA	9960	12	2082	98.41	99.23	99.18	100.77	24.16	9921.88	1e-26	5478	Eukaryota	Fungi	Ascomycota	Saccharomycetes	Saccharomycetales	Saccharomycetaceae	Nakaseomyces	[Candida] glabrata
5478|XM_445442.1 [Candida] glabrata uncharacterized protein (CAGL0D00660g), partial mRNA	14710	20	3336	99.16	99.31	99.85	100.69	20.35	14648.9	1e-26	5478	Eukaryota	Fungi	Ascomycota	Saccharomycetes	Saccharomycetales	Saccharomycetaceae	Nakaseomyces	[Candida] glabrata
5478|XM_445443.1 [Candida] glabrata uncharacterized protein (CAGL0D00682g), partial mRNA	11314	9	1632	95.34	96.75	98.54	103.36	25.34	11284.1	1e-26	5478	Eukaryota	Fungi	Ascomycota	Saccharomycetes	Saccharomycetales	Saccharomycetaceae	Nakaseomyces	[Candida] glabrata
5478|XM_445444.1 [Candida] glabrata uncharacterized protein (CAGL0D00704g), partial mRNA	3252	3	576	94.62	95.31	99.27	104.92	24.16	3241.45	1e-26	5478	Eukaryota	Fungi	Ascomycota	Saccharomycetes	Saccharomycetales	Saccharomycetaceae	Nakaseomyces	[Candida] glabrata
5478|XM_445446.1 [Candida] glabrata uncharacterized protein (CAGL0D00748g), partial mRNA	3028	1	183	100	100	100	100	68.79	3024.65	1e-26	5478	Eukaryota	Fungi	Ascomycota	Saccharomycetes	Saccharomycetales	Saccharomycetaceae	Nakaseomyces	[Candida] glabrata
5478|XM_445447.1 [Candida] glabrata uncharacterized protein (CAGL0D00770g), partial mRNA	7258	7	1272	99.45	100	99.45	100	24.36	7234.7	1e-26	5478	Eukaryota	Fungi	Ascomycota	Saccharomycetes	Saccharomycetales	Saccharomycetaceae	Nakaseomyces	[Candida] glabrata
5478|XM_445451.1 [Candida] glabrata 40S ribosomal protein S29 (CAGL0D00858g), partial mRNA	7846	1	171	100	100	100	100	199.66	7842.86	1e-26	5478	Eukaryota	Fungi	Ascomycota	Saccharomycetes	Saccharomycetales	Saccharomycetaceae	Nakaseomyces	[Candida] glabrata
5478|XM_445459.1 [Candida] glabrata uncharacterized protein (CAGL0D01034g), partial mRNA	4646	6	1086	95.03	96.41	98.57	103.72	18	4626.12	1e-26	5478	Eukaryota	Fungi	Ascomycota	Saccharomycetes	Saccharomycetales	Saccharomycetaceae	Nakaseomyces	[Candida] glabrata
5478|XM_445462.1 [Candida] glabrata uncharacterized protein (CAGL0D01100g), partial mRNA	10292	14	2421	99.05	99.55	99.5	100.46	20.04	10247.7	1e-26	5478	Eukaryota	Fungi	Ascomycota	Saccharomycetes	Saccharomycetales	Saccharomycetaceae	Nakaseomyces	[Candida] glabrata
5478|XM_445466.1 [Candida] glabrata uncharacterized protein (CAGL0D01188g), partial mRNA	75082	8	1377	75.24	75.38	99.81	132.66	217.82	75056.8	1e-26	5478	Eukaryota	Fungi	Ascomycota	Saccharomycetes	Saccharomycetales	Saccharomycetaceae	Nakaseomyces	[Candida] glabrata
5478|XM_445468.1 [Candida] glabrata uncharacterized protein (CAGL0D01232g), partial mRNA	4418	6	990	97.07	98.18	98.87	101.85	20.87	4399.88	1e-26	5478	Eukaryota	Fungi	Ascomycota	Saccharomycetes	Saccharomycetales	Saccharomycetaceae	Nakaseomyces	[Candida] glabrata
5478|XM_445470.1 [Candida] glabrata uncharacterized protein (CAGL0D01276g), partial mRNA	10356	8	1332	99.1	100.08	99.02	99.92	34.46	10331.6	1e-26	5478	Eukaryota	Fungi	Ascomycota	Saccharomycetes	Saccharomycetales	Saccharomycetaceae	Nakaseomyces	[Candida] glabrata
5478|XM_445471.1 [Candida] glabrata uncharacterized protein (CAGL0D01298g), partial mRNA	57000	12	2040	99.61	99.66	99.95	100.34	128.91	56962.6	1e-26	5478	Eukaryota	Fungi	Ascomycota	Saccharomycetes	Saccharomycetales	Saccharomycetaceae	Nakaseomyces	[Candida] glabrata
5478|XM_445472.1 [Candida] glabrata uncharacterized protein (CAGL0D01320g), partial mRNA	2630	2	483	98.76	100	98.76	100	22.5	2621.15	1e-26	5478	Eukaryota	Fungi	Ascomycota	Saccharomycetes	Saccharomycetales	Saccharomycetaceae	Nakaseomyces	[Candida] glabrata
5478|XM_445476.1 [Candida] glabrata uncharacterized protein (CAGL0D01408g), partial mRNA	4888	5	882	96.37	98.19	98.15	101.85	22.77	4871.85	1e-26	374468	Eukaryota	Fungi	Ascomycota	Saccharomycetes	Saccharomycetales	Saccharomycetaceae	Nakaseomyces
5478|XM_445478.1 [Candida] glabrata uncharacterized protein (CAGL0D01452g), partial mRNA	4530	2	444	99.32	100	99.32	100	44.12	4521.86	1e-26	5478	Eukaryota	Fungi	Ascomycota	Saccharomycetes	Saccharomycetales	Saccharomycetaceae	Nakaseomyces	[Candida] glabrata
5478|XM_445484.1 [Candida] glabrata uncharacterized protein (CAGL0D01584g), partial mRNA	6152	5	903	99.67	100	99.67	100	28.99	6135.46	1e-26	5478	Eukaryota	Fungi	Ascomycota	Saccharomycetes	Saccharomycetales	Saccharomycetaceae	Nakaseomyces	[Candida] glabrata
5478|XM_445493.1 [Candida] glabrata uncharacterized protein (CAGL0D01782g), partial mRNA	43814	29	4899	99.61	100	99.61	100	39.84	43724.2	1e-26	5478	Eukaryota	Fungi	Ascomycota	Saccharomycetes	Saccharomycetales	Saccharomycetaceae	Nakaseomyces	[Candida] glabrata
5478|XM_445495.1 [Candida] glabrata uncharacterized protein (CAGL0D01826g), partial mRNA	36590	48	8001	99.61	100.07	99.54	99.93	19.51	36443.5	1e-26	5478	Eukaryota	Fungi	Ascomycota	Saccharomycetes	Saccharomycetales	Saccharomycetaceae	Nakaseomyces	[Candida] glabrata
5478|XM_445496.1 [Candida] glabrata uncharacterized protein (CAGL0D01892g), partial mRNA	11748	7	1257	98.49	100.16	98.33	99.84	37.3	11725	1e-26	374468	Eukaryota	Fungi	Ascomycota	Saccharomycetes	Saccharomycetales	Saccharomycetaceae	Nakaseomyces
5478|XM_445498.1 [Candida] glabrata uncharacterized protein (CAGL0D01936g), partial mRNA	3310	4	687	99.27	99.71	99.56	100.29	20.32	3297.42	1e-26	5478	Eukaryota	Fungi	Ascomycota	Saccharomycetes	Saccharomycetales	Saccharomycetaceae	Nakaseomyces	[Candida] glabrata
5478|XM_445499.1 [Candida] glabrata uncharacterized protein (CAGL0D01958g), partial mRNA	16388	3	546	100	100	100	100	119.61	16378	1e-26	5478	Eukaryota	Fungi	Ascomycota	Saccharomycetes	Saccharomycetales	Saccharomycetaceae	Nakaseomyces	[Candida] glabrata
5478|XM_445500.1 [Candida] glabrata uncharacterized protein (CAGL0D01980g), partial mRNA	13156	10	1686	99.47	100	99.47	100	32.02	13125.1	1e-26	5478	Eukaryota	Fungi	Ascomycota	Saccharomycetes	Saccharomycetales	Saccharomycetaceae	Nakaseomyces	[Candida] glabrata
5478|XM_445505.1 [Candida] glabrata uncharacterized protein (CAGL0D02090g), partial mRNA	12138	5	834	99.16	100.12	99.04	99.88	58.58	12122.7	1e-26	5478	Eukaryota	Fungi	Ascomycota	Saccharomycetes	Saccharomycetales	Saccharomycetaceae	Nakaseomyces	[Candida] glabrata
5478|XM_445509.1 [Candida] glabrata uncharacterized protein (CAGL0D02178g), partial mRNA	7414	10	1734	96.42	97.23	99.17	102.85	18.73	7382.26	1e-26	5478	Eukaryota	Fungi	Ascomycota	Saccharomycetes	Saccharomycetales	Saccharomycetaceae	Nakaseomyces	[Candida] glabrata
5478|XM_445521.1 [Candida] glabrata uncharacterized protein (CAGL0D02442g), partial mRNA	6468	7	1254	99.76	100	99.76	100	21.29	6445.04	1e-26	5478	Eukaryota	Fungi	Ascomycota	Saccharomycetes	Saccharomycetales	Saccharomycetaceae	Nakaseomyces	[Candida] glabrata
5478|XM_445525.1 [Candida] glabrata uncharacterized protein (CAGL0D02530g), partial mRNA	27182	12	2031	99.26	99.75	99.51	100.25	51.37	27144.8	1e-26	5478	Eukaryota	Fungi	Ascomycota	Saccharomycetes	Saccharomycetales	Saccharomycetaceae	Nakaseomyces	[Candida] glabrata
5478|XM_445529.1 [Candida] glabrata uncharacterized protein (CAGL0D02618g), partial mRNA	5646	4	747	98.8	100.13	98.66	99.87	31.64	5632.31	1e-26	5478	Eukaryota	Fungi	Ascomycota	Saccharomycetes	Saccharomycetales	Saccharomycetaceae	Nakaseomyces	[Candida] glabrata
5478|XM_445530.1 [Candida] glabrata uncharacterized protein (CAGL0D02640g), partial mRNA_x0001_XM_445531.1 [Candida] glabrata uncharacterized protein (CAGL0D02662g), partial mRNA	156064	10	1695	99.76	100	99.76	100	366.98	156033	1e-26	5478	Eukaryota	Fungi	Ascomycota	Saccharomycetes	Saccharomycetales	Saccharomycetaceae	Nakaseomyces	[Candida] glabrata
5478|XM_445537.1 [Candida] glabrata uncharacterized protein (CAGL0D02794g), partial mRNA	8774	8	1392	98.78	99.78	98.99	100.22	24.62	8748.5	1e-26	5478	Eukaryota	Fungi	Ascomycota	Saccharomycetes	Saccharomycetales	Saccharomycetaceae	Nakaseomyces	[Candida] glabrata
5478|XM_445544.1 [Candida] glabrata uncharacterized protein (CAGL0D02948g), partial mRNA	25866	12	2004	99.9	100	99.9	100	56.86	25829.3	1e-26	5478	Eukaryota	Fungi	Ascomycota	Saccharomycetes	Saccharomycetales	Saccharomycetaceae	Nakaseomyces	[Candida] glabrata
5478|XM_445554.1 [Candida] glabrata uncharacterized protein (CAGL0D03168g), partial mRNA	33478	38	6249	98.42	99.42	98.99	100.58	26.58	33363.6	1e-26	5478	Eukaryota	Fungi	Ascomycota	Saccharomycetes	Saccharomycetales	Saccharomycetaceae	Nakaseomyces	[Candida] glabrata
5478|XM_445555.1 [Candida] glabrata uncharacterized protein (CAGL0D03190g), partial mRNA	5716	6	1014	99.11	100.39	98.72	99.61	19.97	5697.43	1e-26	5478	Eukaryota	Fungi	Ascomycota	Saccharomycetes	Saccharomycetales	Saccharomycetaceae	Nakaseomyces	[Candida] glabrata
5478|XM_445557.1 [Candida] glabrata uncharacterized protein (CAGL0D03234g), partial mRNA	5444	7	1233	98.46	99.59	98.86	100.41	21.5	5421.43	1e-26	5478	Eukaryota	Fungi	Ascomycota	Saccharomycetes	Saccharomycetales	Saccharomycetaceae	Nakaseomyces	[Candida] glabrata
5478|XM_445561.1 [Candida] glabrata uncharacterized protein (CAGL0D03322g), partial mRNA	8924	10	1638	97.86	99.45	98.4	100.55	22.79	8894	1e-26	374468	Eukaryota	Fungi	Ascomycota	Saccharomycetes	Saccharomycetales	Saccharomycetaceae	Nakaseomyces
5478|XM_445565.1 [Candida] glabrata uncharacterized protein (CAGL0D03432g), partial mRNA	12158	7	1203	99.75	100	99.75	100	46.28	12136	1e-26	5478	Eukaryota	Fungi	Ascomycota	Saccharomycetes	Saccharomycetales	Saccharomycetaceae	Nakaseomyces	[Candida] glabrata
5478|XM_445568.1 [Candida] glabrata uncharacterized protein (CAGL0D03520g), partial mRNA	9416	7	1215	98.44	99.92	98.52	100.08	38.75	9393.74	1e-26	5478	Eukaryota	Fungi	Ascomycota	Saccharomycetes	Saccharomycetales	Saccharomycetaceae	Nakaseomyces	[Candida] glabrata
5478|XM_445571.1 [Candida] glabrata uncharacterized protein (CAGL0D03586g), partial mRNA	1422	2	351	93.45	94.3	99.09	106.04	16.01	1415.58	1e-26	5478	Eukaryota	Fungi	Ascomycota	Saccharomycetes	Saccharomycetales	Saccharomycetaceae	Nakaseomyces	[Candida] glabrata
5478|XM_445575.1 [Candida] glabrata uncharacterized protein (CAGL0D03674g), partial mRNA	28020	21	3561	99.83	100.08	99.75	99.92	32.1	27954.8	1e-26	5478	Eukaryota	Fungi	Ascomycota	Saccharomycetes	Saccharomycetales	Saccharomycetaceae	Nakaseomyces	[Candida] glabrata
5478|XM_445577.1 [Candida] glabrata uncharacterized protein (CAGL0D03718g), partial mRNA	6386	7	1218	99.84	100	99.84	100	22.64	6363.69	1e-26	5478	Eukaryota	Fungi	Ascomycota	Saccharomycetes	Saccharomycetales	Saccharomycetaceae	Nakaseomyces	[Candida] glabrata
5478|XM_445585.1 [Candida] glabrata uncharacterized protein (CAGL0D03894g), partial mRNA	30686	8	1458	99.45	100	99.45	100	91.77	30659.3	1e-26	5478	Eukaryota	Fungi	Ascomycota	Saccharomycetes	Saccharomycetales	Saccharomycetaceae	Nakaseomyces	[Candida] glabrata
5478|XM_445591.1 [Candida] glabrata uncharacterized protein (CAGL0D04026g), partial mRNA	13244	8	1416	98.16	99.22	98.93	100.78	37.85	13218	1e-26	5478	Eukaryota	Fungi	Ascomycota	Saccharomycetes	Saccharomycetales	Saccharomycetaceae	Nakaseomyces	[Candida] glabrata
5478|XM_445592.1 [Candida] glabrata uncharacterized protein (CAGL0D04048g), partial mRNA	1768	2	357	99.44	100.84	98.61	99.17	25.88	1761.46	1e-26	5478	Eukaryota	Fungi	Ascomycota	Saccharomycetes	Saccharomycetales	Saccharomycetaceae	Nakaseomyces	[Candida] glabrata
5478|XM_445594.1 [Candida] glabrata uncharacterized protein (CAGL0D04092g), partial mRNA	8714	4	756	99.34	100	99.34	100	46.54	8700.14	1e-26	5478	Eukaryota	Fungi	Ascomycota	Saccharomycetes	Saccharomycetales	Saccharomycetaceae	Nakaseomyces	[Candida] glabrata
5478|XM_445595.1 [Candida] glabrata uncharacterized protein (CAGL0D04114g), partial mRNA	18350	12	2064	99.61	99.95	99.66	100.05	38.78	18312.2	1e-26	5478	Eukaryota	Fungi	Ascomycota	Saccharomycetes	Saccharomycetales	Saccharomycetaceae	Nakaseomyces	[Candida] glabrata
5478|XM_445616.1 [Candida] glabrata uncharacterized protein (CAGL0D04708g), partial mRNA	9630	7	1152	97.57	98	99.56	102.04	31.16	9608.89	1e-26	5478	Eukaryota	Fungi	Ascomycota	Saccharomycetes	Saccharomycetales	Saccharomycetaceae	Nakaseomyces	[Candida] glabrata
5478|XM_445619.1 [Candida] glabrata uncharacterized protein (CAGL0D04774g), partial mRNA	6800	5	969	99.59	100	99.59	100	30.38	6782.25	1e-26	5478	Eukaryota	Fungi	Ascomycota	Saccharomycetes	Saccharomycetales	Saccharomycetaceae	Nakaseomyces	[Candida] glabrata
5478|XM_445621.1 [Candida] glabrata uncharacterized protein (CAGL0D04818g), partial mRNA	5228	7	1149	98.69	100.09	98.61	99.91	20.27	5206.96	1e-26	5478	Eukaryota	Fungi	Ascomycota	Saccharomycetes	Saccharomycetales	Saccharomycetaceae	Nakaseomyces	[Candida] glabrata
5478|XM_445627.1 [Candida] glabrata uncharacterized protein (CAGL0D04972g), partial mRNA	4860	6	1107	96.84	97.11	99.72	102.98	20.66	4839.73	1e-26	5478	Eukaryota	Fungi	Ascomycota	Saccharomycetes	Saccharomycetales	Saccharomycetaceae	Nakaseomyces	[Candida] glabrata
5478|XM_445631.1 [Candida] glabrata uncharacterized protein (CAGL0D05082g), partial mRNA	29874	9	1602	65.92	68.48	96.26	146.03	84.49	29844.6	1e-26	4893	Eukaryota	Fungi	Ascomycota	Saccharomycetes	Saccharomycetales	Saccharomycetaceae
5478|XM_445635.1 [Candida] glabrata uncharacterized protein (CAGL0D05192g), partial mRNA	6572	2	372	99.73	100	99.73	100	78.38	6565.18	1e-26	5478	Eukaryota	Fungi	Ascomycota	Saccharomycetes	Saccharomycetales	Saccharomycetaceae	Nakaseomyces	[Candida] glabrata
5478|XM_445636.1 [Candida] glabrata 60S ribosomal protein L29 (CAGL0D05214g), partial mRNA	2774	1	180	100	100	100	100	69.55	2770.7	1e-26	5478	Eukaryota	Fungi	Ascomycota	Saccharomycetes	Saccharomycetales	Saccharomycetaceae	Nakaseomyces	[Candida] glabrata
5478|XM_445639.1 [Candida] glabrata uncharacterized protein (CAGL0D05280g), partial mRNA	16892	18	3093	98.25	98.77	99.48	101.24	24.7	16835.4	1e-26	5478	Eukaryota	Fungi	Ascomycota	Saccharomycetes	Saccharomycetales	Saccharomycetaceae	Nakaseomyces	[Candida] glabrata
5478|XM_445647.1 [Candida] glabrata uncharacterized protein (CAGL0D05478g), partial mRNA	17416	13	2175	99.63	99.95	99.68	100.05	32.95	17376.2	1e-26	5478	Eukaryota	Fungi	Ascomycota	Saccharomycetes	Saccharomycetales	Saccharomycetaceae	Nakaseomyces	[Candida] glabrata
5478|XM_445650.1 [Candida] glabrata uncharacterized protein (CAGL0D05544g), partial mRNA	30020	16	2736	99.78	100	99.78	100	45.02	29969.9	1e-26	5478	Eukaryota	Fungi	Ascomycota	Saccharomycetes	Saccharomycetales	Saccharomycetaceae	Nakaseomyces	[Candida] glabrata
5478|XM_445652.1 [Candida] glabrata uncharacterized protein (CAGL0D05588g), partial mRNA	6554	8	1434	99.51	100.07	99.44	99.93	18.67	6527.75	1e-26	5478	Eukaryota	Fungi	Ascomycota	Saccharomycetes	Saccharomycetales	Saccharomycetaceae	Nakaseomyces	[Candida] glabrata
5478|XM_445662.1 [Candida] glabrata uncharacterized protein (CAGL0D05808g), partial mRNA	18920	14	2331	99.31	100	99.31	100	36.55	18877.3	1e-26	5478	Eukaryota	Fungi	Ascomycota	Saccharomycetes	Saccharomycetales	Saccharomycetaceae	Nakaseomyces	[Candida] glabrata
5478|XM_445665.1 [Candida] glabrata uncharacterized protein (CAGL0D05896g), partial mRNA	13708	14	2328	99.27	100	99.27	100	23.32	13665.4	1e-26	5478	Eukaryota	Fungi	Ascomycota	Saccharomycetes	Saccharomycetales	Saccharomycetaceae	Nakaseomyces	[Candida] glabrata
5478|XM_445667.1 [Candida] glabrata uncharacterized protein (CAGL0D05940g), partial mRNA	33824	8	1470	99.8	100.2	99.59	99.8	95.94	33797.1	1e-26	5478	Eukaryota	Fungi	Ascomycota	Saccharomycetes	Saccharomycetales	Saccharomycetaceae	Nakaseomyces	[Candida] glabrata
5478|XM_445668.1 [Candida] glabrata uncharacterized protein (CAGL0D05962g), partial mRNA	1962	2	459	94.55	96.08	98.41	104.08	23.52	1953.6	1e-26	5478	Eukaryota	Fungi	Ascomycota	Saccharomycetes	Saccharomycetales	Saccharomycetaceae	Nakaseomyces	[Candida] glabrata
5478|XM_445684.1 [Candida] glabrata uncharacterized protein (CAGL0D06424g), partial mRNA	217618	14	2334	99.49	100	99.49	100	410.16	217575	1e-26	5478	Eukaryota	Fungi	Ascomycota	Saccharomycetes	Saccharomycetales	Saccharomycetaceae	Nakaseomyces	[Candida] glabrata
5478|XM_445690.1 [Candida] glabrata uncharacterized protein (CAGL0D06556g), partial mRNA	10400	10	1662	99.76	100	99.76	100	27.31	10369.6	1e-26	5478	Eukaryota	Fungi	Ascomycota	Saccharomycetes	Saccharomycetales	Saccharomycetaceae	Nakaseomyces	[Candida] glabrata
5478|XM_445692.1 [Candida] glabrata uncharacterized protein (CAGL0D06600g), partial mRNA	54092	13	2178	99.59	100	99.59	100	105.4	54052.1	1e-26	5478	Eukaryota	Fungi	Ascomycota	Saccharomycetes	Saccharomycetales	Saccharomycetaceae	Nakaseomyces	[Candida] glabrata
5478|XM_445696.1 [Candida] glabrata uncharacterized protein (CAGL0D06688g), partial mRNA	40498	9	1575	99.87	100.13	99.75	99.87	102.35	40469.1	1e-26	5478	Eukaryota	Fungi	Ascomycota	Saccharomycetes	Saccharomycetales	Saccharomycetaceae	Nakaseomyces	[Candida] glabrata
5478|XM_445707.1 [Candida] glabrata uncharacterized protein (CAGL0E00451g), partial mRNA	39774	38	6273	98.55	99.11	99.44	100.9	27.24	39659.1	1e-26	5478	Eukaryota	Fungi	Ascomycota	Saccharomycetes	Saccharomycetales	Saccharomycetaceae	Nakaseomyces	[Candida] glabrata
5478|XM_445716.1 [Candida] glabrata uncharacterized protein (CAGL0E00649g), partial mRNA	9764	9	1476	92.82	93.5	99.28	106.96	31.65	9736.96	1e-26	5478	Eukaryota	Fungi	Ascomycota	Saccharomycetes	Saccharomycetales	Saccharomycetaceae	Nakaseomyces	[Candida] glabrata
5478|XM_445720.1 [Candida] glabrata uncharacterized protein (CAGL0E00737g), partial mRNA	3496	5	825	98.18	98.91	99.26	101.1	19.35	3480.9	1e-26	5478	Eukaryota	Fungi	Ascomycota	Saccharomycetes	Saccharomycetales	Saccharomycetaceae	Nakaseomyces	[Candida] glabrata
5478|XM_445722.1 [Candida] glabrata uncharacterized protein (CAGL0E00781g), partial mRNA	17038	12	2067	99.32	99.42	99.9	100.58	32.99	17000.1	1e-26	5478	Eukaryota	Fungi	Ascomycota	Saccharomycetes	Saccharomycetales	Saccharomycetaceae	Nakaseomyces	[Candida] glabrata
5478|XM_445723.1 [Candida] glabrata uncharacterized protein (CAGL0E00803g), partial mRNA	10144	6	1140	99.65	100	99.65	100	34.65	10123.1	1e-26	5478	Eukaryota	Fungi	Ascomycota	Saccharomycetes	Saccharomycetales	Saccharomycetaceae	Nakaseomyces	[Candida] glabrata
5478|XM_445725.1 [Candida] glabrata uncharacterized protein (CAGL0E00869g), partial mRNA	22954	5	825	99.64	100.12	99.52	99.88	122.56	22938.9	1e-26	5478	Eukaryota	Fungi	Ascomycota	Saccharomycetes	Saccharomycetales	Saccharomycetaceae	Nakaseomyces	[Candida] glabrata
5478|XM_445729.1 [Candida] glabrata uncharacterized protein (CAGL0E00957g), partial mRNA	10720	18	2946	99.46	100	99.46	100	17.68	10666.1	1e-26	5478	Eukaryota	Fungi	Ascomycota	Saccharomycetes	Saccharomycetales	Saccharomycetaceae	Nakaseomyces	[Candida] glabrata
5478|XM_445737.1 [Candida] glabrata uncharacterized protein (CAGL0E01133g), partial mRNA	8228	6	1074	99.53	100	99.53	100	34.87	8208.32	1e-26	5478	Eukaryota	Fungi	Ascomycota	Saccharomycetes	Saccharomycetales	Saccharomycetaceae	Nakaseomyces	[Candida] glabrata
5478|XM_445738.1 [Candida] glabrata uncharacterized protein (CAGL0E01155g), partial mRNA	1050	1	207	94.69	100	94.69	100	18.32	1046.21	1e-26	4893	Eukaryota	Fungi	Ascomycota	Saccharomycetes	Saccharomycetales	Saccharomycetaceae
5478|XM_445739.1 [Candida] glabrata uncharacterized protein (CAGL0E01177g), partial mRNA	3530	2	489	99.39	100	99.39	100	34.99	3521.04	1e-26	5478	Eukaryota	Fungi	Ascomycota	Saccharomycetes	Saccharomycetales	Saccharomycetaceae	Nakaseomyces	[Candida] glabrata
5478|XM_445740.1 [Candida] glabrata uncharacterized protein (CAGL0E01199g), partial mRNA	5856	7	1239	96.85	96.93	99.92	103.16	19.02	5833.31	1e-26	5478	Eukaryota	Fungi	Ascomycota	Saccharomycetes	Saccharomycetales	Saccharomycetaceae	Nakaseomyces	[Candida] glabrata
5478|XM_445742.1 [Candida] glabrata uncharacterized protein (CAGL0E01243g), partial mRNA	14802	8	1362	99.12	99.34	99.78	100.67	38.54	14777	1e-26	5478	Eukaryota	Fungi	Ascomycota	Saccharomycetes	Saccharomycetales	Saccharomycetaceae	Nakaseomyces	[Candida] glabrata
5478|XM_445744.1 [Candida] glabrata uncharacterized protein (CAGL0E01287g), partial mRNA	28058	7	1242	99.44	100	99.44	100	92.23	28035.2	1e-26	5478	Eukaryota	Fungi	Ascomycota	Saccharomycetes	Saccharomycetales	Saccharomycetaceae	Nakaseomyces	[Candida] glabrata
5478|XM_445747.1 [Candida] glabrata uncharacterized protein (CAGL0E01353g), partial mRNA	17120	7	1302	99.85	100.08	99.77	99.92	47.55	17096.1	1e-26	5478	Eukaryota	Fungi	Ascomycota	Saccharomycetes	Saccharomycetales	Saccharomycetaceae	Nakaseomyces	[Candida] glabrata
5478|XM_445749.1 [Candida] glabrata uncharacterized protein (CAGL0E01397g), partial mRNA	6388	10	1728	99.31	99.59	99.71	100.41	12.85	6356.38	1e-26	5478	Eukaryota	Fungi	Ascomycota	Saccharomycetes	Saccharomycetales	Saccharomycetaceae	Nakaseomyces	[Candida] glabrata
5478|XM_445752.1 [Candida] glabrata uncharacterized protein (CAGL0E01463g), partial mRNA	7464	3	630	100	100	100	100	46.32	7452.45	1e-26	5478	Eukaryota	Fungi	Ascomycota	Saccharomycetes	Saccharomycetales	Saccharomycetaceae	Nakaseomyces	[Candida] glabrata
5478|XM_445759.1 [Candida] glabrata uncharacterized protein (CAGL0E01617g), partial mRNA	29660	14	2412	99.96	100	99.96	100	53.34	29615.8	1e-26	5478	Eukaryota	Fungi	Ascomycota	Saccharomycetes	Saccharomycetales	Saccharomycetaceae	Nakaseomyces	[Candida] glabrata
5478|XM_445760.1 [Candida] glabrata uncharacterized protein (CAGL0E01639g), partial mRNA	2480	3	546	99.08	100	99.08	100	16.46	2470	1e-26	5478	Eukaryota	Fungi	Ascomycota	Saccharomycetes	Saccharomycetales	Saccharomycetaceae	Nakaseomyces	[Candida] glabrata
5478|XM_445761.1 [Candida] glabrata uncharacterized protein (CAGL0E01661g), partial mRNA	11776	25	4248	63.72	64.45	98.87	155.15	11.11	11698.3	1e-26	5478	Eukaryota	Fungi	Ascomycota	Saccharomycetes	Saccharomycetales	Saccharomycetaceae	Nakaseomyces	[Candida] glabrata
5478|XM_445762.1 [Candida] glabrata uncharacterized protein (CAGL0E01683g), partial mRNA	4094	6	1128	96.9	98.32	98.56	101.71	16.02	4073.36	1e-26	5478	Eukaryota	Fungi	Ascomycota	Saccharomycetes	Saccharomycetales	Saccharomycetaceae	Nakaseomyces	[Candida] glabrata
5478|XM_445763.1 [Candida] glabrata uncharacterized protein (CAGL0E01705g), partial mRNA	12498	6	1089	97.7	100	97.7	100	46.9	12478	1e-26	374468	Eukaryota	Fungi	Ascomycota	Saccharomycetes	Saccharomycetales	Saccharomycetaceae	Nakaseomyces
5478|XM_445767.1 [Candida] glabrata uncharacterized protein (CAGL0E01793g), partial mRNA	6792	9	1551	97.1	97.36	99.74	102.72	18.2	6763.61	1e-26	5478	Eukaryota	Fungi	Ascomycota	Saccharomycetes	Saccharomycetales	Saccharomycetaceae	Nakaseomyces	[Candida] glabrata
5478|XM_445769.1 [Candida] glabrata uncharacterized protein (CAGL0E01837g), partial mRNA	64730	9	1566	99.3	99.94	99.36	100.06	169	64701.3	1e-26	5478	Eukaryota	Fungi	Ascomycota	Saccharomycetes	Saccharomycetales	Saccharomycetaceae	Nakaseomyces	[Candida] glabrata
5478|XM_445771.1 [Candida] glabrata uncharacterized protein (CAGL0E01881g), partial mRNA	11402	9	1527	98.82	98.95	99.87	101.06	29.58	11374	1e-26	5478	Eukaryota	Fungi	Ascomycota	Saccharomycetes	Saccharomycetales	Saccharomycetaceae	Nakaseomyces	[Candida] glabrata
5478|XM_445774.1 [Candida] glabrata uncharacterized protein (CAGL0E01947g), partial mRNA	8776	8	1359	98.68	98.97	99.7	101.04	26.38	8751.11	1e-26	5478	Eukaryota	Fungi	Ascomycota	Saccharomycetes	Saccharomycetales	Saccharomycetaceae	Nakaseomyces	[Candida] glabrata
5478|XM_445775.1 [Candida] glabrata uncharacterized protein (CAGL0E01969g), partial mRNA	20196	10	1641	99.27	100.18	99.09	99.82	49.41	20165.9	1e-26	5478	Eukaryota	Fungi	Ascomycota	Saccharomycetes	Saccharomycetales	Saccharomycetaceae	Nakaseomyces	[Candida] glabrata
5478|XM_445776.1 [Candida] glabrata 40S ribosomal protein S19 (CAGL0E01991g), partial mRNA	8490	2	435	100	100	100	100	93.53	8482.02	1e-26	5478	Eukaryota	Fungi	Ascomycota	Saccharomycetes	Saccharomycetales	Saccharomycetaceae	Nakaseomyces	[Candida] glabrata
5478|XM_445777.1 [Candida] glabrata 60S ribosomal protein L18 (CAGL0E02013g), partial mRNA	9908	2	480	99.38	100	99.38	100	98.77	9899.2	1e-26	5478	Eukaryota	Fungi	Ascomycota	Saccharomycetes	Saccharomycetales	Saccharomycetaceae	Nakaseomyces	[Candida] glabrata
5478|XM_445780.1 [Candida] glabrata uncharacterized protein (CAGL0E02079g), partial mRNA	6136	8	1389	98.27	98.99	99.27	101.02	19.73	6110.57	1e-26	5478	Eukaryota	Fungi	Ascomycota	Saccharomycetes	Saccharomycetales	Saccharomycetaceae	Nakaseomyces	[Candida] glabrata
5478|XM_445788.1 [Candida] glabrata uncharacterized protein (CAGL0E02255g), partial mRNA	3548	2	375	99.73	100	99.73	100	60.06	3541.13	1e-26	5478	Eukaryota	Fungi	Ascomycota	Saccharomycetes	Saccharomycetales	Saccharomycetaceae	Nakaseomyces	[Candida] glabrata
5478|XM_445790.1 [Candida] glabrata uncharacterized protein (CAGL0E02321g), partial mRNA	16906	12	2115	99.67	100.14	99.53	99.86	34.35	16867.2	1e-26	5478	Eukaryota	Fungi	Ascomycota	Saccharomycetes	Saccharomycetales	Saccharomycetaceae	Nakaseomyces	[Candida] glabrata
5478|XM_445797.1 [Candida] glabrata uncharacterized protein (CAGL0E02475g), partial mRNA	19248	27	4482	99.26	100.11	99.15	99.89	19.43	19166	1e-26	5478	Eukaryota	Fungi	Ascomycota	Saccharomycetes	Saccharomycetales	Saccharomycetaceae	Nakaseomyces	[Candida] glabrata
5478|XM_445801.1 [Candida] glabrata uncharacterized protein (CAGL0E02585g), partial mRNA	9044	13	2214	99.23	99.32	99.91	100.68	18.28	9003.47	1e-26	5478	Eukaryota	Fungi	Ascomycota	Saccharomycetes	Saccharomycetales	Saccharomycetaceae	Nakaseomyces	[Candida] glabrata
5478|XM_445802.1 [Candida] glabrata uncharacterized protein (CAGL0E02607g), partial mRNA	3074	3	627	99.84	100	99.84	100	19.31	3062.52	1e-26	5478	Eukaryota	Fungi	Ascomycota	Saccharomycetes	Saccharomycetales	Saccharomycetaceae	Nakaseomyces	[Candida] glabrata
5478|XM_445804.1 [Candida] glabrata uncharacterized protein (CAGL0E02651g), partial mRNA	5356	8	1458	96.84	97.6	99.23	102.46	14.06	5329.32	1e-26	5478	Eukaryota	Fungi	Ascomycota	Saccharomycetes	Saccharomycetales	Saccharomycetaceae	Nakaseomyces	[Candida] glabrata
5478|XM_445808.1 [Candida] glabrata uncharacterized protein (CAGL0E02739g), partial mRNA	5162	6	1032	98.55	99.22	99.32	100.78	18.41	5143.1	1e-26	5478	Eukaryota	Fungi	Ascomycota	Saccharomycetes	Saccharomycetales	Saccharomycetaceae	Nakaseomyces	[Candida] glabrata
5478|XM_445809.1 [Candida] glabrata uncharacterized protein (CAGL0E02761g), partial mRNA	2428	3	603	99.34	100	99.34	100	11.85	2416.96	1e-26	5478	Eukaryota	Fungi	Ascomycota	Saccharomycetes	Saccharomycetales	Saccharomycetaceae	Nakaseomyces	[Candida] glabrata
5478|XM_445810.1 [Candida] glabrata uncharacterized protein (CAGL0E02783g), partial mRNA	26198	22	3612	99.36	99.58	99.78	100.42	28.52	26131.8	1e-26	5478	Eukaryota	Fungi	Ascomycota	Saccharomycetes	Saccharomycetales	Saccharomycetaceae	Nakaseomyces	[Candida] glabrata
5478|XM_445816.1 [Candida] glabrata uncharacterized protein (CAGL0E02915g), partial mRNA	16760	9	1497	98.06	99.4	98.66	100.6	43.46	16732.6	1e-26	5478	Eukaryota	Fungi	Ascomycota	Saccharomycetes	Saccharomycetales	Saccharomycetaceae	Nakaseomyces	[Candida] glabrata
5478|XM_445821.1 [Candida] glabrata uncharacterized protein (CAGL0E03025g), partial mRNA	1344	2	333	99.4	101.5	97.93	98.52	15.19	1337.9	1e-26	374468	Eukaryota	Fungi	Ascomycota	Saccharomycetes	Saccharomycetales	Saccharomycetaceae	Nakaseomyces
5478|XM_445824.1 [Candida] glabrata uncharacterized protein (CAGL0E03113g), partial mRNA	4432	5	972	99.28	100.1	99.18	99.9	17.71	4414.2	1e-26	5478	Eukaryota	Fungi	Ascomycota	Saccharomycetes	Saccharomycetales	Saccharomycetaceae	Nakaseomyces	[Candida] glabrata
5478|XM_445826.1 [Candida] glabrata uncharacterized protein (CAGL0E03157g), partial mRNA	13114	9	1506	99.6	100	99.6	100	41.83	13086.4	1e-26	5478	Eukaryota	Fungi	Ascomycota	Saccharomycetes	Saccharomycetales	Saccharomycetaceae	Nakaseomyces	[Candida] glabrata
5478|XM_445828.1 [Candida] glabrata uncharacterized protein (CAGL0E03201g), partial mRNA	17742	15	2562	99.45	100.04	99.41	99.96	32.91	17695.1	1e-26	5478	Eukaryota	Fungi	Ascomycota	Saccharomycetes	Saccharomycetales	Saccharomycetaceae	Nakaseomyces	[Candida] glabrata
5478|XM_445830.1 [Candida] glabrata uncharacterized protein (CAGL0E03245g), partial mRNA	12624	7	1278	99.14	99.53	99.61	100.47	49.13	12600.6	1e-26	5478	Eukaryota	Fungi	Ascomycota	Saccharomycetes	Saccharomycetales	Saccharomycetaceae	Nakaseomyces	[Candida] glabrata
5478|XM_445831.1 [Candida] glabrata uncharacterized protein (CAGL0E03267g), partial mRNA	8296	2	465	100	100	100	100	68	8287.48	1e-26	5478	Eukaryota	Fungi	Ascomycota	Saccharomycetes	Saccharomycetales	Saccharomycetaceae	Nakaseomyces	[Candida] glabrata
5478|XM_445832.1 [Candida] glabrata uncharacterized protein (CAGL0E03289g), partial mRNA	16830	12	2091	99.62	100.14	99.47	99.86	39.48	16791.7	1e-26	5478	Eukaryota	Fungi	Ascomycota	Saccharomycetes	Saccharomycetales	Saccharomycetaceae	Nakaseomyces	[Candida] glabrata
5478|XM_445838.1 [Candida] glabrata uncharacterized protein (CAGL0E03476g), partial mRNA	34004	28	4695	99.45	99.72	99.72	100.28	32.22	33918	1e-26	5478	Eukaryota	Fungi	Ascomycota	Saccharomycetes	Saccharomycetales	Saccharomycetaceae	Nakaseomyces	[Candida] glabrata
5478|XM_445842.1 [Candida] glabrata uncharacterized protein (CAGL0E03564g), partial mRNA	7586	10	1638	98.78	100.06	98.72	99.94	21.93	7556.01	1e-26	5478	Eukaryota	Fungi	Ascomycota	Saccharomycetes	Saccharomycetales	Saccharomycetaceae	Nakaseomyces	[Candida] glabrata
5478|XM_445845.1 [Candida] glabrata uncharacterized protein (CAGL0E03652g), partial mRNA	4454	4	669	95.22	97.76	97.4	102.29	29.09	4441.74	1e-26	374468	Eukaryota	Fungi	Ascomycota	Saccharomycetes	Saccharomycetales	Saccharomycetaceae	Nakaseomyces
5478|XM_445846.1 [Candida] glabrata uncharacterized protein (CAGL0E03674g), partial mRNA	14840	10	1734	99.37	100	99.37	100	35.06	14808.2	1e-26	5478	Eukaryota	Fungi	Ascomycota	Saccharomycetes	Saccharomycetales	Saccharomycetaceae	Nakaseomyces	[Candida] glabrata
5478|XM_445850.1 [Candida] glabrata uncharacterized protein (CAGL0E03762g), partial mRNA	7570	10	1755	88.43	89	99.36	112.36	19.33	7537.87	1e-26	5478	Eukaryota	Fungi	Ascomycota	Saccharomycetes	Saccharomycetales	Saccharomycetaceae	Nakaseomyces	[Candida] glabrata
5478|XM_445852.1 [Candida] glabrata uncharacterized protein (CAGL0E03806g), partial mRNA	3596	4	783	98.6	99.49	99.1	100.51	22.66	3581.66	1e-26	5478	Eukaryota	Fungi	Ascomycota	Saccharomycetes	Saccharomycetales	Saccharomycetaceae	Nakaseomyces	[Candida] glabrata
5478|XM_445854.1 [Candida] glabrata uncharacterized protein (CAGL0E03850g), partial mRNA	3756	4	771	99.87	100.13	99.74	99.87	16.89	3741.88	1e-26	5478	Eukaryota	Fungi	Ascomycota	Saccharomycetes	Saccharomycetales	Saccharomycetaceae	Nakaseomyces	[Candida] glabrata
5478|XM_445857.1 [Candida] glabrata uncharacterized protein (CAGL0E03916g), partial mRNA	33518	12	2019	99.46	100	99.46	100	70.76	33481	1e-26	5478	Eukaryota	Fungi	Ascomycota	Saccharomycetes	Saccharomycetales	Saccharomycetaceae	Nakaseomyces	[Candida] glabrata
5478|XM_445858.1 [Candida] glabrata 60S ribosomal protein L8 (CAGL0E03938g), partial mRNA	20338	4	771	99.87	100	99.87	100	113.27	20323.9	1e-26	5478	Eukaryota	Fungi	Ascomycota	Saccharomycetes	Saccharomycetales	Saccharomycetaceae	Nakaseomyces	[Candida] glabrata
5478|XM_445859.1 [Candida] glabrata uncharacterized protein (CAGL0E03960g), partial mRNA	5152	5	894	93.96	95.19	98.71	105.05	22.07	5135.63	1e-26	5478	Eukaryota	Fungi	Ascomycota	Saccharomycetes	Saccharomycetales	Saccharomycetaceae	Nakaseomyces	[Candida] glabrata
5478|XM_445860.1 [Candida] glabrata uncharacterized protein (CAGL0E03982g), partial mRNA	25078	30	4980	99.6	99.82	99.78	100.18	23.48	24986.8	1e-26	5478	Eukaryota	Fungi	Ascomycota	Saccharomycetes	Saccharomycetales	Saccharomycetaceae	Nakaseomyces	[Candida] glabrata
5478|XM_445863.1 [Candida] glabrata uncharacterized protein (CAGL0E04048g), partial mRNA	2108	2	432	96.76	96.76	100	103.35	22.77	2100.09	1e-26	5478	Eukaryota	Fungi	Ascomycota	Saccharomycetes	Saccharomycetales	Saccharomycetaceae	Nakaseomyces	[Candida] glabrata
5478|XM_445865.1 [Candida] glabrata uncharacterized protein (CAGL0E04092g), partial mRNA_x0001_HQ734814.1 Candida glabrata strain CBS138 Sit1 gene, complete cds	27556	11	1938	99.85	100	99.85	100	56.93	27520.5	1e-26	5478	Eukaryota	Fungi	Ascomycota	Saccharomycetes	Saccharomycetales	Saccharomycetaceae	Nakaseomyces	[Candida] glabrata
5478|XM_445875.1 [Candida] glabrata uncharacterized protein (CAGL0E04312g), partial mRNA	95558	12	2067	99.85	100	99.85	100	170.29	95520.1	1e-26	5478	Eukaryota	Fungi	Ascomycota	Saccharomycetes	Saccharomycetales	Saccharomycetaceae	Nakaseomyces	[Candida] glabrata
5478|XM_445877.1 [Candida] glabrata uncharacterized protein (CAGL0E04356g), partial mRNA	14936	4	711	99.44	100	99.44	100	79.05	14923	1e-26	5478	Eukaryota	Fungi	Ascomycota	Saccharomycetes	Saccharomycetales	Saccharomycetaceae	Nakaseomyces	[Candida] glabrata
5478|XM_445878.1 [Candida] glabrata uncharacterized protein (CAGL0E04378g), partial mRNA	17124	10	1749	98.91	99.94	98.97	100.06	43.08	17092	1e-26	5478	Eukaryota	Fungi	Ascomycota	Saccharomycetes	Saccharomycetales	Saccharomycetaceae	Nakaseomyces	[Candida] glabrata
5478|XM_445888.1 [Candida] glabrata uncharacterized protein (CAGL0E04598g), partial mRNA	5414	5	888	97.18	98.76	98.4	101.25	30.54	5397.73	1e-26	374468	Eukaryota	Fungi	Ascomycota	Saccharomycetes	Saccharomycetales	Saccharomycetaceae	Nakaseomyces
5478|XM_445889.1 [Candida] glabrata uncharacterized protein (CAGL0E04620g), partial mRNA	8304	7	1290	94.57	95.27	99.27	104.96	28.39	8280.37	1e-26	5478	Eukaryota	Fungi	Ascomycota	Saccharomycetes	Saccharomycetales	Saccharomycetaceae	Nakaseomyces	[Candida] glabrata
5478|XM_445894.1 [Candida] glabrata uncharacterized protein (CAGL0E04752g), partial mRNA	7296	2	444	99.77	100	99.77	100	75.97	7287.86	1e-26	5478	Eukaryota	Fungi	Ascomycota	Saccharomycetes	Saccharomycetales	Saccharomycetaceae	Nakaseomyces	[Candida] glabrata
5478|XM_445900.1 [Candida] glabrata uncharacterized protein (CAGL0E04884g), partial mRNA	48908	27	4470	99.8	100	99.8	100	46.93	48826.1	1e-26	5478	Eukaryota	Fungi	Ascomycota	Saccharomycetes	Saccharomycetales	Saccharomycetaceae	Nakaseomyces	[Candida] glabrata
5478|XM_445905.1 [Candida] glabrata 60S ribosomal protein L9 (CAGL0E04994g), partial mRNA	12470	3	576	99.65	100	99.65	100	93.3	12459.4	1e-26	5478	Eukaryota	Fungi	Ascomycota	Saccharomycetes	Saccharomycetales	Saccharomycetaceae	Nakaseomyces	[Candida] glabrata
5478|XM_445907.1 [Candida] glabrata uncharacterized protein (CAGL0E05038g), partial mRNA	18198	27	4455	98.81	100.07	98.74	99.93	19.98	18116.5	1e-26	5478	Eukaryota	Fungi	Ascomycota	Saccharomycetes	Saccharomycetales	Saccharomycetaceae	Nakaseomyces	[Candida] glabrata
5478|XM_445912.1 [Candida] glabrata uncharacterized protein (CAGL0E05148g), partial mRNA	21248	19	3246	99.32	100.03	99.29	99.97	30.54	21188.5	1e-26	5478	Eukaryota	Fungi	Ascomycota	Saccharomycetes	Saccharomycetales	Saccharomycetaceae	Nakaseomyces	[Candida] glabrata
5478|XM_445921.1 [Candida] glabrata uncharacterized protein (CAGL0E05346g), partial mRNA	5250	4	702	96.87	99.15	97.7	100.86	36.93	5237.14	1e-26	374468	Eukaryota	Fungi	Ascomycota	Saccharomycetes	Saccharomycetales	Saccharomycetaceae	Nakaseomyces
5478|XM_445923.1 [Candida] glabrata uncharacterized protein (CAGL0E05390g), partial mRNA	23588	17	2871	98.96	100	98.96	100	42.92	23535.4	1e-26	5478	Eukaryota	Fungi	Ascomycota	Saccharomycetes	Saccharomycetales	Saccharomycetaceae	Nakaseomyces	[Candida] glabrata
5478|XM_445926.1 [Candida] glabrata uncharacterized protein (CAGL0E05456g), partial mRNA	14966	5	957	96.76	98.01	98.72	102.03	63.02	14948.5	1e-26	5478	Eukaryota	Fungi	Ascomycota	Saccharomycetes	Saccharomycetales	Saccharomycetaceae	Nakaseomyces	[Candida] glabrata
5478|XM_445927.1 [Candida] glabrata uncharacterized protein (CAGL0E05478g), partial mRNA	3462	5	915	100	100	100	100	13.88	3445.25	1e-26	5478	Eukaryota	Fungi	Ascomycota	Saccharomycetes	Saccharomycetales	Saccharomycetaceae	Nakaseomyces	[Candida] glabrata
5478|XM_445928.1 [Candida] glabrata uncharacterized protein (CAGL0E05500g), partial mRNA	52878	30	4932	86.09	86.37	99.67	115.77	45.71	52787.6	1e-26	5478	Eukaryota	Fungi	Ascomycota	Saccharomycetes	Saccharomycetales	Saccharomycetaceae	Nakaseomyces	[Candida] glabrata
5478|XM_445930.1 [Candida] glabrata uncharacterized protein (CAGL0E05566g), partial mRNA	10758	4	729	99.45	100	99.45	100	63.92	10744.6	1e-26	5478	Eukaryota	Fungi	Ascomycota	Saccharomycetes	Saccharomycetales	Saccharomycetaceae	Nakaseomyces	[Candida] glabrata
5478|XM_445931.1 [Candida] glabrata uncharacterized protein (CAGL0E05588g), partial mRNA	10268	16	2664	98.91	99.77	99.13	100.23	17.77	10219.2	1e-26	5478	Eukaryota	Fungi	Ascomycota	Saccharomycetes	Saccharomycetales	Saccharomycetaceae	Nakaseomyces	[Candida] glabrata
5478|XM_445932.1 [Candida] glabrata uncharacterized protein (CAGL0E05610g), partial mRNA	12166	9	1527	99.08	99.74	99.34	100.26	28.88	12138	1e-26	5478	Eukaryota	Fungi	Ascomycota	Saccharomycetes	Saccharomycetales	Saccharomycetaceae	Nakaseomyces	[Candida] glabrata
5478|XM_445933.1 [Candida] glabrata uncharacterized protein (CAGL0E05632g), partial mRNA	42876	10	1797	99.83	100.22	99.61	99.78	90.21	42843.1	1e-26	5478	Eukaryota	Fungi	Ascomycota	Saccharomycetes	Saccharomycetales	Saccharomycetaceae	Nakaseomyces	[Candida] glabrata
5478|XM_445934.1 [Candida] glabrata uncharacterized protein (CAGL0E05654g), partial mRNA	53034	6	987	99.59	100	99.59	100	250.88	53015.9	1e-26	5478	Eukaryota	Fungi	Ascomycota	Saccharomycetes	Saccharomycetales	Saccharomycetaceae	Nakaseomyces	[Candida] glabrata
5478|XM_445935.1 [Candida] glabrata uncharacterized protein (CAGL0E05676g), partial mRNA	11036	14	2403	98.96	99.75	99.21	100.25	20.33	10992	1e-26	5478	Eukaryota	Fungi	Ascomycota	Saccharomycetes	Saccharomycetales	Saccharomycetaceae	Nakaseomyces	[Candida] glabrata
5478|XM_445941.1 [Candida] glabrata uncharacterized protein (CAGL0E05808g), partial mRNA	63192	9	1623	99.57	100.06	99.51	99.94	171.24	63162.2	1e-26	5478	Eukaryota	Fungi	Ascomycota	Saccharomycetes	Saccharomycetales	Saccharomycetaceae	Nakaseomyces	[Candida] glabrata
5478|XM_445944.1 [Candida] glabrata uncharacterized protein (CAGL0E05874g), partial mRNA	17018	21	3513	99.32	100	99.32	100	23.37	16953.7	1e-26	5478	Eukaryota	Fungi	Ascomycota	Saccharomycetes	Saccharomycetales	Saccharomycetaceae	Nakaseomyces	[Candida] glabrata
5478|XM_445945.1 [Candida] glabrata uncharacterized protein (CAGL0E05896g), partial mRNA	2408	3	570	100	100	100	100	18.71	2397.57	1e-26	5478	Eukaryota	Fungi	Ascomycota	Saccharomycetes	Saccharomycetales	Saccharomycetaceae	Nakaseomyces	[Candida] glabrata
5478|XM_445946.1 [Candida] glabrata uncharacterized protein (CAGL0E05918g), partial mRNA	5942	8	1446	95.37	96.82	98.5	103.29	18.35	5915.53	1e-26	5478	Eukaryota	Fungi	Ascomycota	Saccharomycetes	Saccharomycetales	Saccharomycetaceae	Nakaseomyces	[Candida] glabrata
5478|XM_445947.1 [Candida] glabrata uncharacterized protein (CAGL0E05940g), partial mRNA	12552	15	2523	99.13	99.92	99.21	100.08	23.16	12505.8	1e-26	5478	Eukaryota	Fungi	Ascomycota	Saccharomycetes	Saccharomycetales	Saccharomycetaceae	Nakaseomyces	[Candida] glabrata
5478|XM_445949.1 [Candida] glabrata uncharacterized protein (CAGL0E05984g), partial mRNA	13396	2	429	99.07	100.23	98.84	99.77	125.89	13388.1	1e-26	5478	Eukaryota	Fungi	Ascomycota	Saccharomycetes	Saccharomycetales	Saccharomycetaceae	Nakaseomyces	[Candida] glabrata
5478|XM_445953.1 [Candida] glabrata uncharacterized protein (CAGL0E06072g), partial mRNA	3974	3	534	99.81	100	99.81	100	28.68	3964.22	1e-26	5478	Eukaryota	Fungi	Ascomycota	Saccharomycetes	Saccharomycetales	Saccharomycetaceae	Nakaseomyces	[Candida] glabrata
5478|XM_445955.1 [Candida] glabrata uncharacterized protein (CAGL0E06116g), partial mRNA	22036	11	1842	99.24	99.89	99.35	100.11	54.58	22002.2	1e-26	5478	Eukaryota	Fungi	Ascomycota	Saccharomycetes	Saccharomycetales	Saccharomycetaceae	Nakaseomyces	[Candida] glabrata
5478|XM_445956.1 [Candida] glabrata uncharacterized protein (CAGL0E06138g), partial mRNA	29348	34	5652	99.88	100.21	99.66	99.79	20.67	29244.5	1e-26	5478	Eukaryota	Fungi	Ascomycota	Saccharomycetes	Saccharomycetales	Saccharomycetaceae	Nakaseomyces	[Candida] glabrata
5478|XM_445957.1 [Candida] glabrata uncharacterized protein (CAGL0E06160g), partial mRNA	5436	5	849	95.76	97.53	98.19	102.54	24.75	5420.45	1e-26	374468	Eukaryota	Fungi	Ascomycota	Saccharomycetes	Saccharomycetales	Saccharomycetaceae	Nakaseomyces
5478|XM_445962.1 [Candida] glabrata uncharacterized protein (CAGL0E06270g), partial mRNA	3146	2	444	99.55	100.23	99.33	99.78	26.65	3137.87	1e-26	5478	Eukaryota	Fungi	Ascomycota	Saccharomycetes	Saccharomycetales	Saccharomycetaceae	Nakaseomyces	[Candida] glabrata
5478|XM_445966.1 [Candida] glabrata uncharacterized protein (CAGL0E06358g), partial mRNA	44168	4	744	100	100	100	100	250	44154.4	1e-26	5478	Eukaryota	Fungi	Ascomycota	Saccharomycetes	Saccharomycetales	Saccharomycetaceae	Nakaseomyces	[Candida] glabrata
5478|XM_445967.1 [Candida] glabrata uncharacterized protein (CAGL0E06380g), partial mRNA	4230	6	993	95.97	97.18	98.76	102.9	19.4	4211.82	1e-26	5478	Eukaryota	Fungi	Ascomycota	Saccharomycetes	Saccharomycetales	Saccharomycetaceae	Nakaseomyces	[Candida] glabrata
5478|XM_445969.1 [Candida] glabrata uncharacterized protein (CAGL0E06424g), partial mRNA	34776	5	897	100	100	100	100	161.6	34759.6	1e-26	5478	Eukaryota	Fungi	Ascomycota	Saccharomycetes	Saccharomycetales	Saccharomycetaceae	Nakaseomyces	[Candida] glabrata
5478|XM_445972.1 [Candida] glabrata uncharacterized protein (CAGL0E06490g), partial mRNA	7764	8	1419	99.72	100	99.72	100	22.03	7738.01	1e-26	5478	Eukaryota	Fungi	Ascomycota	Saccharomycetes	Saccharomycetales	Saccharomycetaceae	Nakaseomyces	[Candida] glabrata
5478|XM_445973.1 [Candida] glabrata uncharacterized protein (CAGL0E06512g), partial mRNA	4678	3	639	100	100	100	100	32.2	4666.29	1e-26	5478	Eukaryota	Fungi	Ascomycota	Saccharomycetes	Saccharomycetales	Saccharomycetaceae	Nakaseomyces	[Candida] glabrata
5478|XM_445979.1 [Candida] glabrata uncharacterized protein (CAGL0E06644g), partial mRNA	29112	18	3105	99.9	100.03	99.87	99.97	40.21	29055.1	1e-26	5478	Eukaryota	Fungi	Ascomycota	Saccharomycetes	Saccharomycetales	Saccharomycetaceae	Nakaseomyces	[Candida] glabrata
5478|XM_445982.1 [Candida] glabrata uncharacterized protein (CAGL0F00187g), partial mRNA	41274	10	1713	100	100	100	100	97.18	41242.6	1e-26	5478	Eukaryota	Fungi	Ascomycota	Saccharomycetes	Saccharomycetales	Saccharomycetaceae	Nakaseomyces	[Candida] glabrata
5478|XM_445983.1 [Candida] glabrata uncharacterized protein (CAGL0F00209g), partial mRNA	9970	9	1623	99.63	99.75	99.88	100.25	24.09	9940.27	1e-26	5478	Eukaryota	Fungi	Ascomycota	Saccharomycetes	Saccharomycetales	Saccharomycetaceae	Nakaseomyces	[Candida] glabrata
5478|XM_445984.1 [Candida] glabrata uncharacterized protein (CAGL0F00231g), partial mRNA	22128	5	924	100	100	100	100	99.72	22111.1	1e-26	5478	Eukaryota	Fungi	Ascomycota	Saccharomycetes	Saccharomycetales	Saccharomycetaceae	Nakaseomyces	[Candida] glabrata
5478|XM_445987.1 [Candida] glabrata uncharacterized protein (CAGL0F00297g), partial mRNA	4926	7	1185	99.49	99.83	99.66	100.17	17.51	4904.31	1e-26	5478	Eukaryota	Fungi	Ascomycota	Saccharomycetes	Saccharomycetales	Saccharomycetaceae	Nakaseomyces	[Candida] glabrata
5478|XM_445998.1 [Candida] glabrata uncharacterized protein (CAGL0F00561g), partial mRNA	1606	2	387	98.97	100.52	98.46	99.49	15.03	1598.92	1e-26	5478	Eukaryota	Fungi	Ascomycota	Saccharomycetes	Saccharomycetales	Saccharomycetaceae	Nakaseomyces	[Candida] glabrata
5478|XM_446000.1 [Candida] glabrata uncharacterized protein (CAGL0F00605g), partial mRNA	73330	9	1488	100	100.07	99.93	99.93	194.8	73302.7	1e-26	5478	Eukaryota	Fungi	Ascomycota	Saccharomycetes	Saccharomycetales	Saccharomycetaceae	Nakaseomyces	[Candida] glabrata
5478|XM_446001.1 [Candida] glabrata uncharacterized protein (CAGL0F00627g), partial mRNA	6924	11	1878	99.31	100.05	99.25	99.95	14.27	6889.63	1e-26	5478	Eukaryota	Fungi	Ascomycota	Saccharomycetes	Saccharomycetales	Saccharomycetaceae	Nakaseomyces	[Candida] glabrata
5478|XM_446004.1 [Candida] glabrata uncharacterized protein (CAGL0F00693g), partial mRNA	6356	8	1368	100	100.58	99.42	99.42	17.94	6330.95	1e-26	5478	Eukaryota	Fungi	Ascomycota	Saccharomycetes	Saccharomycetales	Saccharomycetaceae	Nakaseomyces	[Candida] glabrata
5478|XM_446009.1 [Candida] glabrata uncharacterized protein (CAGL0F00803g), partial mRNA	28184	15	2517	99.05	99.76	99.28	100.24	40.4	28137.9	1e-26	5478	Eukaryota	Fungi	Ascomycota	Saccharomycetes	Saccharomycetales	Saccharomycetaceae	Nakaseomyces	[Candida] glabrata
5478|XM_446011.1 [Candida] glabrata uncharacterized protein (CAGL0F00869g), partial mRNA	10156	5	864	99.65	100	99.65	100	64.71	10140.2	1e-26	5478	Eukaryota	Fungi	Ascomycota	Saccharomycetes	Saccharomycetales	Saccharomycetaceae	Nakaseomyces	[Candida] glabrata
5478|XM_446019.1 [Candida] glabrata 40S ribosomal protein S15 (CAGL0F01045g), partial mRNA	22266	2	432	100	100	100	100	218.32	22258.1	1e-26	5478	Eukaryota	Fungi	Ascomycota	Saccharomycetes	Saccharomycetales	Saccharomycetaceae	Nakaseomyces	[Candida] glabrata
5478|XM_446026.1 [Candida] glabrata uncharacterized protein (CAGL0F01199g), partial mRNA	3172	4	765	97.39	101.05	96.38	98.97	16.74	3158	1e-26	374468	Eukaryota	Fungi	Ascomycota	Saccharomycetes	Saccharomycetales	Saccharomycetaceae	Nakaseomyces
5478|XM_446028.1 [Candida] glabrata uncharacterized protein (CAGL0F01243g), partial mRNA	6920	9	1632	99.94	100.06	99.88	99.94	20.21	6890.12	1e-26	5478	Eukaryota	Fungi	Ascomycota	Saccharomycetes	Saccharomycetales	Saccharomycetaceae	Nakaseomyces	[Candida] glabrata
5478|XM_446029.1 [Candida] glabrata uncharacterized protein (CAGL0F01265g), partial mRNA	22564	11	1872	99.25	100.16	99.09	99.84	49.6	22529.7	1e-26	5478	Eukaryota	Fungi	Ascomycota	Saccharomycetes	Saccharomycetales	Saccharomycetaceae	Nakaseomyces	[Candida] glabrata
5478|XM_446030.1 [Candida] glabrata uncharacterized protein (CAGL0F01287g), partial mRNA	5614	8	1443	96.47	99.17	97.27	100.84	17.35	5587.59	1e-26	374468	Eukaryota	Fungi	Ascomycota	Saccharomycetes	Saccharomycetales	Saccharomycetaceae	Nakaseomyces
5478|XM_446032.1 [Candida] glabrata uncharacterized protein (CAGL0F01397g), partial mRNA	9904	13	2190	99.09	99.32	99.77	100.69	20.74	9863.9	1e-26	5478	Eukaryota	Fungi	Ascomycota	Saccharomycetes	Saccharomycetales	Saccharomycetaceae	Nakaseomyces	[Candida] glabrata
5478|XM_446033.1 [Candida] glabrata uncharacterized protein (CAGL0F01419g), partial mRNA	22066	25	4197	99.59	99.95	99.64	100.05	22.92	21989.1	1e-26	5478	Eukaryota	Fungi	Ascomycota	Saccharomycetes	Saccharomycetales	Saccharomycetaceae	Nakaseomyces	[Candida] glabrata
5478|XM_446037.1 [Candida] glabrata uncharacterized protein (CAGL0F01507g), partial mRNA	4996	7	1272	98.43	99.21	99.21	100.79	16.61	4972.72	1e-26	5478	Eukaryota	Fungi	Ascomycota	Saccharomycetes	Saccharomycetales	Saccharomycetaceae	Nakaseomyces	[Candida] glabrata
5478|XM_446046.1 [Candida] glabrata uncharacterized protein (CAGL0F01705g), partial mRNA	6414	10	1788	96.98	98.6	98.36	101.42	15.52	6381.28	1e-26	374468	Eukaryota	Fungi	Ascomycota	Saccharomycetes	Saccharomycetales	Saccharomycetaceae	Nakaseomyces
5478|XM_446048.1 [Candida] glabrata uncharacterized protein (CAGL0F01749g), partial mRNA	8758	8	1410	99.57	100.35	99.22	99.65	23.6	8732.17	1e-26	5478	Eukaryota	Fungi	Ascomycota	Saccharomycetes	Saccharomycetales	Saccharomycetaceae	Nakaseomyces	[Candida] glabrata
5478|XM_446057.1 [Candida] glabrata uncharacterized protein (CAGL0F01947g), partial mRNA	19794	9	1482	98.45	99.39	99.05	100.61	62.2	19766.8	1e-26	5478	Eukaryota	Fungi	Ascomycota	Saccharomycetes	Saccharomycetales	Saccharomycetaceae	Nakaseomyces	[Candida] glabrata
5478|XM_446064.1 [Candida] glabrata uncharacterized protein (CAGL0F02101g), partial mRNA	40824	39	6390	99.55	100.03	99.52	99.97	28.64	40706.9	1e-26	5478	Eukaryota	Fungi	Ascomycota	Saccharomycetes	Saccharomycetales	Saccharomycetaceae	Nakaseomyces	[Candida] glabrata
5478|XM_446065.1 [Candida] glabrata uncharacterized protein (CAGL0F02123g), partial mRNA	446	3	648	46.3	46.45	99.67	215.28	2.7	434.25	1e-26	5478	Eukaryota	Fungi	Ascomycota	Saccharomycetes	Saccharomycetales	Saccharomycetaceae	Nakaseomyces	[Candida] glabrata
5478|XM_446068.1 [Candida] glabrata uncharacterized protein (CAGL0F02233g), partial mRNA	9960	8	1452	97.31	98.35	98.95	101.68	29.59	9933.4	1e-26	5478	Eukaryota	Fungi	Ascomycota	Saccharomycetes	Saccharomycetales	Saccharomycetaceae	Nakaseomyces	[Candida] glabrata
5478|XM_446069.1 [Candida] glabrata uncharacterized protein (CAGL0F02255g), partial mRNA	2092	2	441	99.09	100.45	98.65	99.55	23.18	2083.93	1e-26	5478	Eukaryota	Fungi	Ascomycota	Saccharomycetes	Saccharomycetales	Saccharomycetaceae	Nakaseomyces	[Candida] glabrata
5478|XM_446074.1 [Candida] glabrata uncharacterized protein (CAGL0F02387g), partial mRNA	16760	17	2859	99.27	100.03	99.23	99.97	27.9	16707.6	1e-26	5478	Eukaryota	Fungi	Ascomycota	Saccharomycetes	Saccharomycetales	Saccharomycetaceae	Nakaseomyces	[Candida] glabrata
5478|XM_446081.1 [Candida] glabrata uncharacterized protein (CAGL0F02563g), partial mRNA	2846	3	648	94.75	97.07	97.62	103.02	18.37	2834.14	1e-26	374468	Eukaryota	Fungi	Ascomycota	Saccharomycetes	Saccharomycetales	Saccharomycetaceae	Nakaseomyces
5478|XM_446088.1 [Candida] glabrata uncharacterized protein (CAGL0F02717g), partial mRNA	68646	28	4629	99.07	99.57	99.5	100.43	60.11	68561.1	1e-26	5478	Eukaryota	Fungi	Ascomycota	Saccharomycetes	Saccharomycetales	Saccharomycetaceae	Nakaseomyces	[Candida] glabrata
5478|XM_446094.1 [Candida] glabrata uncharacterized protein (CAGL0F02849g), partial mRNA	2674	4	747	99.46	100	99.46	100	18.53	2660.33	1e-26	5478	Eukaryota	Fungi	Ascomycota	Saccharomycetes	Saccharomycetales	Saccharomycetaceae	Nakaseomyces	[Candida] glabrata
5478|XM_446096.1 [Candida] glabrata uncharacterized protein (CAGL0F02893g), partial mRNA	3962	6	1134	96.03	96.74	99.27	103.37	14.81	3941.25	1e-26	5478	Eukaryota	Fungi	Ascomycota	Saccharomycetes	Saccharomycetales	Saccharomycetaceae	Nakaseomyces	[Candida] glabrata
5478|XM_446098.1 [Candida] glabrata 60S ribosomal protein L12 (CAGL0F02937g), partial mRNA	21332	3	498	100	100	100	100	175.81	21322.9	1e-26	5478	Eukaryota	Fungi	Ascomycota	Saccharomycetes	Saccharomycetales	Saccharomycetaceae	Nakaseomyces	[Candida] glabrata
5478|XM_446100.1 [Candida] glabrata uncharacterized protein (CAGL0F03003g), partial mRNA	14018	21	3558	98.82	99.86	98.96	100.14	17.83	13952.9	1e-26	5478	Eukaryota	Fungi	Ascomycota	Saccharomycetes	Saccharomycetales	Saccharomycetaceae	Nakaseomyces	[Candida] glabrata
5478|XM_446105.1 [Candida] glabrata uncharacterized protein (CAGL0F03113g), partial mRNA	7946	11	1944	96.35	97.43	98.89	102.64	20.11	7910.42	1e-26	5478	Eukaryota	Fungi	Ascomycota	Saccharomycetes	Saccharomycetales	Saccharomycetaceae	Nakaseomyces	[Candida] glabrata
5478|XM_446112.1 [Candida] glabrata uncharacterized protein (CAGL0F03267g), partial mRNA	25952	24	3993	99.25	99.7	99.55	100.3	29.2	25878.9	1e-26	5478	Eukaryota	Fungi	Ascomycota	Saccharomycetes	Saccharomycetales	Saccharomycetaceae	Nakaseomyces	[Candida] glabrata
5478|XM_446113.1 [Candida] glabrata uncharacterized protein (CAGL0F03289g), partial mRNA	1606	2	450	98.89	100	98.89	100	14.64	1597.77	1e-26	5478	Eukaryota	Fungi	Ascomycota	Saccharomycetes	Saccharomycetales	Saccharomycetaceae	Nakaseomyces	[Candida] glabrata
5478|XM_446114.1 [Candida] glabrata uncharacterized protein (CAGL0F03311g), partial mRNA	21420	19	3138	99.94	100.41	99.52	99.59	28.99	21362.5	1e-26	5478	Eukaryota	Fungi	Ascomycota	Saccharomycetes	Saccharomycetales	Saccharomycetaceae	Nakaseomyces	[Candida] glabrata
5478|XM_446117.1 [Candida] glabrata uncharacterized protein (CAGL0F03399g), partial mRNA	31536	6	1143	98.6	100	98.6	100	110.21	31515	1e-26	5478	Eukaryota	Fungi	Ascomycota	Saccharomycetes	Saccharomycetales	Saccharomycetaceae	Nakaseomyces	[Candida] glabrata
5478|XM_446120.1 [Candida] glabrata uncharacterized protein (CAGL0F03465g), partial mRNA	12740	17	2799	98.68	99.54	99.14	100.47	19.75	12688.8	1e-26	5478	Eukaryota	Fungi	Ascomycota	Saccharomycetes	Saccharomycetales	Saccharomycetaceae	Nakaseomyces	[Candida] glabrata
5478|XM_446129.1 [Candida] glabrata mitochondrial 54S ribosomal protein YmL40 (CAGL0F03663g), partial mRNA	3050	5	888	97.18	98.99	98.18	101.02	14.7	3033.75	1e-26	374468	Eukaryota	Fungi	Ascomycota	Saccharomycetes	Saccharomycetales	Saccharomycetaceae	Nakaseomyces
5478|XM_446131.1 [Candida] glabrata uncharacterized protein (CAGL0F03707g), partial mRNA	12692	11	1827	99.29	100	99.29	100	30.82	12658.5	1e-26	5478	Eukaryota	Fungi	Ascomycota	Saccharomycetes	Saccharomycetales	Saccharomycetaceae	Nakaseomyces	[Candida] glabrata
5478|XM_446139.1 [Candida] glabrata uncharacterized protein (CAGL0F03883g), partial mRNA	14006	9	1572	99.43	100.06	99.36	99.94	34.45	13977.2	1e-26	5478	Eukaryota	Fungi	Ascomycota	Saccharomycetes	Saccharomycetales	Saccharomycetaceae	Nakaseomyces	[Candida] glabrata
5478|XM_446141.1 [Candida] glabrata uncharacterized protein (CAGL0F03927g), partial mRNA	26500	9	1578	99.3	100.19	99.11	99.81	70.21	26471.1	1e-26	5478	Eukaryota	Fungi	Ascomycota	Saccharomycetes	Saccharomycetales	Saccharomycetaceae	Nakaseomyces	[Candida] glabrata
5478|XM_446143.1 [Candida] glabrata uncharacterized protein (CAGL0F03971g), partial mRNA	16042	26	4368	99.77	100	99.77	100	17.02	15962.1	1e-26	5478	Eukaryota	Fungi	Ascomycota	Saccharomycetes	Saccharomycetales	Saccharomycetaceae	Nakaseomyces	[Candida] glabrata
5478|XM_446149.1 [Candida] glabrata uncharacterized protein (CAGL0F04103g), partial mRNA	2906	2	336	96.73	99.4	97.31	100.6	38.22	2899.84	1e-26	374468	Eukaryota	Fungi	Ascomycota	Saccharomycetes	Saccharomycetales	Saccharomycetaceae	Nakaseomyces
5478|XM_446150.1 [Candida] glabrata uncharacterized protein (CAGL0F04125g), partial mRNA	31774	7	1218	99.92	100	99.92	100	118.42	31751.7	1e-26	5478	Eukaryota	Fungi	Ascomycota	Saccharomycetes	Saccharomycetales	Saccharomycetaceae	Nakaseomyces	[Candida] glabrata
5478|XM_446153.1 [Candida] glabrata uncharacterized protein (CAGL0F04191g), partial mRNA	2708	1	273	98.9	98.9	100	101.11	34.88	2703	1e-26	5478	Eukaryota	Fungi	Ascomycota	Saccharomycetes	Saccharomycetales	Saccharomycetaceae	Nakaseomyces	[Candida] glabrata
5478|XM_446154.1 [Candida] glabrata ADP/ATP carrier protein (CAGL0F04213g), partial mRNA	55414	5	921	99.89	100	99.89	100	273.47	55397.1	1e-26	5478	Eukaryota	Fungi	Ascomycota	Saccharomycetes	Saccharomycetales	Saccharomycetaceae	Nakaseomyces	[Candida] glabrata
5478|XM_446160.1 [Candida] glabrata uncharacterized protein (CAGL0F04345g), partial mRNA	17054	17	2790	99.86	100.04	99.82	99.96	23.82	17002.9	1e-26	5478	Eukaryota	Fungi	Ascomycota	Saccharomycetes	Saccharomycetales	Saccharomycetaceae	Nakaseomyces	[Candida] glabrata
5478|XM_446164.1 [Candida] glabrata uncharacterized protein (CAGL0F04433g), partial mRNA	14394	10	1737	98.04	99.19	98.84	100.81	34.95	14362.2	1e-26	5478	Eukaryota	Fungi	Ascomycota	Saccharomycetes	Saccharomycetales	Saccharomycetaceae	Nakaseomyces	[Candida] glabrata
5478|XM_446167.1 [Candida] glabrata uncharacterized protein (CAGL0F04499g), partial mRNA	9588	11	1893	98.78	100.16	98.63	99.84	22.07	9553.34	1e-26	5478	Eukaryota	Fungi	Ascomycota	Saccharomycetes	Saccharomycetales	Saccharomycetaceae	Nakaseomyces	[Candida] glabrata
5478|XM_446170.1 [Candida] glabrata uncharacterized protein (CAGL0F04565g), partial mRNA	22620	8	1362	99.71	100	99.71	100	71.93	22595	1e-26	5478	Eukaryota	Fungi	Ascomycota	Saccharomycetes	Saccharomycetales	Saccharomycetaceae	Nakaseomyces	[Candida] glabrata
5478|XM_446172.1 [Candida] glabrata uncharacterized protein (CAGL0F04609g), partial mRNA	21996	24	3936	98.2	98.65	99.54	101.36	21.31	21923.9	1e-26	5478	Eukaryota	Fungi	Ascomycota	Saccharomycetes	Saccharomycetales	Saccharomycetaceae	Nakaseomyces	[Candida] glabrata
5478|XM_446173.1 [Candida] glabrata uncharacterized protein (CAGL0F04631g), partial mRNA	5912	3	516	98.84	100.78	98.08	99.23	55.8	5902.54	1e-26	374468	Eukaryota	Fungi	Ascomycota	Saccharomycetes	Saccharomycetales	Saccharomycetaceae	Nakaseomyces
5478|XM_446175.1 [Candida] glabrata uncharacterized protein (CAGL0F04697g), partial mRNA	18302	6	1119	99.55	100	99.55	100	74.91	18281.5	1e-26	5478	Eukaryota	Fungi	Ascomycota	Saccharomycetes	Saccharomycetales	Saccharomycetaceae	Nakaseomyces	[Candida] glabrata
5478|XM_446177.1 [Candida] glabrata uncharacterized protein (CAGL0F04741g), partial mRNA	5914	8	1329	98.95	100.23	98.72	99.77	19.58	5889.67	1e-26	5478	Eukaryota	Fungi	Ascomycota	Saccharomycetes	Saccharomycetales	Saccharomycetaceae	Nakaseomyces	[Candida] glabrata
5478|XM_446179.1 [Candida] glabrata uncharacterized protein (CAGL0F04785g), partial mRNA	16858	11	1911	98.43	98.74	99.68	101.27	38.94	16823	1e-26	5478	Eukaryota	Fungi	Ascomycota	Saccharomycetes	Saccharomycetales	Saccharomycetaceae	Nakaseomyces	[Candida] glabrata
5478|XM_446180.1 [Candida] glabrata uncharacterized protein (CAGL0F04807g), partial mRNA	41908	8	1386	99.71	100	99.71	100	130.37	41882.6	1e-26	5478	Eukaryota	Fungi	Ascomycota	Saccharomycetes	Saccharomycetales	Saccharomycetaceae	Nakaseomyces	[Candida] glabrata
5478|XM_446181.1 [Candida] glabrata uncharacterized protein (CAGL0F04829g), partial mRNA	5796	3	609	93.76	94.58	99.13	105.73	35.33	5784.84	1e-26	5478	Eukaryota	Fungi	Ascomycota	Saccharomycetes	Saccharomycetales	Saccharomycetaceae	Nakaseomyces	[Candida] glabrata
5478|XM_446182.1 [Candida] glabrata uncharacterized protein (CAGL0F04851g), partial mRNA	11860	10	1779	98.71	99.61	99.1	100.4	30.06	11827.4	1e-26	5478	Eukaryota	Fungi	Ascomycota	Saccharomycetes	Saccharomycetales	Saccharomycetaceae	Nakaseomyces	[Candida] glabrata
5478|XM_446183.1 [Candida] glabrata uncharacterized protein (CAGL0F04873g), partial mRNA	13108	12	2082	97.98	98.13	99.85	101.91	25.02	13069.9	1e-26	5478	Eukaryota	Fungi	Ascomycota	Saccharomycetes	Saccharomycetales	Saccharomycetaceae	Nakaseomyces	[Candida] glabrata
5478|XM_446184.1 [Candida] glabrata uncharacterized protein (CAGL0F04895g), partial mRNA	20952	16	2700	99.15	99.48	99.66	100.52	33.19	20902.5	1e-26	5478	Eukaryota	Fungi	Ascomycota	Saccharomycetes	Saccharomycetales	Saccharomycetaceae	Nakaseomyces	[Candida] glabrata
5478|XM_446193.1 [Candida] glabrata uncharacterized protein (CAGL0F05093g), partial mRNA	4392	4	798	97.62	100.13	97.5	99.87	30.48	4377.39	1e-26	374468	Eukaryota	Fungi	Ascomycota	Saccharomycetes	Saccharomycetales	Saccharomycetaceae	Nakaseomyces
5478|XM_446194.1 [Candida] glabrata uncharacterized protein (CAGL0F05115g), partial mRNA	18590	12	2085	98.99	100.19	98.8	99.81	38.53	18551.8	1e-26	5478	Eukaryota	Fungi	Ascomycota	Saccharomycetes	Saccharomycetales	Saccharomycetaceae	Nakaseomyces	[Candida] glabrata
5478|XM_446201.1 [Candida] glabrata uncharacterized protein (CAGL0F05269g), partial mRNA	2362	3	576	98.96	100	98.96	100	15.84	2351.46	1e-26	5478	Eukaryota	Fungi	Ascomycota	Saccharomycetes	Saccharomycetales	Saccharomycetaceae	Nakaseomyces	[Candida] glabrata
5478|XM_446204.1 [Candida] glabrata uncharacterized protein (CAGL0F05379g), partial mRNA	16194	18	3072	99.71	100.07	99.64	99.93	23.18	16137.7	1e-26	5478	Eukaryota	Fungi	Ascomycota	Saccharomycetes	Saccharomycetales	Saccharomycetaceae	Nakaseomyces	[Candida] glabrata
5478|XM_446213.1 [Candida] glabrata uncharacterized protein (CAGL0F05577g), partial mRNA	9738	12	2001	99.3	99.65	99.65	100.35	23	9701.36	1e-26	5478	Eukaryota	Fungi	Ascomycota	Saccharomycetes	Saccharomycetales	Saccharomycetaceae	Nakaseomyces	[Candida] glabrata
5478|XM_446218.1 [Candida] glabrata uncharacterized protein (CAGL0F05687g), partial mRNA	18952	14	2370	99.03	100.08	98.95	99.92	35.95	18908.6	1e-26	5478	Eukaryota	Fungi	Ascomycota	Saccharomycetes	Saccharomycetales	Saccharomycetaceae	Nakaseomyces	[Candida] glabrata
5478|XM_446226.1 [Candida] glabrata uncharacterized protein (CAGL0F05863g), partial mRNA	9866	3	492	99.59	100	99.59	100	80.74	9856.98	1e-26	5478	Eukaryota	Fungi	Ascomycota	Saccharomycetes	Saccharomycetales	Saccharomycetaceae	Nakaseomyces	[Candida] glabrata
5478|XM_446240.1 [Candida] glabrata uncharacterized protein (CAGL0F06237g), partial mRNA	3416	4	657	100	100	100	100	17.32	3403.97	1e-26	5478	Eukaryota	Fungi	Ascomycota	Saccharomycetes	Saccharomycetales	Saccharomycetaceae	Nakaseomyces	[Candida] glabrata
5478|XM_446242.1 [Candida] glabrata uncharacterized protein (CAGL0F06325g), partial mRNA	21848	16	2685	99.22	100.19	99.03	99.81	37.02	21798.8	1e-26	5478	Eukaryota	Fungi	Ascomycota	Saccharomycetes	Saccharomycetales	Saccharomycetaceae	Nakaseomyces	[Candida] glabrata
5478|XM_446246.1 [Candida] glabrata uncharacterized protein (CAGL0F06413g), partial mRNA	37980	11	1908	99.63	100.16	99.48	99.84	76.39	37945	1e-26	5478	Eukaryota	Fungi	Ascomycota	Saccharomycetes	Saccharomycetales	Saccharomycetaceae	Nakaseomyces	[Candida] glabrata
5478|XM_446265.1 [Candida] glabrata uncharacterized protein (CAGL0F06831g), partial mRNA	15504	20	3279	96.55	97.93	98.6	102.12	20.92	15444	1e-26	5478	Eukaryota	Fungi	Ascomycota	Saccharomycetes	Saccharomycetales	Saccharomycetaceae	Nakaseomyces	[Candida] glabrata
5478|XM_446270.1 [Candida] glabrata uncharacterized protein (CAGL0F06941g), partial mRNA	39506	21	3543	99.92	100	99.92	100	44.29	39441.1	1e-26	5478	Eukaryota	Fungi	Ascomycota	Saccharomycetes	Saccharomycetales	Saccharomycetaceae	Nakaseomyces	[Candida] glabrata
5478|XM_446274.1 [Candida] glabrata uncharacterized protein (CAGL0F07029g), partial mRNA	17244	11	1803	99	100.11	98.89	99.89	42.67	17211	1e-26	5478	Eukaryota	Fungi	Ascomycota	Saccharomycetes	Saccharomycetales	Saccharomycetaceae	Nakaseomyces	[Candida] glabrata
5478|XM_446276.1 [Candida] glabrata 40S ribosomal protein S2 (CAGL0F07073g), partial mRNA	45364	4	762	99.48	100	99.48	100	252.43	45350	1e-26	5478	Eukaryota	Fungi	Ascomycota	Saccharomycetes	Saccharomycetales	Saccharomycetaceae	Nakaseomyces	[Candida] glabrata
5478|XM_446277.1 [Candida] glabrata uncharacterized protein (CAGL0F07095g), partial mRNA	6716	9	1596	93.48	94.74	98.68	105.56	15.37	6686.78	1e-26	5478	Eukaryota	Fungi	Ascomycota	Saccharomycetes	Saccharomycetales	Saccharomycetaceae	Nakaseomyces	[Candida] glabrata
5478|XM_446278.1 [Candida] glabrata uncharacterized protein (CAGL0F07117g), partial mRNA	2468	2	423	90.31	91.25	98.96	109.59	25.26	2460.25	1e-26	5478	Eukaryota	Fungi	Ascomycota	Saccharomycetes	Saccharomycetales	Saccharomycetaceae	Nakaseomyces	[Candida] glabrata
5478|XM_446279.1 [Candida] glabrata uncharacterized protein (CAGL0F07139g), partial mRNA	9460	14	2307	99.96	100.52	99.44	99.48	17.76	9417.77	1e-26	5478	Eukaryota	Fungi	Ascomycota	Saccharomycetes	Saccharomycetales	Saccharomycetaceae	Nakaseomyces	[Candida] glabrata
5478|XM_446287.1 [Candida] glabrata uncharacterized protein (CAGL0F07359g), partial mRNA	12180	4	795	98.11	98.62	99.49	101.4	69.16	12165.4	1e-26	5478	Eukaryota	Fungi	Ascomycota	Saccharomycetes	Saccharomycetales	Saccharomycetaceae	Nakaseomyces	[Candida] glabrata
5478|XM_446294.1 [Candida] glabrata uncharacterized protein (CAGL0F07513g), partial mRNA	33718	7	1200	99.92	100	99.92	100	122.13	33696	1e-26	5478	Eukaryota	Fungi	Ascomycota	Saccharomycetes	Saccharomycetales	Saccharomycetaceae	Nakaseomyces	[Candida] glabrata
5478|XM_446297.1 [Candida] glabrata uncharacterized protein (CAGL0F07579g), partial mRNA	64964	3	639	98.75	100.16	98.59	99.84	420.01	64952.3	1e-26	5478	Eukaryota	Fungi	Ascomycota	Saccharomycetes	Saccharomycetales	Saccharomycetaceae	Nakaseomyces	[Candida] glabrata
5478|XM_446298.1 [Candida] glabrata uncharacterized protein (CAGL0F07601g), partial mRNA	17326	4	657	98.63	100.46	98.18	99.55	124.19	17314	1e-26	374468	Eukaryota	Fungi	Ascomycota	Saccharomycetes	Saccharomycetales	Saccharomycetaceae	Nakaseomyces
5478|XM_446301.1 [Candida] glabrata uncharacterized protein (CAGL0F07667g), partial mRNA	11272	14	2379	98.74	99.54	99.2	100.46	20.45	11228.4	1e-26	5478	Eukaryota	Fungi	Ascomycota	Saccharomycetes	Saccharomycetales	Saccharomycetaceae	Nakaseomyces	[Candida] glabrata
5478|XM_446306.1 [Candida] glabrata uncharacterized protein (CAGL0F07777g), partial mRNA	15616	9	1515	99.54	100.13	99.41	99.87	39.69	15588.2	1e-26	5478	Eukaryota	Fungi	Ascomycota	Saccharomycetes	Saccharomycetales	Saccharomycetaceae	Nakaseomyces	[Candida] glabrata
5478|XM_446307.1 [Candida] glabrata uncharacterized protein (CAGL0F07799g), partial mRNA	15390	10	1743	99.83	100.06	99.77	99.94	36.56	15358.1	1e-26	5478	Eukaryota	Fungi	Ascomycota	Saccharomycetes	Saccharomycetales	Saccharomycetaceae	Nakaseomyces	[Candida] glabrata
5478|XM_446313.1 [Candida] glabrata uncharacterized protein (CAGL0F07931g), partial mRNA	3420	4	708	98.31	100	98.31	100	22.96	3407.04	1e-26	374468	Eukaryota	Fungi	Ascomycota	Saccharomycetes	Saccharomycetales	Saccharomycetaceae	Nakaseomyces
5478|XM_446314.1 [Candida] glabrata uncharacterized protein (CAGL0F07953g), partial mRNA	1684	1	291	95.53	100	95.53	100	30.67	1678.67	1e-26	4893	Eukaryota	Fungi	Ascomycota	Saccharomycetes	Saccharomycetales	Saccharomycetaceae
5478|XM_446315.1 [Candida] glabrata uncharacterized protein (CAGL0F07975g), partial mRNA	7852	14	2313	99.7	99.74	99.96	100.26	14.74	7809.68	1e-26	5478	Eukaryota	Fungi	Ascomycota	Saccharomycetes	Saccharomycetales	Saccharomycetaceae	Nakaseomyces	[Candida] glabrata
5478|XM_446317.1 [Candida] glabrata uncharacterized protein (CAGL0F08019g), partial mRNA	11966	4	699	99.86	100	99.86	100	66.91	11953.2	1e-26	5478	Eukaryota	Fungi	Ascomycota	Saccharomycetes	Saccharomycetales	Saccharomycetaceae	Nakaseomyces	[Candida] glabrata
5478|XM_446318.1 [Candida] glabrata uncharacterized protein (CAGL0F08041g), partial mRNA	36864	18	2976	99.87	100	99.87	100	50.04	36809.4	1e-26	5478	Eukaryota	Fungi	Ascomycota	Saccharomycetes	Saccharomycetales	Saccharomycetaceae	Nakaseomyces	[Candida] glabrata
5478|XM_446319.1 [Candida] glabrata uncharacterized protein (CAGL0F08063g), partial mRNA	7676	9	1605	99.13	100	99.13	100	20.05	7646.61	1e-26	5478	Eukaryota	Fungi	Ascomycota	Saccharomycetes	Saccharomycetales	Saccharomycetaceae	Nakaseomyces	[Candida] glabrata
5478|XM_446320.1 [Candida] glabrata uncharacterized protein (CAGL0F08085g), partial mRNA	10364	2	408	98.77	100	98.77	100	102.58	10356.5	1e-26	5478	Eukaryota	Fungi	Ascomycota	Saccharomycetes	Saccharomycetales	Saccharomycetaceae	Nakaseomyces	[Candida] glabrata
5478|XM_446321.1 [Candida] glabrata uncharacterized protein (CAGL0F08107g), partial mRNA	6500	7	1260	99.84	100.08	99.76	99.92	20.39	6476.93	1e-26	5478	Eukaryota	Fungi	Ascomycota	Saccharomycetes	Saccharomycetales	Saccharomycetaceae	Nakaseomyces	[Candida] glabrata
5478|XM_446322.1 [Candida] glabrata uncharacterized protein (CAGL0F08129g), partial mRNA	12234	13	2238	99.15	100.04	99.11	99.96	23.63	12193	1e-26	5478	Eukaryota	Fungi	Ascomycota	Saccharomycetes	Saccharomycetales	Saccharomycetaceae	Nakaseomyces	[Candida] glabrata
5478|XM_446328.1 [Candida] glabrata uncharacterized protein (CAGL0F08261g), partial mRNA	46040	8	1317	99.62	100	99.62	100	146.78	46015.8	1e-26	5478	Eukaryota	Fungi	Ascomycota	Saccharomycetes	Saccharomycetales	Saccharomycetaceae	Nakaseomyces	[Candida] glabrata
5478|XM_446331.1 [Candida] glabrata uncharacterized protein (CAGL0F08327g), partial mRNA	9888	18	2979	99.03	99.66	99.36	100.34	17.37	9833.5	1e-26	5478	Eukaryota	Fungi	Ascomycota	Saccharomycetes	Saccharomycetales	Saccharomycetaceae	Nakaseomyces	[Candida] glabrata
5478|XM_446332.1 [Candida] glabrata uncharacterized protein (CAGL0F08371g), partial mRNA	19746	9	1590	98.49	98.93	99.55	101.08	54.44	19716.9	1e-26	5478	Eukaryota	Fungi	Ascomycota	Saccharomycetes	Saccharomycetales	Saccharomycetaceae	Nakaseomyces	[Candida] glabrata
5478|XM_446336.1 [Candida] glabrata uncharacterized protein (CAGL0F08459g), partial mRNA	9138	13	2253	99.42	100	99.42	100	16.94	9096.76	1e-26	5478	Eukaryota	Fungi	Ascomycota	Saccharomycetes	Saccharomycetales	Saccharomycetaceae	Nakaseomyces	[Candida] glabrata
5478|XM_446340.1 [Candida] glabrata uncharacterized protein (CAGL0F08547g), partial mRNA	26332	3	624	99.84	100	99.84	100	169.52	26320.6	1e-26	5478	Eukaryota	Fungi	Ascomycota	Saccharomycetes	Saccharomycetales	Saccharomycetaceae	Nakaseomyces	[Candida] glabrata
5478|XM_446346.1 [Candida] glabrata uncharacterized protein (CAGL0F08679g), partial mRNA	5888	7	1188	99.83	100	99.83	100	22.23	5866.25	1e-26	5478	Eukaryota	Fungi	Ascomycota	Saccharomycetes	Saccharomycetales	Saccharomycetaceae	Nakaseomyces	[Candida] glabrata
5478|XM_446348.1 [Candida] glabrata uncharacterized protein (CAGL0F08723g), partial mRNA	3548	5	951	99.89	100.53	99.37	99.48	14.67	3530.6	1e-26	5478	Eukaryota	Fungi	Ascomycota	Saccharomycetes	Saccharomycetales	Saccharomycetaceae	Nakaseomyces	[Candida] glabrata
5478|XM_446349.1 [Candida] glabrata uncharacterized protein (CAGL0F08745g), partial mRNA	6602	1	261	99.62	100	99.62	100	156.71	6597.21	1e-26	5478	Eukaryota	Fungi	Ascomycota	Saccharomycetes	Saccharomycetales	Saccharomycetaceae	Nakaseomyces	[Candida] glabrata
5478|XM_446358.1 [Candida] glabrata uncharacterized protein (CAGL0F08987g), partial mRNA	2396	2	345	99.71	100	99.71	100	37.34	2389.68	1e-26	5478	Eukaryota	Fungi	Ascomycota	Saccharomycetes	Saccharomycetales	Saccharomycetaceae	Nakaseomyces	[Candida] glabrata
5478|XM_446360.1 [Candida] glabrata 40S ribosomal protein S4 (CAGL0F09031g), partial mRNA	41788	4	786	99.49	100	99.49	100	239.97	41773.6	1e-26	5478	Eukaryota	Fungi	Ascomycota	Saccharomycetes	Saccharomycetales	Saccharomycetaceae	Nakaseomyces	[Candida] glabrata
5478|XM_446362.1 [Candida] glabrata uncharacterized protein (CAGL0F09075g), partial mRNA	17584	13	2241	99.82	100	99.82	100	36.76	17542.9	1e-26	5478	Eukaryota	Fungi	Ascomycota	Saccharomycetes	Saccharomycetales	Saccharomycetaceae	Nakaseomyces	[Candida] glabrata
5478|XM_446366.1 [Candida] glabrata uncharacterized protein (CAGL0F09163g), partial mRNA	8234	4	759	98.81	100	98.81	100	48.01	8220.09	1e-26	5478	Eukaryota	Fungi	Ascomycota	Saccharomycetes	Saccharomycetales	Saccharomycetaceae	Nakaseomyces	[Candida] glabrata
5478|XM_446367.1 [Candida] glabrata uncharacterized protein (CAGL0F09185g), partial mRNA	2532	4	690	99.57	100.29	99.28	99.71	15.01	2519.37	1e-26	5478	Eukaryota	Fungi	Ascomycota	Saccharomycetes	Saccharomycetales	Saccharomycetaceae	Nakaseomyces	[Candida] glabrata
5478|XM_446368.1 [Candida] glabrata uncharacterized protein (CAGL0F09207g), partial mRNA	8446	7	1188	98.82	99.83	98.99	100.17	29.29	8424.24	1e-26	5478	Eukaryota	Fungi	Ascomycota	Saccharomycetes	Saccharomycetales	Saccharomycetaceae	Nakaseomyces	[Candida] glabrata
5478|XM_446371.1 [Candida] glabrata uncharacterized protein (CAGL0G00154g), partial mRNA	15704	7	1302	99.62	100.08	99.54	99.92	51.92	15680.1	1e-26	5478	Eukaryota	Fungi	Ascomycota	Saccharomycetes	Saccharomycetales	Saccharomycetaceae	Nakaseomyces	[Candida] glabrata
5478|XM_446372.1 [Candida] glabrata uncharacterized protein (CAGL0G00176g), partial mRNA	4942	5	960	99.69	100.1	99.58	99.9	20.52	4924.42	1e-26	5478	Eukaryota	Fungi	Ascomycota	Saccharomycetes	Saccharomycetales	Saccharomycetaceae	Nakaseomyces	[Candida] glabrata
5478|XM_446374.1 [Candida] glabrata uncharacterized protein (CAGL0G00220g), partial mRNA	20398	5	927	99.78	100	99.78	100	102.44	20381	1e-26	5478	Eukaryota	Fungi	Ascomycota	Saccharomycetes	Saccharomycetales	Saccharomycetaceae	Nakaseomyces	[Candida] glabrata
5478|XM_446375.1 [Candida] glabrata uncharacterized protein (CAGL0G00242g), partial mRNA	51744	27	4434	99.8	100	99.8	100	53.12	51662.7	1e-26	5478	Eukaryota	Fungi	Ascomycota	Saccharomycetes	Saccharomycetales	Saccharomycetaceae	Nakaseomyces	[Candida] glabrata
5478|XM_446377.1 [Candida] glabrata uncharacterized protein (CAGL0G00286g), partial mRNA	13408	10	1680	88.63	89.76	98.74	111.41	39.54	13377.2	1e-26	5478	Eukaryota	Fungi	Ascomycota	Saccharomycetes	Saccharomycetales	Saccharomycetaceae	Nakaseomyces	[Candida] glabrata
5478|XM_446378.1 [Candida] glabrata uncharacterized protein (CAGL0G00308g), partial mRNA	33256	6	1125	99.2	100	99.2	100	126.57	33235.4	1e-26	5478	Eukaryota	Fungi	Ascomycota	Saccharomycetes	Saccharomycetales	Saccharomycetaceae	Nakaseomyces	[Candida] glabrata
5478|XM_446404.1 [Candida] glabrata 60S acidic ribosomal protein P0 (CAGL0G00990g), partial mRNA	30222	5	936	99.68	100	99.68	100	134.47	30204.8	1e-26	5478	Eukaryota	Fungi	Ascomycota	Saccharomycetes	Saccharomycetales	Saccharomycetaceae	Nakaseomyces	[Candida] glabrata
5478|XM_446408.1 [Candida] glabrata 60S ribosomal protein L26 (CAGL0G01078g), partial mRNA	6260	2	384	99.22	100	99.22	100	83.33	6252.96	1e-26	5478	Eukaryota	Fungi	Ascomycota	Saccharomycetes	Saccharomycetales	Saccharomycetaceae	Nakaseomyces	[Candida] glabrata
5478|XM_446420.1 [Candida] glabrata uncharacterized protein (CAGL0G01342g), partial mRNA	16432	19	3231	99.41	100.59	98.83	99.42	20.19	16372.8	1e-26	5478	Eukaryota	Fungi	Ascomycota	Saccharomycetes	Saccharomycetales	Saccharomycetaceae	Nakaseomyces	[Candida] glabrata
5478|XM_446421.1 [Candida] glabrata uncharacterized protein (CAGL0G01364g), partial mRNA	13612	12	1992	99.9	100.05	99.85	99.95	30.84	13575.5	1e-26	5478	Eukaryota	Fungi	Ascomycota	Saccharomycetes	Saccharomycetales	Saccharomycetaceae	Nakaseomyces	[Candida] glabrata
5478|XM_446428.1 [Candida] glabrata uncharacterized protein (CAGL0G01540g), partial mRNA	3890	4	660	98.18	99.55	98.63	100.46	20.24	3877.91	1e-26	5478	Eukaryota	Fungi	Ascomycota	Saccharomycetes	Saccharomycetales	Saccharomycetaceae	Nakaseomyces	[Candida] glabrata
5478|XM_446436.1 [Candida] glabrata uncharacterized protein (CAGL0G01738g), partial mRNA	55186	5	933	99.25	100	99.25	100	249.31	55168.9	1e-26	5478	Eukaryota	Fungi	Ascomycota	Saccharomycetes	Saccharomycetales	Saccharomycetaceae	Nakaseomyces	[Candida] glabrata
5478|XM_446439.1 [Candida] glabrata uncharacterized protein (CAGL0G01804g), partial mRNA	4340	5	861	95.47	96.05	99.4	104.11	21.64	4324.23	1e-26	5478	Eukaryota	Fungi	Ascomycota	Saccharomycetes	Saccharomycetales	Saccharomycetaceae	Nakaseomyces	[Candida] glabrata
5478|XM_446440.1 [Candida] glabrata 60S ribosomal protein L11 (CAGL0G01826g), partial mRNA	13344	3	525	98.48	98.86	99.61	101.16	133.26	13334.4	1e-26	5478	Eukaryota	Fungi	Ascomycota	Saccharomycetes	Saccharomycetales	Saccharomycetaceae	Nakaseomyces	[Candida] glabrata
5478|XM_446443.1 [Candida] glabrata uncharacterized protein (CAGL0G01892g), partial mRNA	1806	2	354	100	100	100	100	20.88	1799.52	1e-26	5478	Eukaryota	Fungi	Ascomycota	Saccharomycetes	Saccharomycetales	Saccharomycetaceae	Nakaseomyces	[Candida] glabrata
5478|XM_446446.1 [Candida] glabrata uncharacterized protein (CAGL0G01947g), partial mRNA	6434	6	1017	97.94	99.61	98.32	100.39	27.34	6415.37	1e-26	374468	Eukaryota	Fungi	Ascomycota	Saccharomycetes	Saccharomycetales	Saccharomycetaceae	Nakaseomyces
5478|XM_446452.1 [Candida] glabrata 60S ribosomal protein L3 (CAGL0G02079g), partial mRNA	88710	7	1164	99.83	100	99.83	100	332.4	88688.6	1e-26	5478	Eukaryota	Fungi	Ascomycota	Saccharomycetes	Saccharomycetales	Saccharomycetaceae	Nakaseomyces	[Candida] glabrata
5478|XM_446453.1 [Candida] glabrata uncharacterized protein (CAGL0G02101g), partial mRNA	13982	6	1095	99.45	100.09	99.36	99.91	49.54	13961.9	1e-26	5478	Eukaryota	Fungi	Ascomycota	Saccharomycetes	Saccharomycetales	Saccharomycetaceae	Nakaseomyces	[Candida] glabrata
5478|XM_446465.1 [Candida] glabrata uncharacterized protein (CAGL0G02365g), partial mRNA	15922	16	2652	97.93	98.45	99.46	101.57	27.36	15873.4	1e-26	5478	Eukaryota	Fungi	Ascomycota	Saccharomycetes	Saccharomycetales	Saccharomycetaceae	Nakaseomyces	[Candida] glabrata
5478|XM_446469.1 [Candida] glabrata uncharacterized protein (CAGL0G02453g), partial mRNA	48132	10	1794	99.61	100	99.61	100	125.3	48099.1	1e-26	5478	Eukaryota	Fungi	Ascomycota	Saccharomycetes	Saccharomycetales	Saccharomycetaceae	Nakaseomyces	[Candida] glabrata
5478|XM_446479.1 [Candida] glabrata uncharacterized protein (CAGL0G02673g), partial mRNA	23646	6	1077	99.35	100.56	98.8	99.45	91.01	23626.2	1e-26	5478	Eukaryota	Fungi	Ascomycota	Saccharomycetes	Saccharomycetales	Saccharomycetaceae	Nakaseomyces	[Candida] glabrata
5478|XM_446487.1 [Candida] glabrata uncharacterized protein (CAGL0G02849g), partial mRNA	3656	4	684	98.98	100	98.98	100	26.98	3643.47	1e-26	5478	Eukaryota	Fungi	Ascomycota	Saccharomycetes	Saccharomycetales	Saccharomycetaceae	Nakaseomyces	[Candida] glabrata
5478|XM_446488.1 [Candida] glabrata uncharacterized protein (CAGL0G02871g), partial mRNA	14332	1	324	57.72	62.96	91.67	158.82	308.97	14326.1	1e-26	4893	Eukaryota	Fungi	Ascomycota	Saccharomycetes	Saccharomycetales	Saccharomycetaceae
5478|XM_446490.1 [Candida] glabrata uncharacterized protein (CAGL0G02915g), partial mRNA	21632	5	936	98.72	99.68	99.04	100.32	119.07	21614.8	1e-26	5478	Eukaryota	Fungi	Ascomycota	Saccharomycetes	Saccharomycetales	Saccharomycetaceae	Nakaseomyces	[Candida] glabrata
5478|XM_446497.1 [Candida] glabrata uncharacterized protein (CAGL0G03091g), partial mRNA	21542	20	3318	99.82	99.94	99.88	100.06	27.46	21481.2	1e-26	5478	Eukaryota	Fungi	Ascomycota	Saccharomycetes	Saccharomycetales	Saccharomycetaceae	Nakaseomyces	[Candida] glabrata
5478|XM_446500.1 [Candida] glabrata uncharacterized protein (CAGL0G03157g), partial mRNA	3184	4	660	95.15	95.45	99.68	104.76	16.87	3171.92	1e-26	5478	Eukaryota	Fungi	Ascomycota	Saccharomycetes	Saccharomycetales	Saccharomycetaceae	Nakaseomyces	[Candida] glabrata
5478|XM_446504.1 [Candida] glabrata uncharacterized protein (CAGL0G03245g), partial mRNA	12072	13	2256	99.6	100.09	99.51	99.91	24.6	12030.7	1e-26	5478	Eukaryota	Fungi	Ascomycota	Saccharomycetes	Saccharomycetales	Saccharomycetaceae	Nakaseomyces	[Candida] glabrata
5478|XM_446506.1 [Candida] glabrata uncharacterized protein (CAGL0G03289g), partial mRNA	41402	11	1944	99.23	99.9	99.33	100.1	94.28	41366.4	1e-26	5478	Eukaryota	Fungi	Ascomycota	Saccharomycetes	Saccharomycetales	Saccharomycetaceae	Nakaseomyces	[Candida] glabrata
5478|XM_446512.1 [Candida] glabrata uncharacterized protein (CAGL0G03421g), partial mRNA	15062	18	3051	99.44	100.03	99.41	99.97	19.52	15006.1	1e-26	5478	Eukaryota	Fungi	Ascomycota	Saccharomycetes	Saccharomycetales	Saccharomycetaceae	Nakaseomyces	[Candida] glabrata
5478|XM_446513.1 [Candida] glabrata uncharacterized protein (CAGL0G03443g), partial mRNA	31880	20	3342	99.31	100	99.31	100	40.84	31818.8	1e-26	5478	Eukaryota	Fungi	Ascomycota	Saccharomycetes	Saccharomycetales	Saccharomycetaceae	Nakaseomyces	[Candida] glabrata
5478|XM_446516.1 [Candida] glabrata uncharacterized protein (CAGL0G03509g), partial mRNA	14820	16	2757	98.95	100.07	98.88	99.93	25.89	14769.5	1e-26	5478	Eukaryota	Fungi	Ascomycota	Saccharomycetes	Saccharomycetales	Saccharomycetaceae	Nakaseomyces	[Candida] glabrata
5478|XM_446519.1 [Candida] glabrata 60S ribosomal protein L23 (CAGL0G03575g), partial mRNA	14928	2	414	100	100	100	100	157.66	14920.4	1e-26	5478	Eukaryota	Fungi	Ascomycota	Saccharomycetes	Saccharomycetales	Saccharomycetaceae	Nakaseomyces	[Candida] glabrata
5478|XM_446523.1 [Candida] glabrata uncharacterized protein (CAGL0G03663g), partial mRNA	4452	4	777	98.71	100	98.71	100	21.77	4437.77	1e-26	5478	Eukaryota	Fungi	Ascomycota	Saccharomycetes	Saccharomycetales	Saccharomycetaceae	Nakaseomyces	[Candida] glabrata
5478|XM_446525.1 [Candida] glabrata uncharacterized protein (CAGL0G03707g), partial mRNA	8846	8	1461	99.45	100	99.45	100	26.78	8819.24	1e-26	5478	Eukaryota	Fungi	Ascomycota	Saccharomycetes	Saccharomycetales	Saccharomycetaceae	Nakaseomyces	[Candida] glabrata
5478|XM_446528.1 [Candida] glabrata uncharacterized protein (CAGL0G03773g), partial mRNA	7978	5	855	99.53	100	99.53	100	30.03	7962.33	1e-26	5478	Eukaryota	Fungi	Ascomycota	Saccharomycetes	Saccharomycetales	Saccharomycetaceae	Nakaseomyces	[Candida] glabrata
5478|XM_446529.1 [Candida] glabrata uncharacterized protein (CAGL0G03795g), partial mRNA	34028	11	1923	99.79	100	99.79	100	77.77	33992.8	1e-26	5478	Eukaryota	Fungi	Ascomycota	Saccharomycetes	Saccharomycetales	Saccharomycetaceae	Nakaseomyces	[Candida] glabrata
5478|XM_446531.1 [Candida] glabrata uncharacterized protein (CAGL0G03883g), partial mRNA	41670	16	2727	99.71	100.07	99.63	99.93	68.74	41620	1e-26	5478	Eukaryota	Fungi	Ascomycota	Saccharomycetes	Saccharomycetales	Saccharomycetaceae	Nakaseomyces	[Candida] glabrata
5478|XM_446532.1 [Candida] glabrata uncharacterized protein (CAGL0G03905g), partial mRNA	3974	4	753	99.87	100.53	99.34	99.47	23.11	3960.21	1e-26	5478	Eukaryota	Fungi	Ascomycota	Saccharomycetes	Saccharomycetales	Saccharomycetaceae	Nakaseomyces	[Candida] glabrata
5478|XM_446535.1 [Candida] glabrata uncharacterized protein (CAGL0G03971g), partial mRNA	29868	13	2268	99.69	100.13	99.56	99.87	57.72	29826.4	1e-26	5478	Eukaryota	Fungi	Ascomycota	Saccharomycetes	Saccharomycetales	Saccharomycetaceae	Nakaseomyces	[Candida] glabrata
5478|XM_446540.1 [Candida] glabrata uncharacterized protein (CAGL0G04081g), partial mRNA	28486	9	1542	99.81	100	99.81	100	73.81	28457.7	1e-26	5478	Eukaryota	Fungi	Ascomycota	Saccharomycetes	Saccharomycetales	Saccharomycetaceae	Nakaseomyces	[Candida] glabrata
5478|XM_446551.1 [Candida] glabrata uncharacterized protein (CAGL0G04411g), partial mRNA	30104	32	5313	99.98	100	99.98	100	25.6	30006.7	1e-26	5478	Eukaryota	Fungi	Ascomycota	Saccharomycetes	Saccharomycetales	Saccharomycetaceae	Nakaseomyces	[Candida] glabrata
5478|XM_446557.1 [Candida] glabrata uncharacterized protein (CAGL0G04543g), partial mRNA	3938	4	684	98.98	100.88	98.12	99.13	23.39	3925.47	1e-26	374468	Eukaryota	Fungi	Ascomycota	Saccharomycetes	Saccharomycetales	Saccharomycetaceae	Nakaseomyces
5478|XM_446567.1 [Candida] glabrata uncharacterized protein (CAGL0G04763g), partial mRNA	15754	7	1224	99.43	100	99.43	100	56.43	15731.6	1e-26	5478	Eukaryota	Fungi	Ascomycota	Saccharomycetes	Saccharomycetales	Saccharomycetaceae	Nakaseomyces	[Candida] glabrata
5478|XM_446579.1 [Candida] glabrata 40S ribosomal protein S13 (CAGL0G05027g), partial mRNA	19286	2	456	98.46	100	98.46	100	213.82	19277.6	1e-26	5478	Eukaryota	Fungi	Ascomycota	Saccharomycetes	Saccharomycetales	Saccharomycetaceae	Nakaseomyces	[Candida] glabrata
5478|XM_446583.1 [Candida] glabrata uncharacterized protein (CAGL0G05115g), partial mRNA	224	1	288	93.06	93.06	100	107.46	3.26	218.77	1e-26	5478	Eukaryota	Fungi	Ascomycota	Saccharomycetes	Saccharomycetales	Saccharomycetaceae	Nakaseomyces	[Candida] glabrata
5478|XM_446589.1 [Candida] glabrata uncharacterized protein (CAGL0G05269g), partial mRNA	22028	1	285	98.25	100	98.25	100	299.27	22022.8	1e-26	374468	Eukaryota	Fungi	Ascomycota	Saccharomycetes	Saccharomycetales	Saccharomycetaceae	Nakaseomyces
5478|XM_446592.1 [Candida] glabrata uncharacterized protein (CAGL0G05335g), partial mRNA	26410	16	2673	99.96	100	99.96	100	40.79	26361	1e-26	5478	Eukaryota	Fungi	Ascomycota	Saccharomycetes	Saccharomycetales	Saccharomycetaceae	Nakaseomyces	[Candida] glabrata
5478|XM_446602.1 [Candida] glabrata uncharacterized protein (CAGL0G05544g), partial mRNA	146824	14	2424	99.01	100	99.01	100	274.46	146780	1e-26	5478	Eukaryota	Fungi	Ascomycota	Saccharomycetes	Saccharomycetales	Saccharomycetaceae	Nakaseomyces	[Candida] glabrata
5478|XM_446603.1 [Candida] glabrata uncharacterized protein (CAGL0G05566g), partial mRNA	20544	5	843	99.53	100	99.53	100	100.05	20528.5	1e-26	5478	Eukaryota	Fungi	Ascomycota	Saccharomycetes	Saccharomycetales	Saccharomycetaceae	Nakaseomyces	[Candida] glabrata
5478|XM_446606.1 [Candida] glabrata uncharacterized protein (CAGL0G05632g), partial mRNA	143458	4	771	99.61	100	99.61	100	710.87	143444	1e-26	5478	Eukaryota	Fungi	Ascomycota	Saccharomycetes	Saccharomycetales	Saccharomycetaceae	Nakaseomyces	[Candida] glabrata
5478|XM_446609.1 [Candida] glabrata uncharacterized protein (CAGL0G05698g), partial mRNA	24456	20	3288	98.97	99.76	99.21	100.24	33.5	24395.8	1e-26	5478	Eukaryota	Fungi	Ascomycota	Saccharomycetes	Saccharomycetales	Saccharomycetaceae	Nakaseomyces	[Candida] glabrata
5478|XM_446615.1 [Candida] glabrata uncharacterized protein (CAGL0G05830g), partial mRNA	44414	15	2532	98.26	99.72	98.53	100.28	66.42	44367.6	1e-26	5478	Eukaryota	Fungi	Ascomycota	Saccharomycetes	Saccharomycetales	Saccharomycetaceae	Nakaseomyces	[Candida] glabrata
5478|XM_446618.1 [Candida] glabrata uncharacterized protein (CAGL0G05896g), partial mRNA	10120	5	885	97.51	99.32	98.18	100.68	52.15	10103.8	1e-26	374468	Eukaryota	Fungi	Ascomycota	Saccharomycetes	Saccharomycetales	Saccharomycetaceae	Nakaseomyces
5478|XM_446623.1 [Candida] glabrata uncharacterized protein (CAGL0G06006g), partial mRNA	8148	2	333	97.9	100	97.9	100	95.81	8141.89	1e-26	374468	Eukaryota	Fungi	Ascomycota	Saccharomycetes	Saccharomycetales	Saccharomycetaceae	Nakaseomyces
5478|XM_446626.1 [Candida] glabrata uncharacterized protein (CAGL0G06072g), partial mRNA	8314	8	1347	98.22	99.18	99.03	100.82	27.11	8289.33	1e-26	5478	Eukaryota	Fungi	Ascomycota	Saccharomycetes	Saccharomycetales	Saccharomycetaceae	Nakaseomyces	[Candida] glabrata
5478|XM_446633.1 [Candida] glabrata 66S preribosome component MAK16 (CAGL0G06248g), partial mRNA	4798	5	894	96.64	97.09	99.54	103	27.08	4781.63	1e-26	5478	Eukaryota	Fungi	Ascomycota	Saccharomycetes	Saccharomycetales	Saccharomycetaceae	Nakaseomyces	[Candida] glabrata
5478|XM_446638.1 [Candida] glabrata uncharacterized protein (CAGL0G06358g), partial mRNA	2120	2	342	94.44	98.83	95.56	101.18	26.21	2113.74	1e-26	4893	Eukaryota	Fungi	Ascomycota	Saccharomycetes	Saccharomycetales	Saccharomycetaceae
5478|XM_446639.1 [Candida] glabrata uncharacterized protein (CAGL0G06380g), partial mRNA	44552	11	1920	99.84	100	99.84	100	96.74	44516.8	1e-26	5478	Eukaryota	Fungi	Ascomycota	Saccharomycetes	Saccharomycetales	Saccharomycetaceae	Nakaseomyces	[Candida] glabrata
5478|XM_446640.1 [Candida] glabrata uncharacterized protein (CAGL0G06402g), partial mRNA	9816	12	1974	99.44	100.05	99.39	99.95	22.73	9779.85	1e-26	5478	Eukaryota	Fungi	Ascomycota	Saccharomycetes	Saccharomycetales	Saccharomycetaceae	Nakaseomyces	[Candida] glabrata
5478|XM_446641.1 [Candida] glabrata uncharacterized protein (CAGL0G06424g), partial mRNA	3364	3	495	99.6	100	99.6	100	25.86	3354.93	1e-26	5478	Eukaryota	Fungi	Ascomycota	Saccharomycetes	Saccharomycetales	Saccharomycetaceae	Nakaseomyces	[Candida] glabrata
5478|XM_446643.1 [Candida] glabrata uncharacterized protein (CAGL0G06468g), partial mRNA	20820	10	1770	99.38	100	99.38	100	53.73	20787.6	1e-26	5478	Eukaryota	Fungi	Ascomycota	Saccharomycetes	Saccharomycetales	Saccharomycetaceae	Nakaseomyces	[Candida] glabrata
5478|XM_446644.1 [Candida] glabrata 40S ribosomal protein S7 (CAGL0G06490g), partial mRNA	28138	3	567	99.29	100	99.29	100	227.47	28127.6	1e-26	5478	Eukaryota	Fungi	Ascomycota	Saccharomycetes	Saccharomycetales	Saccharomycetaceae	Nakaseomyces	[Candida] glabrata
5478|XM_446653.1 [Candida] glabrata uncharacterized protein (CAGL0G06732g), partial mRNA	19566	11	1827	99.23	100.38	98.85	99.62	47.15	19532.5	1e-26	5478	Eukaryota	Fungi	Ascomycota	Saccharomycetes	Saccharomycetales	Saccharomycetaceae	Nakaseomyces	[Candida] glabrata
5478|XM_446660.1 [Candida] glabrata uncharacterized protein (CAGL0G06886g), partial mRNA	11704	12	2091	99.52	99.81	99.71	100.19	24.53	11665.7	1e-26	5478	Eukaryota	Fungi	Ascomycota	Saccharomycetes	Saccharomycetales	Saccharomycetaceae	Nakaseomyces	[Candida] glabrata
5478|XM_446675.1 [Candida] glabrata 40S ribosomal protein S18 (CAGL0G07227g), partial mRNA	23662	2	444	100	100	100	100	235.39	23653.9	1e-26	5478	Eukaryota	Fungi	Ascomycota	Saccharomycetes	Saccharomycetales	Saccharomycetaceae	Nakaseomyces	[Candida] glabrata
5478|XM_446677.1 [Candida] glabrata uncharacterized protein (CAGL0G07271g), partial mRNA	5838	3	588	99.15	99.49	99.66	100.51	44.4	5827.22	1e-26	5478	Eukaryota	Fungi	Ascomycota	Saccharomycetes	Saccharomycetales	Saccharomycetaceae	Nakaseomyces	[Candida] glabrata
5478|XM_446684.1 [Candida] glabrata uncharacterized protein (CAGL0G07425g), partial mRNA	16434	13	2277	99.96	100	99.96	100	30.53	16392.3	1e-26	5478	Eukaryota	Fungi	Ascomycota	Saccharomycetes	Saccharomycetales	Saccharomycetaceae	Nakaseomyces	[Candida] glabrata
5478|XM_446687.1 [Candida] glabrata uncharacterized protein (CAGL0G07491g), partial mRNA	6882	8	1326	97.21	97.74	99.46	102.31	23.24	6857.72	1e-26	5478	Eukaryota	Fungi	Ascomycota	Saccharomycetes	Saccharomycetales	Saccharomycetaceae	Nakaseomyces	[Candida] glabrata
5478|XM_446689.1 [Candida] glabrata uncharacterized protein (CAGL0G07535g), partial mRNA	3058	3	612	99.18	100.16	99.02	99.84	20.1	3046.79	1e-26	5478	Eukaryota	Fungi	Ascomycota	Saccharomycetes	Saccharomycetales	Saccharomycetaceae	Nakaseomyces	[Candida] glabrata
5478|XM_446692.1 [Candida] glabrata uncharacterized protein (CAGL0G07601g), partial mRNA	14368	7	1263	99.21	99.92	99.29	100.08	49.3	14344.9	1e-26	5478	Eukaryota	Fungi	Ascomycota	Saccharomycetes	Saccharomycetales	Saccharomycetaceae	Nakaseomyces	[Candida] glabrata
5478|XM_446693.1 [Candida] glabrata uncharacterized protein (CAGL0G07623g), partial mRNA	146336	10	1692	99.35	100	99.35	100	375.46	146305	1e-26	5478	Eukaryota	Fungi	Ascomycota	Saccharomycetes	Saccharomycetales	Saccharomycetaceae	Nakaseomyces	[Candida] glabrata
5478|XM_446697.1 [Candida] glabrata uncharacterized protein (CAGL0G07711g), partial mRNA	10330	9	1563	97.31	98.98	98.32	101.03	29.87	10301.4	1e-26	374468	Eukaryota	Fungi	Ascomycota	Saccharomycetes	Saccharomycetales	Saccharomycetaceae	Nakaseomyces
5478|XM_446703.1 [Candida] glabrata uncharacterized protein (CAGL0G07843g), partial mRNA	14018	10	1797	100	100.06	99.94	99.94	33.17	13985.1	1e-26	5478	Eukaryota	Fungi	Ascomycota	Saccharomycetes	Saccharomycetales	Saccharomycetaceae	Nakaseomyces	[Candida] glabrata
5478|XM_446712.1 [Candida] glabrata uncharacterized protein (CAGL0G08041g), partial mRNA	25846	11	1824	99.73	100	99.73	100	54.69	25812.6	1e-26	5478	Eukaryota	Fungi	Ascomycota	Saccharomycetes	Saccharomycetales	Saccharomycetaceae	Nakaseomyces	[Candida] glabrata
5478|XM_446718.1 [Candida] glabrata ubiquitin-40S ribosomal protein S31 fusion protein (CAGL0G08173g), partial mRNA	36530	2	459	99.78	100	99.78	100	314.68	36521.6	1e-26	5478	Eukaryota	Fungi	Ascomycota	Saccharomycetes	Saccharomycetales	Saccharomycetaceae	Nakaseomyces	[Candida] glabrata
5478|XM_446722.1 [Candida] glabrata uncharacterized protein (CAGL0G08250g), partial mRNA	11930	7	1152	99.65	100	99.65	100	40.12	11908.9	1e-26	5478	Eukaryota	Fungi	Ascomycota	Saccharomycetes	Saccharomycetales	Saccharomycetaceae	Nakaseomyces	[Candida] glabrata
5478|XM_446731.1 [Candida] glabrata uncharacterized protein (CAGL0G08448g), partial mRNA	735724	10	1743	99.94	100	99.94	100	1704.8	735692	1e-26	5478	Eukaryota	Fungi	Ascomycota	Saccharomycetes	Saccharomycetales	Saccharomycetaceae	Nakaseomyces	[Candida] glabrata
5478|XM_446736.1 [Candida] glabrata uncharacterized protein (CAGL0G08602g), partial mRNA	28746	17	2793	99.32	99.93	99.39	100.07	42.97	28694.8	1e-26	5478	Eukaryota	Fungi	Ascomycota	Saccharomycetes	Saccharomycetales	Saccharomycetaceae	Nakaseomyces	[Candida] glabrata
5478|XM_446737.1 [Candida] glabrata uncharacterized protein (CAGL0G08624g), partial mRNA	25370	10	1752	99.37	100	99.37	100	71.28	25337.9	1e-26	5478	Eukaryota	Fungi	Ascomycota	Saccharomycetes	Saccharomycetales	Saccharomycetaceae	Nakaseomyces	[Candida] glabrata
5478|XM_446741.1 [Candida] glabrata uncharacterized protein (CAGL0G08712g), partial mRNA	82674	18	3036	99.41	100	99.41	100	113.54	82618.3	1e-26	5478	Eukaryota	Fungi	Ascomycota	Saccharomycetes	Saccharomycetales	Saccharomycetaceae	Nakaseomyces	[Candida] glabrata
5478|XM_446752.1 [Candida] glabrata uncharacterized protein (CAGL0G08954g), partial mRNA	30002	10	1773	98.93	100.06	98.87	99.94	62.52	29969.5	1e-26	5478	Eukaryota	Fungi	Ascomycota	Saccharomycetes	Saccharomycetales	Saccharomycetaceae	Nakaseomyces	[Candida] glabrata
5478|XM_446755.1 [Candida] glabrata uncharacterized protein (CAGL0G09064g), partial mRNA	17468	8	1470	98.84	100.14	98.71	99.86	55.5	17441.1	1e-26	5478	Eukaryota	Fungi	Ascomycota	Saccharomycetes	Saccharomycetales	Saccharomycetaceae	Nakaseomyces	[Candida] glabrata
5478|XM_446758.1 [Candida] glabrata 60S ribosomal protein L7 (CAGL0G09130g), partial mRNA	12744	4	735	100	100	100	100	82.59	12730.5	1e-26	5478	Eukaryota	Fungi	Ascomycota	Saccharomycetes	Saccharomycetales	Saccharomycetaceae	Nakaseomyces	[Candida] glabrata
5478|XM_446770.1 [Candida] glabrata uncharacterized protein (CAGL0G09383g), partial mRNA	233276	6	999	99.9	100	99.9	100	1028.18	233258	1e-26	5478	Eukaryota	Fungi	Ascomycota	Saccharomycetes	Saccharomycetales	Saccharomycetaceae	Nakaseomyces	[Candida] glabrata
5478|XM_446771.1 [Candida] glabrata uncharacterized protein (CAGL0G09449g), partial mRNA	17914	8	1359	98.97	100.15	98.82	99.85	49.59	17889.1	1e-26	5478	Eukaryota	Fungi	Ascomycota	Saccharomycetes	Saccharomycetales	Saccharomycetaceae	Nakaseomyces	[Candida] glabrata
5478|XM_446776.1 [Candida] glabrata uncharacterized protein (CAGL0G09581g), partial mRNA	10392	7	1299	100	100	100	100	30.54	10368.2	1e-26	5478	Eukaryota	Fungi	Ascomycota	Saccharomycetes	Saccharomycetales	Saccharomycetaceae	Nakaseomyces	[Candida] glabrata
5478|XM_446777.1 [Candida] glabrata uncharacterized protein (CAGL0G09603g), partial mRNA	2646	2	393	99.49	100.51	98.99	99.49	28.68	2638.8	1e-26	5478	Eukaryota	Fungi	Ascomycota	Saccharomycetes	Saccharomycetales	Saccharomycetaceae	Nakaseomyces	[Candida] glabrata
5478|XM_446782.1 [Candida] glabrata 40S ribosomal protein S30 (CAGL0G09713g), partial mRNA	8296	1	192	100	100	100	100	272.98	8292.48	1e-26	5478	Eukaryota	Fungi	Ascomycota	Saccharomycetes	Saccharomycetales	Saccharomycetaceae	Nakaseomyces	[Candida] glabrata
5478|XM_446794.1 [Candida] glabrata uncharacterized protein (CAGL0G09977g), partial mRNA	27052	28	4587	99.69	99.87	99.83	100.13	24.55	26968	1e-26	5478	Eukaryota	Fungi	Ascomycota	Saccharomycetes	Saccharomycetales	Saccharomycetaceae	Nakaseomyces	[Candida] glabrata
5478|XM_446797.1 [Candida] glabrata uncharacterized protein (CAGL0G10043g), partial mRNA	3894	2	480	99.79	100	99.79	100	31.67	3885.2	1e-26	5478	Eukaryota	Fungi	Ascomycota	Saccharomycetes	Saccharomycetales	Saccharomycetaceae	Nakaseomyces	[Candida] glabrata
5478|XM_446801.1 [Candida] glabrata uncharacterized protein (CAGL0G10131g), partial mRNA	17130	6	1095	99.45	100	99.45	100	72.2	17109.9	1e-26	5478	Eukaryota	Fungi	Ascomycota	Saccharomycetes	Saccharomycetales	Saccharomycetaceae	Nakaseomyces	[Candida] glabrata
5478|XM_446802.1 [Candida] glabrata uncharacterized protein (CAGL0G10153g), partial mRNA	8060	2	387	99.22	100.26	98.97	99.74	99.24	8052.9	1e-26	5478	Eukaryota	Fungi	Ascomycota	Saccharomycetes	Saccharomycetales	Saccharomycetaceae	Nakaseomyces	[Candida] glabrata
5478|XM_446808.1 [Candida] glabrata uncharacterized protein (CAGL0H00242g), partial mRNA	11882	13	2274	98.33	98.46	99.87	101.56	20.93	11840.4	1e-26	5478	Eukaryota	Fungi	Ascomycota	Saccharomycetes	Saccharomycetales	Saccharomycetaceae	Nakaseomyces	[Candida] glabrata
5478|XM_446812.1 [Candida] glabrata uncharacterized protein (CAGL0H00330g), partial mRNA	110088	48	7908	99.06	99.48	99.58	100.52	64.76	109943	1e-26	5478	Eukaryota	Fungi	Ascomycota	Saccharomycetes	Saccharomycetales	Saccharomycetaceae	Nakaseomyces	[Candida] glabrata
5478|XM_446818.1 [Candida] glabrata 40S ribosomal protein S5 (CAGL0H00462g), partial mRNA	41142	4	678	100	100	100	100	256.25	41129.6	1e-26	5478	Eukaryota	Fungi	Ascomycota	Saccharomycetes	Saccharomycetales	Saccharomycetaceae	Nakaseomyces	[Candida] glabrata
5478|XM_446820.1 [Candida] glabrata uncharacterized protein (CAGL0H00506g), partial mRNA	13180	9	1524	63.25	64.3	98.37	155.51	38.57	13152.1	1e-26	374468	Eukaryota	Fungi	Ascomycota	Saccharomycetes	Saccharomycetales	Saccharomycetaceae	Nakaseomyces
5478|XM_446829.1 [Candida] glabrata uncharacterized protein (CAGL0H00704g), partial mRNA	1172	2	393	95.42	96.44	98.94	103.69	15.37	1164.81	1e-26	5478	Eukaryota	Fungi	Ascomycota	Saccharomycetes	Saccharomycetales	Saccharomycetaceae	Nakaseomyces	[Candida] glabrata
5478|XM_446831.1 [Candida] glabrata uncharacterized protein (CAGL0H00737g), partial mRNA	10260	19	3129	99.11	99.65	99.45	100.35	13.84	10202.8	1e-26	5478	Eukaryota	Fungi	Ascomycota	Saccharomycetes	Saccharomycetales	Saccharomycetaceae	Nakaseomyces	[Candida] glabrata
5478|XM_446833.1 [Candida] glabrata uncharacterized protein (CAGL0H00781g), partial mRNA	5286	9	1542	97.21	98.51	98.68	101.51	13.46	5257.78	1e-26	5478	Eukaryota	Fungi	Ascomycota	Saccharomycetes	Saccharomycetales	Saccharomycetaceae	Nakaseomyces	[Candida] glabrata
5478|XM_446841.1 [Candida] glabrata uncharacterized protein (CAGL0H00957g), partial mRNA	5110	4	747	100	100	100	100	34.22	5096.32	1e-26	5478	Eukaryota	Fungi	Ascomycota	Saccharomycetes	Saccharomycetales	Saccharomycetaceae	Nakaseomyces	[Candida] glabrata
5478|XM_446842.1 [Candida] glabrata uncharacterized protein (CAGL0H00979g), partial mRNA	4334	7	1200	97.17	98.33	98.81	101.69	16.98	4312.04	1e-26	5478	Eukaryota	Fungi	Ascomycota	Saccharomycetes	Saccharomycetales	Saccharomycetaceae	Nakaseomyces	[Candida] glabrata
5478|XM_446843.1 [Candida] glabrata uncharacterized protein (CAGL0H01001g), partial mRNA	5014	8	1431	99.3	99.51	99.79	100.49	13.93	4987.81	1e-26	5478	Eukaryota	Fungi	Ascomycota	Saccharomycetes	Saccharomycetales	Saccharomycetaceae	Nakaseomyces	[Candida] glabrata
5478|XM_446849.1 [Candida] glabrata uncharacterized protein (CAGL0H01177g), partial mRNA	6594	5	894	98.55	98.66	99.89	101.36	33.92	6577.62	1e-26	5478	Eukaryota	Fungi	Ascomycota	Saccharomycetes	Saccharomycetales	Saccharomycetaceae	Nakaseomyces	[Candida] glabrata
5478|XM_446854.1 [Candida] glabrata uncharacterized protein (CAGL0H01287g), partial mRNA	69750	24	3975	99.72	100.2	99.52	99.8	72.48	69677.1	1e-26	5478	Eukaryota	Fungi	Ascomycota	Saccharomycetes	Saccharomycetales	Saccharomycetaceae	Nakaseomyces	[Candida] glabrata
5478|XM_446858.1 [Candida] glabrata uncharacterized protein (CAGL0H01375g), partial mRNA	14040	6	1023	99.8	100.59	99.22	99.42	54.91	14021.2	1e-26	5478	Eukaryota	Fungi	Ascomycota	Saccharomycetes	Saccharomycetales	Saccharomycetaceae	Nakaseomyces	[Candida] glabrata
5478|XM_446859.1 [Candida] glabrata uncharacterized protein (CAGL0H01397g), partial mRNA	7012	3	624	99.36	100	99.36	100	48.84	7000.56	1e-26	5478	Eukaryota	Fungi	Ascomycota	Saccharomycetes	Saccharomycetales	Saccharomycetaceae	Nakaseomyces	[Candida] glabrata
5478|XM_446865.1 [Candida] glabrata uncharacterized protein (CAGL0H01529g), partial mRNA	4790	3	618	98.87	100.16	98.71	99.84	32.25	4778.68	1e-26	5478	Eukaryota	Fungi	Ascomycota	Saccharomycetes	Saccharomycetales	Saccharomycetaceae	Nakaseomyces	[Candida] glabrata
5478|XM_446873.1 [Candida] glabrata uncharacterized protein (CAGL0H01705g), partial mRNA	2682	2	411	98.3	100	98.3	100	25.86	2674.47	1e-26	374468	Eukaryota	Fungi	Ascomycota	Saccharomycetes	Saccharomycetales	Saccharomycetaceae	Nakaseomyces
5478|XM_446878.1 [Candida] glabrata uncharacterized protein (CAGL0H01815g), partial mRNA	4316	8	1329	98.5	98.8	99.7	101.22	12.15	4291.69	1e-26	5478	Eukaryota	Fungi	Ascomycota	Saccharomycetes	Saccharomycetales	Saccharomycetaceae	Nakaseomyces	[Candida] glabrata
5478|XM_446884.1 [Candida] glabrata uncharacterized protein (CAGL0H02057g), partial mRNA	4208	4	669	87.44	90.88	96.22	110.03	24.55	4195.75	1e-26	4893	Eukaryota	Fungi	Ascomycota	Saccharomycetes	Saccharomycetales	Saccharomycetaceae
5478|XM_446886.1 [Candida] glabrata uncharacterized protein (CAGL0H02101g), partial mRNA	3032	2	390	99.74	100	99.74	100	32.8	3024.85	1e-26	5478	Eukaryota	Fungi	Ascomycota	Saccharomycetes	Saccharomycetales	Saccharomycetaceae	Nakaseomyces	[Candida] glabrata
5478|XM_446887.1 [Candida] glabrata uncharacterized protein (CAGL0H02123g), partial mRNA	10410	10	1668	99.34	100.12	99.22	99.88	24.7	10379.5	1e-26	5478	Eukaryota	Fungi	Ascomycota	Saccharomycetes	Saccharomycetales	Saccharomycetaceae	Nakaseomyces	[Candida] glabrata
5478|XM_446896.1 [Candida] glabrata uncharacterized protein (CAGL0H02321g), partial mRNA	3638	3	612	99.18	99.51	99.67	100.49	28.76	3626.79	1e-26	5478	Eukaryota	Fungi	Ascomycota	Saccharomycetes	Saccharomycetales	Saccharomycetaceae	Nakaseomyces	[Candida] glabrata
5478|XM_446899.1 [Candida] glabrata uncharacterized protein (CAGL0H02387g), partial mRNA	51566	20	3345	99.76	100	99.76	100	66.13	51504.7	1e-26	5478	Eukaryota	Fungi	Ascomycota	Saccharomycetes	Saccharomycetales	Saccharomycetaceae	Nakaseomyces	[Candida] glabrata
5478|XM_446900.1 [Candida] glabrata uncharacterized protein (CAGL0H02409g), partial mRNA	2640	2	462	94.81	96.32	98.43	103.82	25.43	2631.54	1e-26	5478	Eukaryota	Fungi	Ascomycota	Saccharomycetes	Saccharomycetales	Saccharomycetaceae	Nakaseomyces	[Candida] glabrata
5478|XM_446904.1 [Candida] glabrata uncharacterized protein (CAGL0H02497g), partial mRNA	6700	4	750	99.07	100	99.07	100	49.15	6686.26	1e-26	5478	Eukaryota	Fungi	Ascomycota	Saccharomycetes	Saccharomycetales	Saccharomycetaceae	Nakaseomyces	[Candida] glabrata
5478|XM_446905.1 [Candida] glabrata uncharacterized protein (CAGL0H02519g), partial mRNA	4894	7	1155	98.35	99.31	99.04	100.7	19.92	4872.86	1e-26	5478	Eukaryota	Fungi	Ascomycota	Saccharomycetes	Saccharomycetales	Saccharomycetaceae	Nakaseomyces	[Candida] glabrata
5478|XM_446906.1 [Candida] glabrata uncharacterized protein (CAGL0H02541g), partial mRNA	3432	1	324	93.83	95.06	98.7	105.19	50.09	3426.06	1e-26	5478	Eukaryota	Fungi	Ascomycota	Saccharomycetes	Saccharomycetales	Saccharomycetaceae	Nakaseomyces	[Candida] glabrata
5478|XM_446907.1 [Candida] glabrata uncharacterized protein (CAGL0H02563g), partial mRNA	14304	1	177	98.87	100.56	98.31	99.44	254.8	14300.8	1e-26	374468	Eukaryota	Fungi	Ascomycota	Saccharomycetes	Saccharomycetales	Saccharomycetaceae	Nakaseomyces
5478|XM_446908.1 [Candida] glabrata uncharacterized protein (CAGL0H02585g), partial mRNA	39870	10	1782	99.33	100	99.33	100	92.81	39837.3	1e-26	5478	Eukaryota	Fungi	Ascomycota	Saccharomycetes	Saccharomycetales	Saccharomycetaceae	Nakaseomyces	[Candida] glabrata
5478|XM_446927.1 [Candida] glabrata uncharacterized protein (CAGL0H03091g), partial mRNA	3446	6	1005	98.31	99.3	99	100.7	15.36	3427.61	1e-26	5478	Eukaryota	Fungi	Ascomycota	Saccharomycetes	Saccharomycetales	Saccharomycetaceae	Nakaseomyces	[Candida] glabrata
5478|XM_446928.1 [Candida] glabrata uncharacterized protein (CAGL0H03113g), partial mRNA	3486	5	864	98.73	100	98.73	100	21.68	3470.18	1e-26	5478	Eukaryota	Fungi	Ascomycota	Saccharomycetes	Saccharomycetales	Saccharomycetaceae	Nakaseomyces	[Candida] glabrata
5478|XM_446929.1 [Candida] glabrata uncharacterized protein (CAGL0H03135g), partial mRNA	1478	2	480	88.75	90.21	98.38	110.85	14.22	1469.22	1e-26	374468	Eukaryota	Fungi	Ascomycota	Saccharomycetes	Saccharomycetales	Saccharomycetaceae	Nakaseomyces
5478|XM_446935.1 [Candida] glabrata uncharacterized protein (CAGL0H03267g), partial mRNA	17866	14	2328	99.74	100.52	99.23	99.49	29.98	17823.3	1e-26	5478	Eukaryota	Fungi	Ascomycota	Saccharomycetes	Saccharomycetales	Saccharomycetaceae	Nakaseomyces	[Candida] glabrata
5478|XM_446940.1 [Candida] glabrata uncharacterized protein (CAGL0H03377g), partial mRNA	14546	9	1623	98.52	99.51	99.01	100.5	39.94	14516.3	1e-26	5478	Eukaryota	Fungi	Ascomycota	Saccharomycetes	Saccharomycetales	Saccharomycetaceae	Nakaseomyces	[Candida] glabrata
5478|XM_446945.1 [Candida] glabrata uncharacterized protein (CAGL0H03487g), partial mRNA	18976	9	1608	98.13	99.19	98.93	100.82	56.29	18946.5	1e-26	5478	Eukaryota	Fungi	Ascomycota	Saccharomycetes	Saccharomycetales	Saccharomycetaceae	Nakaseomyces	[Candida] glabrata
5478|XM_446948.1 [Candida] glabrata uncharacterized protein (CAGL0H03553g), partial mRNA	16500	9	1488	99.8	100	99.8	100	40.73	16472.7	1e-26	5478	Eukaryota	Fungi	Ascomycota	Saccharomycetes	Saccharomycetales	Saccharomycetaceae	Nakaseomyces	[Candida] glabrata
5478|XM_446950.1 [Candida] glabrata uncharacterized protein (CAGL0H03597g), partial mRNA	2184	4	702	92.74	93.02	99.69	107.5	13.37	2171.16	1e-26	5478	Eukaryota	Fungi	Ascomycota	Saccharomycetes	Saccharomycetales	Saccharomycetaceae	Nakaseomyces	[Candida] glabrata
5478|XM_446953.1 [Candida] glabrata uncharacterized protein (CAGL0H03663g), partial mRNA	11564	7	1257	99.2	100	99.2	100	40.6	11541	1e-26	5478	Eukaryota	Fungi	Ascomycota	Saccharomycetes	Saccharomycetales	Saccharomycetaceae	Nakaseomyces	[Candida] glabrata
5478|XM_446954.1 [Candida] glabrata uncharacterized protein (CAGL0H03685g), partial mRNA	7320	8	1425	90.6	90.81	99.77	110.12	20.45	7293.9	1e-26	5478	Eukaryota	Fungi	Ascomycota	Saccharomycetes	Saccharomycetales	Saccharomycetaceae	Nakaseomyces	[Candida] glabrata
5478|XM_446955.1 [Candida] glabrata uncharacterized protein (CAGL0H03707g), partial mRNA	5226	6	1050	98.95	99.81	99.14	100.19	24.21	5206.77	1e-26	5478	Eukaryota	Fungi	Ascomycota	Saccharomycetes	Saccharomycetales	Saccharomycetaceae	Nakaseomyces	[Candida] glabrata
5478|XM_446958.1 [Candida] glabrata uncharacterized protein (CAGL0H03773g), partial mRNA	4778	5	954	97.9	99.16	98.73	100.85	24.88	4760.53	1e-26	5478	Eukaryota	Fungi	Ascomycota	Saccharomycetes	Saccharomycetales	Saccharomycetaceae	Nakaseomyces	[Candida] glabrata
5478|XM_446962.1 [Candida] glabrata uncharacterized protein (CAGL0H03861g), partial mRNA	5554	8	1332	99.85	100	99.85	100	19	5529.62	1e-26	5478	Eukaryota	Fungi	Ascomycota	Saccharomycetes	Saccharomycetales	Saccharomycetaceae	Nakaseomyces	[Candida] glabrata
5478|XM_446964.1 [Candida] glabrata uncharacterized protein (CAGL0H03905g), partial mRNA	4942	5	903	96.01	97.79	98.19	102.27	24.38	4925.46	1e-26	374468	Eukaryota	Fungi	Ascomycota	Saccharomycetes	Saccharomycetales	Saccharomycetaceae	Nakaseomyces
5478|XM_446967.1 [Candida] glabrata uncharacterized protein (CAGL0H03971g), partial mRNA	8072	4	789	97.59	100	97.59	100	44.44	8057.54	1e-26	374468	Eukaryota	Fungi	Ascomycota	Saccharomycetes	Saccharomycetales	Saccharomycetaceae	Nakaseomyces
5478|XM_446968.1 [Candida] glabrata uncharacterized protein (CAGL0H03993g), partial mRNA	29108	8	1419	99.44	100	99.44	100	98.92	29082	1e-26	5478	Eukaryota	Fungi	Ascomycota	Saccharomycetes	Saccharomycetales	Saccharomycetaceae	Nakaseomyces	[Candida] glabrata
5478|XM_446970.1 [Candida] glabrata uncharacterized protein (CAGL0H04037g), partial mRNA	25286	16	2748	99.64	100	99.64	100	45.39	25235.6	1e-26	5478	Eukaryota	Fungi	Ascomycota	Saccharomycetes	Saccharomycetales	Saccharomycetaceae	Nakaseomyces	[Candida] glabrata
5478|XM_446972.1 [Candida] glabrata uncharacterized protein (CAGL0H04081g), partial mRNA	8436	8	1386	99.57	100	99.57	100	25.36	8410.61	1e-26	5478	Eukaryota	Fungi	Ascomycota	Saccharomycetes	Saccharomycetales	Saccharomycetaceae	Nakaseomyces	[Candida] glabrata
5478|XM_446974.1 [Candida] glabrata uncharacterized protein (CAGL0H04125g), partial mRNA	8454	9	1578	99.81	100.06	99.75	99.94	23.68	8425.1	1e-26	5478	Eukaryota	Fungi	Ascomycota	Saccharomycetes	Saccharomycetales	Saccharomycetaceae	Nakaseomyces	[Candida] glabrata
5478|XM_446978.1 [Candida] glabrata uncharacterized protein (CAGL0H04213g), partial mRNA	14016	24	3966	99.12	99.45	99.67	100.56	14.86	13943.4	1e-26	5478	Eukaryota	Fungi	Ascomycota	Saccharomycetes	Saccharomycetales	Saccharomycetaceae	Nakaseomyces	[Candida] glabrata
5478|XM_446980.1 [Candida] glabrata uncharacterized protein (CAGL0H04257g), partial mRNA_x0001_XM_446981.1 [Candida] glabrata uncharacterized protein (CAGL0H04279g), partial mRNA_x0001_XM_002999540.1 [Candida] glabrata uncharacterized protein (CAGL0L01831g), partial mRNA	17858	0	159	96.86	100	96.86	100	280.23	17855.1	1e-26	374468	Eukaryota	Fungi	Ascomycota	Saccharomycetes	Saccharomycetales	Saccharomycetaceae	Nakaseomyces
5478|XM_446983.1 [Candida] glabrata uncharacterized protein (CAGL0H04323g), partial mRNA	6072	7	1239	97.98	98.39	99.59	101.64	20.64	6049.31	1e-26	5478	Eukaryota	Fungi	Ascomycota	Saccharomycetes	Saccharomycetales	Saccharomycetaceae	Nakaseomyces	[Candida] glabrata
5478|XM_446989.1 [Candida] glabrata uncharacterized protein (CAGL0H04477g), partial mRNA	17918	29	4881	99.65	100.02	99.63	99.98	16.87	17828.7	1e-26	5478	Eukaryota	Fungi	Ascomycota	Saccharomycetes	Saccharomycetales	Saccharomycetaceae	Nakaseomyces	[Candida] glabrata
5478|XM_446990.1 [Candida] glabrata uncharacterized protein (CAGL0H04499g), partial mRNA	3190	4	699	99.57	100	99.57	100	19.45	3177.2	1e-26	5478	Eukaryota	Fungi	Ascomycota	Saccharomycetes	Saccharomycetales	Saccharomycetaceae	Nakaseomyces	[Candida] glabrata
5478|XM_446991.1 [Candida] glabrata 60S ribosomal protein L32 (CAGL0H04521g), partial mRNA	24166	2	396	99.75	100	99.75	100	269.41	24158.7	1e-26	5478	Eukaryota	Fungi	Ascomycota	Saccharomycetes	Saccharomycetales	Saccharomycetaceae	Nakaseomyces	[Candida] glabrata
5478|XM_446993.1 [Candida] glabrata uncharacterized protein (CAGL0H04565g), partial mRNA	1768	2	453	95.81	96.47	99.31	103.66	16.92	1759.71	1e-26	5478	Eukaryota	Fungi	Ascomycota	Saccharomycetes	Saccharomycetales	Saccharomycetaceae	Nakaseomyces	[Candida] glabrata
5478|XM_446996.1 [Candida] glabrata uncharacterized protein (CAGL0H04631g), partial mRNA	29492	10	1767	98.81	99.43	99.37	100.57	65.19	29459.6	1e-26	5478	Eukaryota	Fungi	Ascomycota	Saccharomycetes	Saccharomycetales	Saccharomycetaceae	Nakaseomyces	[Candida] glabrata
5478|XM_446997.1 [Candida] glabrata uncharacterized protein (CAGL0H04653g), partial mRNA	7192	6	1119	99.82	100.27	99.55	99.73	33.2	7171.5	1e-26	5478	Eukaryota	Fungi	Ascomycota	Saccharomycetes	Saccharomycetales	Saccharomycetaceae	Nakaseomyces	[Candida] glabrata
5478|XM_446998.1 [Candida] glabrata uncharacterized protein (CAGL0H04675g), partial mRNA	5220	5	825	99.64	100.12	99.52	99.88	25.72	5204.89	1e-26	5478	Eukaryota	Fungi	Ascomycota	Saccharomycetes	Saccharomycetales	Saccharomycetaceae	Nakaseomyces	[Candida] glabrata
5478|XM_446999.1 [Candida] glabrata uncharacterized protein (CAGL0H04697g), partial mRNA	22730	18	3033	99.01	99.67	99.34	100.33	33.03	22674.4	1e-26	5478	Eukaryota	Fungi	Ascomycota	Saccharomycetes	Saccharomycetales	Saccharomycetaceae	Nakaseomyces	[Candida] glabrata
5478|XM_447002.1 [Candida] glabrata uncharacterized protein (CAGL0H04763g), partial mRNA	19280	7	1152	99.57	100	99.57	100	69.31	19258.9	1e-26	5478	Eukaryota	Fungi	Ascomycota	Saccharomycetes	Saccharomycetales	Saccharomycetaceae	Nakaseomyces	[Candida] glabrata
5478|XM_447007.1 [Candida] glabrata uncharacterized protein (CAGL0H04873g), partial mRNA	15250	8	1356	99.85	100	99.85	100	49.65	15225.1	1e-26	5478	Eukaryota	Fungi	Ascomycota	Saccharomycetes	Saccharomycetales	Saccharomycetaceae	Nakaseomyces	[Candida] glabrata
5478|XM_447010.1 [Candida] glabrata uncharacterized protein (CAGL0H04939g), partial mRNA	25176	6	1038	99.42	100	99.42	100	110.78	25157	1e-26	5478	Eukaryota	Fungi	Ascomycota	Saccharomycetes	Saccharomycetales	Saccharomycetaceae	Nakaseomyces	[Candida] glabrata
5478|XM_447011.1 [Candida] glabrata uncharacterized protein (CAGL0H04961g), partial mRNA	5546	8	1440	95.83	96.18	99.64	103.97	15.94	5519.64	1e-26	5478	Eukaryota	Fungi	Ascomycota	Saccharomycetes	Saccharomycetales	Saccharomycetaceae	Nakaseomyces	[Candida] glabrata
5478|XM_447012.1 [Candida] glabrata uncharacterized protein (CAGL0H04983g), partial mRNA	18406	6	1086	99.45	100	99.45	100	64.72	18386.1	1e-26	5478	Eukaryota	Fungi	Ascomycota	Saccharomycetes	Saccharomycetales	Saccharomycetaceae	Nakaseomyces	[Candida] glabrata
5478|XM_447017.1 [Candida] glabrata uncharacterized protein (CAGL0H05093g), partial mRNA	18968	24	3999	98.85	99.02	99.82	100.98	20.33	18894.8	1e-26	5478	Eukaryota	Fungi	Ascomycota	Saccharomycetes	Saccharomycetales	Saccharomycetaceae	Nakaseomyces	[Candida] glabrata
5478|XM_447019.1 [Candida] glabrata uncharacterized protein (CAGL0H05137g), partial mRNA	9412	9	1494	99.2	100	99.2	100	26.76	9384.63	1e-26	5478	Eukaryota	Fungi	Ascomycota	Saccharomycetes	Saccharomycetales	Saccharomycetaceae	Nakaseomyces	[Candida] glabrata
5478|XM_447020.1 [Candida] glabrata uncharacterized protein (CAGL0H05159g), partial mRNA	6200	8	1458	99.73	99.86	99.86	100.14	18.87	6173.31	1e-26	5478	Eukaryota	Fungi	Ascomycota	Saccharomycetes	Saccharomycetales	Saccharomycetaceae	Nakaseomyces	[Candida] glabrata
5478|XM_447027.1 [Candida] glabrata uncharacterized protein (CAGL0H05313g), partial mRNA	1588	2	480	97.5	98.96	98.53	101.05	14.34	1579.22	1e-26	5478	Eukaryota	Fungi	Ascomycota	Saccharomycetes	Saccharomycetales	Saccharomycetaceae	Nakaseomyces	[Candida] glabrata
5478|XM_447033.1 [Candida] glabrata uncharacterized protein (CAGL0H05445g), partial mRNA	9904	10	1668	99.4	100.12	99.28	99.88	26.96	9873.45	1e-26	5478	Eukaryota	Fungi	Ascomycota	Saccharomycetes	Saccharomycetales	Saccharomycetaceae	Nakaseomyces	[Candida] glabrata
5478|XM_447034.1 [Candida] glabrata uncharacterized protein (CAGL0H05489g), partial mRNA	12524	4	729	96.43	97.81	98.6	102.24	76.76	12510.6	1e-26	5478	Eukaryota	Fungi	Ascomycota	Saccharomycetes	Saccharomycetales	Saccharomycetaceae	Nakaseomyces	[Candida] glabrata
5478|XM_447035.1 [Candida] glabrata 40S ribosomal protein S9 (CAGL0H05511g), partial mRNA	822	3	585	81.2	84.44	96.15	118.42	7.7	811.33	1e-26	4893	Eukaryota	Fungi	Ascomycota	Saccharomycetes	Saccharomycetales	Saccharomycetaceae
5478|XM_447036.1 [Candida] glabrata uncharacterized protein (CAGL0H05533g), partial mRNA	61268	34	5715	99.95	100	99.95	100	46.83	61163.3	1e-26	5478	Eukaryota	Fungi	Ascomycota	Saccharomycetes	Saccharomycetales	Saccharomycetaceae	Nakaseomyces	[Candida] glabrata
5478|XM_447038.1 [Candida] glabrata uncharacterized protein (CAGL0H05577g), partial mRNA	29230	41	6717	99.3	99.61	99.69	100.39	18.69	29107	1e-26	5478	Eukaryota	Fungi	Ascomycota	Saccharomycetes	Saccharomycetales	Saccharomycetaceae	Nakaseomyces	[Candida] glabrata
5478|XM_447039.1 [Candida] glabrata uncharacterized protein (CAGL0H05599g), partial mRNA	3086	5	945	97.57	98.73	98.82	101.29	13.47	3068.71	1e-26	5478	Eukaryota	Fungi	Ascomycota	Saccharomycetes	Saccharomycetales	Saccharomycetaceae	Nakaseomyces	[Candida] glabrata
5478|XM_447040.1 [Candida] glabrata uncharacterized protein (CAGL0H05621g), partial mRNA	13646	11	1881	99.95	100	99.95	100	24.65	13611.5	1e-26	5478	Eukaryota	Fungi	Ascomycota	Saccharomycetes	Saccharomycetales	Saccharomycetaceae	Nakaseomyces	[Candida] glabrata
5478|XM_447041.1 [Candida] glabrata 40S ribosomal protein S6 (CAGL0H05643g), partial mRNA	19546	4	711	99.3	100	99.3	100	131.43	19533	1e-26	5478	Eukaryota	Fungi	Ascomycota	Saccharomycetes	Saccharomycetales	Saccharomycetaceae	Nakaseomyces	[Candida] glabrata
5478|XM_447043.1 [Candida] glabrata uncharacterized protein (CAGL0H05687g), partial mRNA	4908	8	1356	97.94	99.63	98.3	100.37	14.9	4883.18	1e-26	374468	Eukaryota	Fungi	Ascomycota	Saccharomycetes	Saccharomycetales	Saccharomycetaceae	Nakaseomyces
5478|XM_447044.1 [Candida] glabrata uncharacterized protein (CAGL0H05709g), partial mRNA	34376	11	1938	99.02	99.85	99.17	100.16	74.73	34340.5	1e-26	5478	Eukaryota	Fungi	Ascomycota	Saccharomycetes	Saccharomycetales	Saccharomycetaceae	Nakaseomyces	[Candida] glabrata
5478|XM_447050.1 [Candida] glabrata uncharacterized protein (CAGL0H05841g), partial mRNA	4484	8	1362	96.33	96.77	99.54	103.34	14.32	4459.08	1e-26	5478	Eukaryota	Fungi	Ascomycota	Saccharomycetes	Saccharomycetales	Saccharomycetaceae	Nakaseomyces	[Candida] glabrata
5478|XM_447055.1 [Candida] glabrata uncharacterized protein (CAGL0H05951g), partial mRNA	4214	4	687	99.71	100	99.71	100	28.62	4201.42	1e-26	5478	Eukaryota	Fungi	Ascomycota	Saccharomycetes	Saccharomycetales	Saccharomycetaceae	Nakaseomyces	[Candida] glabrata
5478|XM_447061.1 [Candida] glabrata uncharacterized protein (CAGL0H06127g), partial mRNA	1394	1	264	99.24	100	99.24	100	24.62	1389.17	1e-26	5478	Eukaryota	Fungi	Ascomycota	Saccharomycetes	Saccharomycetales	Saccharomycetaceae	Nakaseomyces	[Candida] glabrata
5478|XM_447065.1 [Candida] glabrata uncharacterized protein (CAGL0H06215g), partial mRNA	69692	20	3288	99.57	99.91	99.67	100.09	78.17	69631.7	1e-26	5478	Eukaryota	Fungi	Ascomycota	Saccharomycetes	Saccharomycetales	Saccharomycetaceae	Nakaseomyces	[Candida] glabrata
5478|XM_447067.1 [Candida] glabrata uncharacterized protein (CAGL0H06259g), partial mRNA	31126	24	4011	98.83	100.05	98.78	99.95	37.69	31052.5	1e-26	5478	Eukaryota	Fungi	Ascomycota	Saccharomycetes	Saccharomycetales	Saccharomycetaceae	Nakaseomyces	[Candida] glabrata
5478|XM_447068.1 [Candida] glabrata uncharacterized protein (CAGL0H06281g), partial mRNA	9854	11	1821	99.73	99.89	99.84	100.11	25.34	9820.65	1e-26	5478	Eukaryota	Fungi	Ascomycota	Saccharomycetes	Saccharomycetales	Saccharomycetaceae	Nakaseomyces	[Candida] glabrata
5478|XM_447069.1 [Candida] glabrata uncharacterized protein (CAGL0H06303g), partial mRNA	4992	8	1407	95.52	96.8	98.68	103.3	17.12	4966.25	1e-26	5478	Eukaryota	Fungi	Ascomycota	Saccharomycetes	Saccharomycetales	Saccharomycetaceae	Nakaseomyces	[Candida] glabrata
5478|XM_447072.1 [Candida] glabrata uncharacterized protein (CAGL0H06369g), partial mRNA	5004	7	1176	99.57	100.51	99.07	99.49	17.41	4982.47	1e-26	5478	Eukaryota	Fungi	Ascomycota	Saccharomycetes	Saccharomycetales	Saccharomycetaceae	Nakaseomyces	[Candida] glabrata
5478|XM_447074.1 [Candida] glabrata uncharacterized protein (CAGL0H06413g), partial mRNA	5216	3	639	97.97	101.72	96.31	98.31	32.64	5204.29	1e-26	374468	Eukaryota	Fungi	Ascomycota	Saccharomycetes	Saccharomycetales	Saccharomycetaceae	Nakaseomyces
5478|XM_447083.1 [Candida] glabrata uncharacterized protein (CAGL0H06611g), partial mRNA	35404	23	3849	99.74	100.03	99.71	99.97	43.36	35333.5	1e-26	5478	Eukaryota	Fungi	Ascomycota	Saccharomycetes	Saccharomycetales	Saccharomycetaceae	Nakaseomyces	[Candida] glabrata
5478|XM_447084.1 [Candida] glabrata uncharacterized protein (CAGL0H06633g), partial mRNA	75344	9	1635	99.39	100	99.39	100	199.68	75314	1e-26	5478	Eukaryota	Fungi	Ascomycota	Saccharomycetes	Saccharomycetales	Saccharomycetaceae	Nakaseomyces	[Candida] glabrata
5478|XM_447086.1 [Candida] glabrata uncharacterized protein (CAGL0H06677g), partial mRNA	4180	6	1017	95.38	96.95	98.38	103.14	20.89	4161.38	1e-26	374468	Eukaryota	Fungi	Ascomycota	Saccharomycetes	Saccharomycetales	Saccharomycetaceae	Nakaseomyces
5478|XM_447087.1 [Candida] glabrata uncharacterized protein (CAGL0H06699g), partial mRNA	22054	11	1953	99.59	100	99.59	100	48.13	22018.2	1e-26	5478	Eukaryota	Fungi	Ascomycota	Saccharomycetes	Saccharomycetales	Saccharomycetaceae	Nakaseomyces	[Candida] glabrata
5478|XM_447091.1 [Candida] glabrata uncharacterized protein (CAGL0H06787g), partial mRNA	12474	7	1230	99.35	100	99.35	100	40.94	12451.5	1e-26	5478	Eukaryota	Fungi	Ascomycota	Saccharomycetes	Saccharomycetales	Saccharomycetaceae	Nakaseomyces	[Candida] glabrata
5478|XM_447100.1 [Candida] glabrata uncharacterized protein (CAGL0H06985g), partial mRNA	10066	16	2637	99.54	100	99.54	100	17.65	10017.7	1e-26	5478	Eukaryota	Fungi	Ascomycota	Saccharomycetes	Saccharomycetales	Saccharomycetaceae	Nakaseomyces	[Candida] glabrata
5478|XM_447101.1 [Candida] glabrata uncharacterized protein (CAGL0H07007g), partial mRNA	2710	4	753	99.73	100	99.73	100	17.94	2696.22	1e-26	5478	Eukaryota	Fungi	Ascomycota	Saccharomycetes	Saccharomycetales	Saccharomycetaceae	Nakaseomyces	[Candida] glabrata
5478|XM_447112.1 [Candida] glabrata uncharacterized protein (CAGL0H07249g), partial mRNA	5460	7	1158	98.62	98.7	99.91	101.31	16.95	5438.8	1e-26	5478	Eukaryota	Fungi	Ascomycota	Saccharomycetes	Saccharomycetales	Saccharomycetaceae	Nakaseomyces	[Candida] glabrata
5478|XM_447119.1 [Candida] glabrata uncharacterized protein (CAGL0H07403g), partial mRNA	7728	8	1392	99.71	100.43	99.28	99.57	24.97	7702.51	1e-26	5478	Eukaryota	Fungi	Ascomycota	Saccharomycetes	Saccharomycetales	Saccharomycetaceae	Nakaseomyces	[Candida] glabrata
5478|XM_447122.1 [Candida] glabrata uncharacterized protein (CAGL0H07469g), partial mRNA	4412	4	681	100	100	100	100	33.39	4399.53	1e-26	5478	Eukaryota	Fungi	Ascomycota	Saccharomycetes	Saccharomycetales	Saccharomycetaceae	Nakaseomyces	[Candida] glabrata
5478|XM_447123.1 [Candida] glabrata uncharacterized protein (CAGL0H07491g), partial mRNA	6154	9	1536	99.22	99.61	99.61	100.39	18.4	6125.88	1e-26	5478	Eukaryota	Fungi	Ascomycota	Saccharomycetes	Saccharomycetales	Saccharomycetaceae	Nakaseomyces	[Candida] glabrata
5478|XM_447126.1 [Candida] glabrata uncharacterized protein (CAGL0H07557g), partial mRNA	6366	8	1431	99.02	100.07	98.95	99.93	18.9	6339.8	1e-26	5478	Eukaryota	Fungi	Ascomycota	Saccharomycetes	Saccharomycetales	Saccharomycetaceae	Nakaseomyces	[Candida] glabrata
5478|XM_447131.1 [Candida] glabrata uncharacterized protein (CAGL0H07667g), partial mRNA	5498	6	1101	99	100	99	100	25.51	5477.84	1e-26	5478	Eukaryota	Fungi	Ascomycota	Saccharomycetes	Saccharomycetales	Saccharomycetaceae	Nakaseomyces	[Candida] glabrata
5478|XM_447133.1 [Candida] glabrata uncharacterized protein (CAGL0H07711g), partial mRNA	5524	10	1701	94.36	98.12	96.17	101.92	16.08	5492.88	1e-26	4893	Eukaryota	Fungi	Ascomycota	Saccharomycetes	Saccharomycetales	Saccharomycetaceae
5478|XM_447135.1 [Candida] glabrata uncharacterized protein (CAGL0H07755g), partial mRNA	1568	3	519	98.07	98.46	99.61	101.57	11.39	1558.51	1e-26	5478	Eukaryota	Fungi	Ascomycota	Saccharomycetes	Saccharomycetales	Saccharomycetaceae	Nakaseomyces	[Candida] glabrata
5478|XM_447137.1 [Candida] glabrata uncharacterized protein (CAGL0H07799g), partial mRNA	2502	4	789	97.85	99.11	98.72	100.9	12.58	2487.57	1e-26	5478	Eukaryota	Fungi	Ascomycota	Saccharomycetes	Saccharomycetales	Saccharomycetaceae	Nakaseomyces	[Candida] glabrata
5478|XM_447139.1 [Candida] glabrata uncharacterized protein (CAGL0H07843g), partial mRNA	4018	5	891	99.21	100.34	98.88	99.66	19.86	4001.69	1e-26	5478	Eukaryota	Fungi	Ascomycota	Saccharomycetes	Saccharomycetales	Saccharomycetaceae	Nakaseomyces	[Candida] glabrata
5478|XM_447144.1 [Candida] glabrata uncharacterized protein (CAGL0H07953g), partial mRNA	2526	3	552	94.2	99.28	94.89	100.73	20.08	2515.89	1e-26	4893	Eukaryota	Fungi	Ascomycota	Saccharomycetes	Saccharomycetales	Saccharomycetaceae
5478|XM_447149.1 [Candida] glabrata uncharacterized protein (CAGL0H08063g), partial mRNA	4702	5	873	99.54	99.89	99.66	100.11	23.66	4686.01	1e-26	5478	Eukaryota	Fungi	Ascomycota	Saccharomycetes	Saccharomycetales	Saccharomycetaceae	Nakaseomyces	[Candida] glabrata
5478|XM_447155.1 [Candida] glabrata uncharacterized protein (CAGL0H08195g), partial mRNA	9376	10	1752	99.71	100	99.71	100	23.72	9343.91	1e-26	5478	Eukaryota	Fungi	Ascomycota	Saccharomycetes	Saccharomycetales	Saccharomycetaceae	Nakaseomyces	[Candida] glabrata
5478|XM_447158.1 [Candida] glabrata uncharacterized protein (CAGL0H08261g), partial mRNA	9696	13	2205	98.19	98.68	99.49	101.33	20.18	9655.63	1e-26	5478	Eukaryota	Fungi	Ascomycota	Saccharomycetes	Saccharomycetales	Saccharomycetaceae	Nakaseomyces	[Candida] glabrata
5478|XM_447160.1 [Candida] glabrata uncharacterized protein (CAGL0H08305g), partial mRNA	4136	5	960	98.54	98.75	99.79	101.27	17.98	4118.43	1e-26	5478	Eukaryota	Fungi	Ascomycota	Saccharomycetes	Saccharomycetales	Saccharomycetaceae	Nakaseomyces	[Candida] glabrata
5478|XM_447161.1 [Candida] glabrata uncharacterized protein (CAGL0H08327g), partial mRNA	7254	4	747	99.87	100	99.87	100	48.79	7240.31	1e-26	5478	Eukaryota	Fungi	Ascomycota	Saccharomycetes	Saccharomycetales	Saccharomycetaceae	Nakaseomyces	[Candida] glabrata
5478|XM_447164.1 [Candida] glabrata uncharacterized protein (CAGL0H08393g), partial mRNA	8242	11	1839	95.76	96.63	99.1	103.49	18.98	8208.33	1e-26	5478	Eukaryota	Fungi	Ascomycota	Saccharomycetes	Saccharomycetales	Saccharomycetaceae	Nakaseomyces	[Candida] glabrata
5478|XM_447169.1 [Candida] glabrata uncharacterized protein (CAGL0H08503g), partial mRNA	11190	13	2178	99.49	100.18	99.31	99.82	22.33	11150.1	1e-26	5478	Eukaryota	Fungi	Ascomycota	Saccharomycetes	Saccharomycetales	Saccharomycetaceae	Nakaseomyces	[Candida] glabrata
5478|XM_447178.1 [Candida] glabrata 60S ribosomal protein L43 (CAGL0H08734g), partial mRNA	10568	1	279	100	100	100	100	163.98	10562.9	1e-26	5478	Eukaryota	Fungi	Ascomycota	Saccharomycetes	Saccharomycetales	Saccharomycetaceae	Nakaseomyces	[Candida] glabrata
5478|XM_447180.1 [Candida] glabrata uncharacterized protein (CAGL0H08778g), partial mRNA	28172	19	3198	97.47	97.94	99.52	102.11	34.86	28113.4	1e-26	5478	Eukaryota	Fungi	Ascomycota	Saccharomycetes	Saccharomycetales	Saccharomycetaceae	Nakaseomyces	[Candida] glabrata
5478|XM_447181.1 [Candida] glabrata uncharacterized protein (CAGL0H08800g), partial mRNA	2664	2	447	98.88	100.67	98.22	99.33	33.06	2655.81	1e-26	374468	Eukaryota	Fungi	Ascomycota	Saccharomycetes	Saccharomycetales	Saccharomycetaceae	Nakaseomyces
5478|XM_447183.1 [Candida] glabrata uncharacterized protein (CAGL0H08844g), partial mRNA	13532	12	1977	97.57	101.11	96.5	98.9	39.87	13495.8	1e-26	374468	Eukaryota	Fungi	Ascomycota	Saccharomycetes	Saccharomycetales	Saccharomycetaceae	Nakaseomyces
5478|XM_447185.1 [Candida] glabrata uncharacterized protein (CAGL0H08888g), partial mRNA	32688	14	2421	99.71	100	99.71	100	55.33	32643.6	1e-26	5478	Eukaryota	Fungi	Ascomycota	Saccharomycetes	Saccharomycetales	Saccharomycetaceae	Nakaseomyces	[Candida] glabrata
5478|XM_447187.1 [Candida] glabrata uncharacterized protein (CAGL0H08932g), partial mRNA	8470	16	2709	99.34	100.48	98.86	99.52	14.77	8420.44	1e-26	5478	Eukaryota	Fungi	Ascomycota	Saccharomycetes	Saccharomycetales	Saccharomycetaceae	Nakaseomyces	[Candida] glabrata
5478|XM_447189.1 [Candida] glabrata 60S ribosomal protein L1 (CAGL0H08976g), partial mRNA	30954	3	654	99.85	100	99.85	100	229.63	30942	1e-26	5478	Eukaryota	Fungi	Ascomycota	Saccharomycetes	Saccharomycetales	Saccharomycetaceae	Nakaseomyces	[Candida] glabrata
5478|XM_447195.1 [Candida] glabrata uncharacterized protein (CAGL0H09108g), partial mRNA	15386	9	1599	99.81	100	99.81	100	44.56	15356.7	1e-26	5478	Eukaryota	Fungi	Ascomycota	Saccharomycetes	Saccharomycetales	Saccharomycetaceae	Nakaseomyces	[Candida] glabrata
5478|XM_447196.1 [Candida] glabrata uncharacterized protein (CAGL0H09130g), partial mRNA	35312	18	3048	99.51	100.03	99.48	99.97	54.38	35256.1	1e-26	5478	Eukaryota	Fungi	Ascomycota	Saccharomycetes	Saccharomycetales	Saccharomycetaceae	Nakaseomyces	[Candida] glabrata
5478|XM_447197.1 [Candida] glabrata uncharacterized protein (CAGL0H09152g), partial mRNA	7214	14	2334	98.8	100.34	98.46	99.66	14.59	7171.3	1e-26	5478	Eukaryota	Fungi	Ascomycota	Saccharomycetes	Saccharomycetales	Saccharomycetaceae	Nakaseomyces	[Candida] glabrata
5478|XM_447204.1 [Candida] glabrata uncharacterized protein (CAGL0H09328g), partial mRNA	2988	1	210	97.14	101.43	95.77	98.59	55.68	2984.15	1e-26	4893	Eukaryota	Fungi	Ascomycota	Saccharomycetes	Saccharomycetales	Saccharomycetaceae
5478|XM_447205.1 [Candida] glabrata uncharacterized protein (CAGL0H09350g), partial mRNA	35116	36	5898	99.08	99.36	99.73	100.65	26.86	35008	1e-26	5478	Eukaryota	Fungi	Ascomycota	Saccharomycetes	Saccharomycetales	Saccharomycetaceae	Nakaseomyces	[Candida] glabrata
5478|XM_447206.1 [Candida] glabrata uncharacterized protein (CAGL0H09372g), partial mRNA	4890	7	1179	96.95	97.88	99.05	102.17	17	4868.42	1e-26	5478	Eukaryota	Fungi	Ascomycota	Saccharomycetes	Saccharomycetales	Saccharomycetaceae	Nakaseomyces	[Candida] glabrata
5478|XM_447208.1 [Candida] glabrata uncharacterized protein (CAGL0H09416g), partial mRNA	8232	13	2253	99.02	99.6	99.42	100.4	15.87	8190.77	1e-26	5478	Eukaryota	Fungi	Ascomycota	Saccharomycetes	Saccharomycetales	Saccharomycetaceae	Nakaseomyces	[Candida] glabrata
5478|XM_447210.1 [Candida] glabrata uncharacterized protein (CAGL0H09460g), partial mRNA	20364	13	2226	99.69	100	99.69	100	41.46	20323.2	1e-26	5478	Eukaryota	Fungi	Ascomycota	Saccharomycetes	Saccharomycetales	Saccharomycetaceae	Nakaseomyces	[Candida] glabrata
5478|XM_447218.1 [Candida] glabrata uncharacterized protein (CAGL0H09658g), partial mRNA	2458	2	378	87.57	90.21	97.07	110.85	19.71	2451.08	1e-26	374468	Eukaryota	Fungi	Ascomycota	Saccharomycetes	Saccharomycetales	Saccharomycetaceae	Nakaseomyces
5478|XM_447219.1 [Candida] glabrata uncharacterized protein (CAGL0H09680g), partial mRNA	23584	24	4047	99.88	100	99.88	100	25.17	23509.9	1e-26	5478	Eukaryota	Fungi	Ascomycota	Saccharomycetes	Saccharomycetales	Saccharomycetaceae	Nakaseomyces	[Candida] glabrata
5478|XM_447221.1 [Candida] glabrata uncharacterized protein (CAGL0H09724g), partial mRNA	9062	9	1560	99.62	99.81	99.81	100.19	26.02	9033.43	1e-26	5478	Eukaryota	Fungi	Ascomycota	Saccharomycetes	Saccharomycetales	Saccharomycetaceae	Nakaseomyces	[Candida] glabrata
5478|XM_447224.1 [Candida] glabrata uncharacterized protein (CAGL0H09812g), partial mRNA	44038	18	2952	99.53	100	99.53	100	64.72	43983.9	1e-26	5478	Eukaryota	Fungi	Ascomycota	Saccharomycetes	Saccharomycetales	Saccharomycetaceae	Nakaseomyces	[Candida] glabrata
5478|XM_447226.1 [Candida] glabrata uncharacterized protein (CAGL0H09856g), partial mRNA	3896	2	411	98.3	98.78	99.51	101.23	47.33	3888.47	1e-26	5478	Eukaryota	Fungi	Ascomycota	Saccharomycetes	Saccharomycetales	Saccharomycetaceae	Nakaseomyces	[Candida] glabrata
5478|XM_447235.1 [Candida] glabrata uncharacterized protein (CAGL0H10076g), partial mRNA	3968	5	978	97.24	97.75	99.48	102.3	18.57	3950.1	1e-26	5478	Eukaryota	Fungi	Ascomycota	Saccharomycetes	Saccharomycetales	Saccharomycetaceae	Nakaseomyces	[Candida] glabrata
5478|XM_447237.1 [Candida] glabrata uncharacterized protein (CAGL0H10120g), partial mRNA	11920	9	1488	99.53	99.87	99.66	100.13	33.94	11892.7	1e-26	5478	Eukaryota	Fungi	Ascomycota	Saccharomycetes	Saccharomycetales	Saccharomycetaceae	Nakaseomyces	[Candida] glabrata
5478|XM_447238.1 [Candida] glabrata uncharacterized protein (CAGL0H10142g), partial mRNA	3598	6	1119	99.82	100	99.82	100	12.28	3577.53	1e-26	5478	Eukaryota	Fungi	Ascomycota	Saccharomycetes	Saccharomycetales	Saccharomycetaceae	Nakaseomyces	[Candida] glabrata
5478|XM_447248.1 [Candida] glabrata uncharacterized protein (CAGL0H10362g), partial mRNA	3644	2	450	100	100	100	100	31.87	3635.75	1e-26	5478	Eukaryota	Fungi	Ascomycota	Saccharomycetes	Saccharomycetales	Saccharomycetaceae	Nakaseomyces	[Candida] glabrata
5478|XM_447251.1 [Candida] glabrata uncharacterized protein (CAGL0H10428g), partial mRNA	9486	13	2262	99.87	100	99.87	100	20.08	9444.59	1e-26	5478	Eukaryota	Fungi	Ascomycota	Saccharomycetes	Saccharomycetales	Saccharomycetaceae	Nakaseomyces	[Candida] glabrata
5478|XM_447253.1 [Candida] glabrata uncharacterized protein (CAGL0H10472g), partial mRNA	4956	4	747	97.19	97.59	99.59	102.47	31.19	4942.32	1e-26	5478	Eukaryota	Fungi	Ascomycota	Saccharomycetes	Saccharomycetales	Saccharomycetaceae	Nakaseomyces	[Candida] glabrata
5478|XM_447258.1 [Candida] glabrata uncharacterized protein (CAGL0H10582g), partial mRNA	9796	14	2373	99.16	99.54	99.62	100.47	17.89	9752.56	1e-26	5478	Eukaryota	Fungi	Ascomycota	Saccharomycetes	Saccharomycetales	Saccharomycetaceae	Nakaseomyces	[Candida] glabrata
5478|XM_447259.1 [Candida] glabrata uncharacterized protein (CAGL0H10604g), partial mRNA	10900	7	1251	99.92	100	99.92	100	32.81	10877.1	1e-26	5478	Eukaryota	Fungi	Ascomycota	Saccharomycetes	Saccharomycetales	Saccharomycetaceae	Nakaseomyces	[Candida] glabrata
5478|XM_447719.1 [Candida] glabrata 40S ribosomal protein S25 (CAGL0J00165g), partial mRNA	13442	1	324	100	100	100	100	192.84	13436.1	1e-26	5478	Eukaryota	Fungi	Ascomycota	Saccharomycetes	Saccharomycetales	Saccharomycetaceae	Nakaseomyces	[Candida] glabrata
5478|XM_447720.1 [Candida] glabrata uncharacterized protein (CAGL0J00187g), partial mRNA	7426	5	840	98.81	99.52	99.28	100.48	38.25	7410.61	1e-26	5478	Eukaryota	Fungi	Ascomycota	Saccharomycetes	Saccharomycetales	Saccharomycetaceae	Nakaseomyces	[Candida] glabrata
5478|XM_447730.1 [Candida] glabrata uncharacterized protein (CAGL0J00429g), partial mRNA	16576	2	459	99.78	100	99.78	100	161.58	16567.6	1e-26	5478	Eukaryota	Fungi	Ascomycota	Saccharomycetes	Saccharomycetales	Saccharomycetaceae	Nakaseomyces	[Candida] glabrata
5478|XM_447735.1 [Candida] glabrata uncharacterized protein (CAGL0J00539g), partial mRNA	6622	8	1467	98.98	100	98.98	100	19.18	6595.14	1e-26	5478	Eukaryota	Fungi	Ascomycota	Saccharomycetes	Saccharomycetales	Saccharomycetaceae	Nakaseomyces	[Candida] glabrata
5478|XM_447737.1 [Candida] glabrata uncharacterized protein (CAGL0J00583g), partial mRNA	16122	15	2454	99.84	99.96	99.88	100.04	26.42	16077	1e-26	5478	Eukaryota	Fungi	Ascomycota	Saccharomycetes	Saccharomycetales	Saccharomycetaceae	Nakaseomyces	[Candida] glabrata
5478|XM_447738.1 [Candida] glabrata uncharacterized protein (CAGL0J00605g), partial mRNA	17272	18	2952	98.48	98.61	99.86	101.41	24.84	17217.9	1e-26	5478	Eukaryota	Fungi	Ascomycota	Saccharomycetes	Saccharomycetales	Saccharomycetaceae	Nakaseomyces	[Candida] glabrata
5478|XM_447741.1 [Candida] glabrata uncharacterized protein (CAGL0J00671g), partial mRNA	6538	8	1446	98.06	99.31	98.75	100.7	18.73	6511.53	1e-26	5478	Eukaryota	Fungi	Ascomycota	Saccharomycetes	Saccharomycetales	Saccharomycetaceae	Nakaseomyces	[Candida] glabrata
5478|XM_447744.1 [Candida] glabrata 40S ribosomal protein S27 (CAGL0J00737g), partial mRNA	17150	1	249	96.39	100	96.39	100	293.01	17145.4	1e-26	374468	Eukaryota	Fungi	Ascomycota	Saccharomycetes	Saccharomycetales	Saccharomycetaceae	Nakaseomyces
5478|XM_447746.1 [Candida] glabrata uncharacterized protein (CAGL0J00781g), partial mRNA	11538	15	2601	99.69	100	99.69	100	18.76	11490.4	1e-26	5478	Eukaryota	Fungi	Ascomycota	Saccharomycetes	Saccharomycetales	Saccharomycetaceae	Nakaseomyces	[Candida] glabrata
5478|XM_447747.1 [Candida] glabrata uncharacterized protein (CAGL0J00803g), partial mRNA	25592	24	3945	98.96	99.49	99.46	100.51	29.7	25519.7	1e-26	5478	Eukaryota	Fungi	Ascomycota	Saccharomycetes	Saccharomycetales	Saccharomycetaceae	Nakaseomyces	[Candida] glabrata
5478|XM_447749.1 [Candida] glabrata uncharacterized protein (CAGL0J00847g), partial mRNA	30416	13	2133	95.45	96.72	98.69	103.39	59.08	30376.9	1e-26	5478	Eukaryota	Fungi	Ascomycota	Saccharomycetes	Saccharomycetales	Saccharomycetaceae	Nakaseomyces	[Candida] glabrata
5478|XM_447754.1 [Candida] glabrata ribosome biogenesis protein RLP24 (CAGL0J00957g), partial mRNA	5230	3	594	98.32	100	98.32	100	41.02	5219.12	1e-26	374468	Eukaryota	Fungi	Ascomycota	Saccharomycetes	Saccharomycetales	Saccharomycetaceae	Nakaseomyces
5478|XM_447769.1 [Candida] glabrata uncharacterized protein (CAGL0J01331g), partial mRNA	7872	4	687	100	100	100	100	46.42	7859.41	1e-26	5478	Eukaryota	Fungi	Ascomycota	Saccharomycetes	Saccharomycetales	Saccharomycetaceae	Nakaseomyces	[Candida] glabrata
5478|XM_447770.1 [Candida] glabrata uncharacterized protein (CAGL0J01353g), partial mRNA	14030	15	2484	97.91	97.99	99.92	102.05	24.45	13984.5	1e-26	5478	Eukaryota	Fungi	Ascomycota	Saccharomycetes	Saccharomycetales	Saccharomycetaceae	Nakaseomyces	[Candida] glabrata
5478|XM_447773.1 [Candida] glabrata uncharacterized protein (CAGL0J01419g), partial mRNA	11614	18	3021	99.77	99.93	99.83	100.07	16.72	11558.7	1e-26	5478	Eukaryota	Fungi	Ascomycota	Saccharomycetes	Saccharomycetales	Saccharomycetaceae	Nakaseomyces	[Candida] glabrata
5478|XM_447778.1 [Candida] glabrata uncharacterized protein (CAGL0J01529g), partial mRNA	12224	12	2016	97.22	97.82	99.39	102.23	27.14	12187.1	1e-26	5478	Eukaryota	Fungi	Ascomycota	Saccharomycetes	Saccharomycetales	Saccharomycetaceae	Nakaseomyces	[Candida] glabrata
5478|XM_447780.1 [Candida] glabrata uncharacterized protein (CAGL0J01595g), partial mRNA	40332	6	1035	93.43	95.27	98.07	104.97	166.76	40313	1e-26	374468	Eukaryota	Fungi	Ascomycota	Saccharomycetes	Saccharomycetales	Saccharomycetaceae	Nakaseomyces
5478|XM_447785.1 [Candida] glabrata uncharacterized protein (CAGL0J01848g), partial mRNA	32618	22	3609	99.81	100	99.81	100	34.87	32551.9	1e-26	5478	Eukaryota	Fungi	Ascomycota	Saccharomycetes	Saccharomycetales	Saccharomycetaceae	Nakaseomyces	[Candida] glabrata
5478|XM_447786.1 [Candida] glabrata uncharacterized protein (CAGL0J01870g), partial mRNA	11304	17	2841	98.98	100.11	98.87	99.89	17.87	11252	1e-26	5478	Eukaryota	Fungi	Ascomycota	Saccharomycetes	Saccharomycetales	Saccharomycetaceae	Nakaseomyces	[Candida] glabrata
5478|XM_447787.1 [Candida] glabrata uncharacterized protein (CAGL0J01892g), partial mRNA	23738	25	4125	99.47	100.1	99.37	99.9	22.57	23662.5	1e-26	5478	Eukaryota	Fungi	Ascomycota	Saccharomycetes	Saccharomycetales	Saccharomycetaceae	Nakaseomyces	[Candida] glabrata
5478|XM_447788.1 [Candida] glabrata uncharacterized protein (CAGL0J01914g), partial mRNA	3608	3	510	97.84	98.04	99.8	102	29.56	3598.66	1e-26	5478	Eukaryota	Fungi	Ascomycota	Saccharomycetes	Saccharomycetales	Saccharomycetaceae	Nakaseomyces	[Candida] glabrata
5478|XM_447792.1 [Candida] glabrata uncharacterized protein (CAGL0J02002g), partial mRNA	5028	6	1086	95.58	96.59	98.95	103.53	20.21	5008.12	1e-26	5478	Eukaryota	Fungi	Ascomycota	Saccharomycetes	Saccharomycetales	Saccharomycetaceae	Nakaseomyces	[Candida] glabrata
5478|XM_447807.1 [Candida] glabrata 60S ribosomal protein L2 (CAGL0J02354g), partial mRNA	30380	4	765	99.74	100	99.74	100	158.46	30366	1e-26	5478	Eukaryota	Fungi	Ascomycota	Saccharomycetes	Saccharomycetales	Saccharomycetaceae	Nakaseomyces	[Candida] glabrata
5478|XM_447814.1 [Candida] glabrata uncharacterized protein (CAGL0J02508g), partial mRNA	23942	15	2613	97.13	99.46	97.65	100.54	34.51	23894.1	1e-26	374468	Eukaryota	Fungi	Ascomycota	Saccharomycetes	Saccharomycetales	Saccharomycetaceae	Nakaseomyces
5478|XM_447826.1 [Candida] glabrata uncharacterized protein (CAGL0J02816g), partial mRNA	14218	11	1878	98.94	98.94	100	101.08	29.6	14183.6	1e-26	5478	Eukaryota	Fungi	Ascomycota	Saccharomycetes	Saccharomycetales	Saccharomycetaceae	Nakaseomyces	[Candida] glabrata
5478|XM_447830.1 [Candida] glabrata uncharacterized protein (CAGL0J02904g), partial mRNA	9128	9	1632	99.2	100	99.2	100	24.37	9098.11	1e-26	5478	Eukaryota	Fungi	Ascomycota	Saccharomycetes	Saccharomycetales	Saccharomycetaceae	Nakaseomyces	[Candida] glabrata
5478|XM_447838.1 [Candida] glabrata uncharacterized protein (CAGL0J03080g), partial mRNA	10840	2	474	99.37	100	99.37	100	90.64	10831.3	1e-26	5478	Eukaryota	Fungi	Ascomycota	Saccharomycetes	Saccharomycetales	Saccharomycetaceae	Nakaseomyces	[Candida] glabrata
5478|XM_447839.1 [Candida] glabrata uncharacterized protein (CAGL0J03102g), partial mRNA	8720	11	1863	99.19	100	99.19	100	19.72	8685.89	1e-26	5478	Eukaryota	Fungi	Ascomycota	Saccharomycetes	Saccharomycetales	Saccharomycetaceae	Nakaseomyces	[Candida] glabrata
5478|XM_447841.1 [Candida] glabrata uncharacterized protein (CAGL0J03146g), partial mRNA	22904	16	2685	98.47	98.92	99.55	101.09	35.92	22854.8	1e-26	5478	Eukaryota	Fungi	Ascomycota	Saccharomycetes	Saccharomycetales	Saccharomycetaceae	Nakaseomyces	[Candida] glabrata
5478|XM_447845.1 [Candida] glabrata 40S ribosomal protein S24 (CAGL0J03234g), partial mRNA	14448	2	408	100	100	100	100	181.06	14440.5	1e-26	5478	Eukaryota	Fungi	Ascomycota	Saccharomycetes	Saccharomycetales	Saccharomycetaceae	Nakaseomyces	[Candida] glabrata
5478|XM_447846.1 [Candida] glabrata uncharacterized protein (CAGL0J03256g), partial mRNA	12272	16	2655	98.83	99.55	99.28	100.45	21.1	12223.4	1e-26	5478	Eukaryota	Fungi	Ascomycota	Saccharomycetes	Saccharomycetales	Saccharomycetaceae	Nakaseomyces	[Candida] glabrata
5478|XM_447863.1 [Candida] glabrata uncharacterized protein (CAGL0J03652g), partial mRNA	21008	20	3282	99.88	100.03	99.85	99.97	26.71	20947.9	1e-26	5478	Eukaryota	Fungi	Ascomycota	Saccharomycetes	Saccharomycetales	Saccharomycetaceae	Nakaseomyces	[Candida] glabrata
5478|XM_447870.1 [Candida] glabrata uncharacterized protein (CAGL0J03806g), partial mRNA	7688	7	1263	99.45	99.68	99.76	100.32	22.8	7664.87	1e-26	5478	Eukaryota	Fungi	Ascomycota	Saccharomycetes	Saccharomycetales	Saccharomycetaceae	Nakaseomyces	[Candida] glabrata
5478|XM_447871.1 [Candida] glabrata uncharacterized protein (CAGL0J03828g), partial mRNA	6654	8	1404	90.1	90.95	99.06	109.95	19.63	6628.29	1e-26	5478	Eukaryota	Fungi	Ascomycota	Saccharomycetes	Saccharomycetales	Saccharomycetaceae	Nakaseomyces	[Candida] glabrata
5478|XM_447879.1 [Candida] glabrata uncharacterized protein (CAGL0J04004g), partial mRNA	13356	5	867	99.88	100	99.88	100	59	13340.1	1e-26	5478	Eukaryota	Fungi	Ascomycota	Saccharomycetes	Saccharomycetales	Saccharomycetaceae	Nakaseomyces	[Candida] glabrata
5478|XM_447882.1 [Candida] glabrata uncharacterized protein (CAGL0J04070g), partial mRNA	1910	2	453	99.34	100.22	99.12	99.78	15.79	1901.71	1e-26	5478	Eukaryota	Fungi	Ascomycota	Saccharomycetes	Saccharomycetales	Saccharomycetaceae	Nakaseomyces	[Candida] glabrata
5478|XM_447885.1 [Candida] glabrata uncharacterized protein (CAGL0J04136g), partial mRNA	4892	6	1035	99.23	100.1	99.13	99.9	20.47	4873.05	1e-26	5478	Eukaryota	Fungi	Ascomycota	Saccharomycetes	Saccharomycetales	Saccharomycetaceae	Nakaseomyces	[Candida] glabrata
5478|XM_447886.1 [Candida] glabrata uncharacterized protein (CAGL0J04158g), partial mRNA	5446	4	696	99.57	100.14	99.43	99.86	39.61	5433.25	1e-26	5478	Eukaryota	Fungi	Ascomycota	Saccharomycetes	Saccharomycetales	Saccharomycetaceae	Nakaseomyces	[Candida] glabrata
5478|XM_447888.1 [Candida] glabrata uncharacterized protein (CAGL0J04202g), partial mRNA	136910	1	312	99.36	100	99.36	100	1936.41	136904	1e-26	5478	Eukaryota	Fungi	Ascomycota	Saccharomycetes	Saccharomycetales	Saccharomycetaceae	Nakaseomyces	[Candida] glabrata
5478|XM_447889.1 [Candida] glabrata uncharacterized protein (CAGL0J04224g), partial mRNA	8616	9	1569	98.98	99.43	99.55	100.58	23.73	8587.27	1e-26	5478	Eukaryota	Fungi	Ascomycota	Saccharomycetes	Saccharomycetales	Saccharomycetaceae	Nakaseomyces	[Candida] glabrata
5478|XM_447891.1 [Candida] glabrata uncharacterized protein (CAGL0J04268g), partial mRNA	30610	9	1581	99.11	99.11	100	100.89	71.57	30581	1e-26	5478	Eukaryota	Fungi	Ascomycota	Saccharomycetes	Saccharomycetales	Saccharomycetaceae	Nakaseomyces	[Candida] glabrata
5478|XM_447898.1 [Candida] glabrata uncharacterized protein (CAGL0J04422g), partial mRNA	13362	18	3081	99.19	99.32	99.87	100.69	19.58	13305.6	1e-26	5478	Eukaryota	Fungi	Ascomycota	Saccharomycetes	Saccharomycetales	Saccharomycetaceae	Nakaseomyces	[Candida] glabrata
5478|XM_447900.1 [Candida] glabrata uncharacterized protein (CAGL0J04466g), partial mRNA	9500	4	786	100	100	100	100	49.42	9485.59	1e-26	5478	Eukaryota	Fungi	Ascomycota	Saccharomycetes	Saccharomycetales	Saccharomycetaceae	Nakaseomyces	[Candida] glabrata
5478|XM_447904.1 [Candida] glabrata uncharacterized protein (CAGL0J04554g), partial mRNA	5934	7	1260	98.57	100.48	98.1	99.53	18.29	5910.93	1e-26	374468	Eukaryota	Fungi	Ascomycota	Saccharomycetes	Saccharomycetales	Saccharomycetaceae	Nakaseomyces
5478|XM_447906.1 [Candida] glabrata uncharacterized protein (CAGL0J04598g), partial mRNA	5524	6	1077	97.49	98.61	98.87	101.41	18.79	5504.28	1e-26	5478	Eukaryota	Fungi	Ascomycota	Saccharomycetes	Saccharomycetales	Saccharomycetaceae	Nakaseomyces	[Candida] glabrata
5478|XM_447918.1 [Candida] glabrata uncharacterized protein (CAGL0J04884g), partial mRNA	4528	6	987	100	100.1	99.9	99.9	22.3	4509.93	1e-26	5478	Eukaryota	Fungi	Ascomycota	Saccharomycetes	Saccharomycetales	Saccharomycetaceae	Nakaseomyces	[Candida] glabrata
5478|XM_447919.1 [Candida] glabrata uncharacterized protein (CAGL0J04906g), partial mRNA	8084	8	1347	99.78	100.07	99.7	99.93	30.24	8059.33	1e-26	5478	Eukaryota	Fungi	Ascomycota	Saccharomycetes	Saccharomycetales	Saccharomycetaceae	Nakaseomyces	[Candida] glabrata
5478|XM_447920.1 [Candida] glabrata uncharacterized protein (CAGL0J04928g), partial mRNA	16846	19	3198	99.12	99.19	99.94	100.82	22.69	16787.4	1e-26	5478	Eukaryota	Fungi	Ascomycota	Saccharomycetes	Saccharomycetales	Saccharomycetaceae	Nakaseomyces	[Candida] glabrata
5478|XM_447926.1 [Candida] glabrata uncharacterized protein (CAGL0J05060g), partial mRNA	17234	13	2142	99.25	99.77	99.49	100.23	29.52	17194.8	1e-26	5478	Eukaryota	Fungi	Ascomycota	Saccharomycetes	Saccharomycetales	Saccharomycetaceae	Nakaseomyces	[Candida] glabrata
5478|XM_447935.1 [Candida] glabrata uncharacterized protein (CAGL0J05302g), partial mRNA	4604	5	924	99.24	100	99.24	100	21.72	4587.08	1e-26	5478	Eukaryota	Fungi	Ascomycota	Saccharomycetes	Saccharomycetales	Saccharomycetaceae	Nakaseomyces	[Candida] glabrata
5478|XM_447939.1 [Candida] glabrata uncharacterized protein (CAGL0J05390g), partial mRNA	17598	2	333	73.57	76.58	96.08	130.59	280.46	17591.9	1e-26	4893	Eukaryota	Fungi	Ascomycota	Saccharomycetes	Saccharomycetales	Saccharomycetaceae
5478|XM_447940.1 [Candida] glabrata uncharacterized protein (CAGL0J05412g), partial mRNA	11502	11	1920	99.53	100	99.53	100	29.06	11466.8	1e-26	5478	Eukaryota	Fungi	Ascomycota	Saccharomycetes	Saccharomycetales	Saccharomycetaceae	Nakaseomyces	[Candida] glabrata
5478|XM_447941.1 [Candida] glabrata uncharacterized protein (CAGL0J05434g), partial mRNA	3296	3	600	97.83	98.17	99.66	101.87	28.35	3285.01	1e-26	5478	Eukaryota	Fungi	Ascomycota	Saccharomycetes	Saccharomycetales	Saccharomycetaceae	Nakaseomyces	[Candida] glabrata
5478|XM_447956.1 [Candida] glabrata uncharacterized protein (CAGL0J05764g), partial mRNA	216	2	354	34.18	36.16	94.53	276.56	2.71	209.59	1e-26	4893	Eukaryota	Fungi	Ascomycota	Saccharomycetes	Saccharomycetales	Saccharomycetaceae
5478|XM_447959.1 [Candida] glabrata uncharacterized protein (CAGL0J05830g), partial mRNA	13448	11	1824	98.63	99.45	99.17	100.55	35.75	13414.6	1e-26	5478	Eukaryota	Fungi	Ascomycota	Saccharomycetes	Saccharomycetales	Saccharomycetaceae	Nakaseomyces	[Candida] glabrata
5478|XM_447964.1 [Candida] glabrata uncharacterized protein (CAGL0J05940g), partial mRNA	8244	8	1461	93.57	94.93	98.56	105.34	25.38	8217.24	1e-26	5478	Eukaryota	Fungi	Ascomycota	Saccharomycetes	Saccharomycetales	Saccharomycetaceae	Nakaseomyces	[Candida] glabrata
5478|XM_447966.1 [Candida] glabrata uncharacterized protein (CAGL0J05984g), partial mRNA	4178	6	1044	97.32	99.9	97.41	100.1	16.1	4158.89	1e-26	374468	Eukaryota	Fungi	Ascomycota	Saccharomycetes	Saccharomycetales	Saccharomycetaceae	Nakaseomyces
5478|XM_447968.1 [Candida] glabrata uncharacterized protein (CAGL0J06028g), partial mRNA	9030	9	1515	99.41	99.87	99.54	100.13	24.46	9002.25	1e-26	5478	Eukaryota	Fungi	Ascomycota	Saccharomycetes	Saccharomycetales	Saccharomycetaceae	Nakaseomyces	[Candida] glabrata
5478|XM_447969.1 [Candida] glabrata uncharacterized protein (CAGL0J06050g), partial mRNA	11842	6	1107	99.82	100	99.82	100	43.97	11821.7	1e-26	5478	Eukaryota	Fungi	Ascomycota	Saccharomycetes	Saccharomycetales	Saccharomycetaceae	Nakaseomyces	[Candida] glabrata
5478|XM_447971.1 [Candida] glabrata uncharacterized protein (CAGL0J06094g), partial mRNA	13172	20	3327	99.88	100.06	99.82	99.94	17.44	13111.1	1e-26	5478	Eukaryota	Fungi	Ascomycota	Saccharomycetes	Saccharomycetales	Saccharomycetaceae	Nakaseomyces	[Candida] glabrata
5478|XM_447975.1 [Candida] glabrata uncharacterized protein (CAGL0J06182g), partial mRNA	9316	9	1542	98.64	99.35	99.28	100.65	28.63	9287.76	1e-26	5478	Eukaryota	Fungi	Ascomycota	Saccharomycetes	Saccharomycetales	Saccharomycetaceae	Nakaseomyces	[Candida] glabrata
5478|XM_447984.1 [Candida] glabrata uncharacterized protein (CAGL0J06380g), partial mRNA	9482	1	282	100	100	100	100	131.65	9476.83	1e-26	5478	Eukaryota	Fungi	Ascomycota	Saccharomycetes	Saccharomycetales	Saccharomycetaceae	Nakaseomyces	[Candida] glabrata
5478|XM_447993.1 [Candida] glabrata uncharacterized protein (CAGL0J06600g), partial mRNA	5628	4	672	99.26	100	99.26	100	36.74	5615.69	1e-26	5478	Eukaryota	Fungi	Ascomycota	Saccharomycetes	Saccharomycetales	Saccharomycetaceae	Nakaseomyces	[Candida] glabrata
5478|XM_447995.1 [Candida] glabrata uncharacterized protein (CAGL0J06666g), partial mRNA	1372	2	339	97.64	100.29	97.35	99.71	16.57	1365.79	1e-26	374468	Eukaryota	Fungi	Ascomycota	Saccharomycetes	Saccharomycetales	Saccharomycetaceae	Nakaseomyces
5478|XM_448008.1 [Candida] glabrata uncharacterized protein (CAGL0J06952g), partial mRNA	3518	5	828	96.62	97.58	99.01	102.48	17.09	3502.84	1e-26	5478	Eukaryota	Fungi	Ascomycota	Saccharomycetes	Saccharomycetales	Saccharomycetaceae	Nakaseomyces	[Candida] glabrata
5478|XM_448017.1 [Candida] glabrata uncharacterized protein (CAGL0J07150g), partial mRNA	18594	18	3069	99.51	99.64	99.87	100.36	27.46	18537.8	1e-26	5478	Eukaryota	Fungi	Ascomycota	Saccharomycetes	Saccharomycetales	Saccharomycetaceae	Nakaseomyces	[Candida] glabrata
5478|XM_448021.1 [Candida] glabrata 40S ribosomal protein S12 (CAGL0J07238g), partial mRNA	15764	2	429	99.77	100	99.77	100	157.73	15756.1	1e-26	5478	Eukaryota	Fungi	Ascomycota	Saccharomycetes	Saccharomycetales	Saccharomycetaceae	Nakaseomyces	[Candida] glabrata
5478|XM_448022.1 [Candida] glabrata uncharacterized protein (CAGL0J07260g), partial mRNA	16450	11	1917	97.7	98.23	99.47	101.81	37.33	16414.9	1e-26	5478	Eukaryota	Fungi	Ascomycota	Saccharomycetes	Saccharomycetales	Saccharomycetaceae	Nakaseomyces	[Candida] glabrata
5478|XM_448024.1 [Candida] glabrata uncharacterized protein (CAGL0J07304g), partial mRNA	5932	8	1452	99.59	100.28	99.31	99.73	17.88	5905.42	1e-26	5478	Eukaryota	Fungi	Ascomycota	Saccharomycetes	Saccharomycetales	Saccharomycetaceae	Nakaseomyces	[Candida] glabrata
5478|XM_448035.1 [Candida] glabrata uncharacterized protein (CAGL0J07546g), partial mRNA	9288	14	2370	99.37	100.04	99.33	99.96	17.81	9244.62	1e-26	5478	Eukaryota	Fungi	Ascomycota	Saccharomycetes	Saccharomycetales	Saccharomycetaceae	Nakaseomyces	[Candida] glabrata
5478|XM_448038.1 [Candida] glabrata uncharacterized protein (CAGL0J07612g), partial mRNA	22122	9	1503	99.87	100	99.87	100	63.84	22094.5	1e-26	5478	Eukaryota	Fungi	Ascomycota	Saccharomycetes	Saccharomycetales	Saccharomycetaceae	Nakaseomyces	[Candida] glabrata
5478|XM_448040.1 [Candida] glabrata uncharacterized protein (CAGL0J07656g), partial mRNA	11878	17	2859	98.11	98.92	99.19	101.1	16.08	11825.7	1e-26	5478	Eukaryota	Fungi	Ascomycota	Saccharomycetes	Saccharomycetales	Saccharomycetaceae	Nakaseomyces	[Candida] glabrata
5478|XM_448041.1 [Candida] glabrata uncharacterized protein (CAGL0J07678g), partial mRNA	5042	1	327	98.78	100	98.78	100	64.57	5036.01	1e-26	5478	Eukaryota	Fungi	Ascomycota	Saccharomycetes	Saccharomycetales	Saccharomycetaceae	Nakaseomyces	[Candida] glabrata
5478|XM_448045.1 [Candida] glabrata uncharacterized protein (CAGL0J07766g), partial mRNA	4638	7	1224	100	100	100	100	15.5	4615.6	1e-26	5478	Eukaryota	Fungi	Ascomycota	Saccharomycetes	Saccharomycetales	Saccharomycetaceae	Nakaseomyces	[Candida] glabrata
5478|XM_448047.1 [Candida] glabrata uncharacterized protein (CAGL0J07810g), partial mRNA	9018	11	1815	99.83	100.28	99.56	99.73	19.75	8984.76	1e-26	5478	Eukaryota	Fungi	Ascomycota	Saccharomycetes	Saccharomycetales	Saccharomycetaceae	Nakaseomyces	[Candida] glabrata
5478|XM_448051.1 [Candida] glabrata uncharacterized protein (CAGL0J07898g), partial mRNA	7276	2	468	98.5	100	98.5	100	49.74	7267.42	1e-26	5478	Eukaryota	Fungi	Ascomycota	Saccharomycetes	Saccharomycetales	Saccharomycetaceae	Nakaseomyces	[Candida] glabrata
5478|XM_448059.1 [Candida] glabrata uncharacterized protein (CAGL0J08074g), partial mRNA	4650	6	1044	93.39	94.16	99.19	106.21	18.1	4630.89	1e-26	5478	Eukaryota	Fungi	Ascomycota	Saccharomycetes	Saccharomycetales	Saccharomycetaceae	Nakaseomyces	[Candida] glabrata
5478|XM_448063.1 [Candida] glabrata uncharacterized protein (CAGL0J08162g), partial mRNA	10724	10	1794	99.39	100	99.39	100	27.66	10691.1	1e-26	5478	Eukaryota	Fungi	Ascomycota	Saccharomycetes	Saccharomycetales	Saccharomycetaceae	Nakaseomyces	[Candida] glabrata
5478|XM_448069.1 [Candida] glabrata uncharacterized protein (CAGL0J08294g), partial mRNA	107992	10	1794	99.61	100.11	99.5	99.89	256.73	107959	1e-26	5478	Eukaryota	Fungi	Ascomycota	Saccharomycetes	Saccharomycetales	Saccharomycetaceae	Nakaseomyces	[Candida] glabrata
5478|XM_448070.1 [Candida] glabrata uncharacterized protein (CAGL0J08316g), partial mRNA	9878	9	1500	99.53	100	99.53	100	30.79	9850.52	1e-26	5478	Eukaryota	Fungi	Ascomycota	Saccharomycetes	Saccharomycetales	Saccharomycetaceae	Nakaseomyces	[Candida] glabrata
5478|XM_448081.1 [Candida] glabrata uncharacterized protein (CAGL0J08591g), partial mRNA	50916	21	3591	99.75	100	99.75	100	63.73	50850.2	1e-26	5478	Eukaryota	Fungi	Ascomycota	Saccharomycetes	Saccharomycetales	Saccharomycetaceae	Nakaseomyces	[Candida] glabrata
5478|XM_448083.1 [Candida] glabrata uncharacterized protein (CAGL0J08635g), partial mRNA	6056	3	627	96.01	96.65	99.34	103.47	42.07	6044.51	1e-26	5478	Eukaryota	Fungi	Ascomycota	Saccharomycetes	Saccharomycetales	Saccharomycetaceae	Nakaseomyces	[Candida] glabrata
5478|XM_448085.1 [Candida] glabrata uncharacterized protein (CAGL0J08679g), partial mRNA	4164	6	1020	99.31	99.61	99.7	100.39	19.95	4145.33	1e-26	5478	Eukaryota	Fungi	Ascomycota	Saccharomycetes	Saccharomycetales	Saccharomycetaceae	Nakaseomyces	[Candida] glabrata
5478|XM_448101.1 [Candida] glabrata uncharacterized protein (CAGL0J09020g), partial mRNA	17206	15	2571	97.74	97.98	99.76	102.06	28.39	17158.9	1e-26	5478	Eukaryota	Fungi	Ascomycota	Saccharomycetes	Saccharomycetales	Saccharomycetaceae	Nakaseomyces	[Candida] glabrata
5478|XM_448103.1 [Candida] glabrata uncharacterized protein (CAGL0J09064g), partial mRNA	5898	3	546	98.53	100	98.53	100	44.3	5887.99	1e-26	5478	Eukaryota	Fungi	Ascomycota	Saccharomycetes	Saccharomycetales	Saccharomycetaceae	Nakaseomyces	[Candida] glabrata
5478|XM_448104.1 [Candida] glabrata 60S ribosomal protein L35 (CAGL0J09086g), partial mRNA	31022	2	363	100	100	100	100	360.38	31015.3	1e-26	5478	Eukaryota	Fungi	Ascomycota	Saccharomycetes	Saccharomycetales	Saccharomycetaceae	Nakaseomyces	[Candida] glabrata
5478|XM_448109.1 [Candida] glabrata uncharacterized protein (CAGL0J09196g), partial mRNA	6190	8	1413	100	100	100	100	19.2	6164.13	1e-26	5478	Eukaryota	Fungi	Ascomycota	Saccharomycetes	Saccharomycetales	Saccharomycetaceae	Nakaseomyces	[Candida] glabrata
5478|XM_448110.1 [Candida] glabrata uncharacterized protein (CAGL0J09218g), partial mRNA	10048	15	2469	99.76	100.2	99.56	99.8	18.11	10002.8	1e-26	5478	Eukaryota	Fungi	Ascomycota	Saccharomycetes	Saccharomycetales	Saccharomycetaceae	Nakaseomyces	[Candida] glabrata
5478|XM_448112.1 [Candida] glabrata uncharacterized protein (CAGL0J09262g), partial mRNA	2722	1	300	97.67	100.67	97.02	99.34	33.68	2716.5	1e-26	374468	Eukaryota	Fungi	Ascomycota	Saccharomycetes	Saccharomycetales	Saccharomycetaceae	Nakaseomyces
5478|XM_448113.1 [Candida] glabrata uncharacterized protein (CAGL0J09284g), partial mRNA	2486	4	666	86.94	87.24	99.66	114.63	17.37	2473.81	1e-26	5478	Eukaryota	Fungi	Ascomycota	Saccharomycetes	Saccharomycetales	Saccharomycetaceae	Nakaseomyces	[Candida] glabrata
5478|XM_448114.1 [Candida] glabrata uncharacterized protein (CAGL0J09306g), partial mRNA	20212	7	1209	100	100.08	99.92	99.92	60.43	20189.8	1e-26	5478	Eukaryota	Fungi	Ascomycota	Saccharomycetes	Saccharomycetales	Saccharomycetaceae	Nakaseomyces	[Candida] glabrata
5478|XM_448116.1 [Candida] glabrata uncharacterized protein (CAGL0J09350g), partial mRNA	19984	15	2493	99.84	100	99.84	100	31.02	19938.3	1e-26	5478	Eukaryota	Fungi	Ascomycota	Saccharomycetes	Saccharomycetales	Saccharomycetaceae	Nakaseomyces	[Candida] glabrata
5478|XM_448119.1 [Candida] glabrata uncharacterized protein (CAGL0J09416g), partial mRNA	5270	2	447	99.78	100.22	99.55	99.78	47.04	5261.81	1e-26	5478	Eukaryota	Fungi	Ascomycota	Saccharomycetes	Saccharomycetales	Saccharomycetaceae	Nakaseomyces	[Candida] glabrata
5478|XM_448125.1 [Candida] glabrata uncharacterized protein (CAGL0J09570g), partial mRNA	7054	10	1650	97.52	98.67	98.83	101.35	19.91	7023.79	1e-26	5478	Eukaryota	Fungi	Ascomycota	Saccharomycetes	Saccharomycetales	Saccharomycetaceae	Nakaseomyces	[Candida] glabrata
5478|XM_448127.1 [Candida] glabrata uncharacterized protein (CAGL0J09614g), partial mRNA	2918	2	396	100	100	100	100	27.74	2910.74	1e-26	5478	Eukaryota	Fungi	Ascomycota	Saccharomycetes	Saccharomycetales	Saccharomycetaceae	Nakaseomyces	[Candida] glabrata
5478|XM_448130.1 [Candida] glabrata uncharacterized protein (CAGL0J09680g), partial mRNA	25936	6	990	99.9	100	99.9	100	109.37	25917.8	1e-26	5478	Eukaryota	Fungi	Ascomycota	Saccharomycetes	Saccharomycetales	Saccharomycetaceae	Nakaseomyces	[Candida] glabrata
5478|XM_448136.1 [Candida] glabrata uncharacterized protein (CAGL0J09812g), partial mRNA	16864	9	1476	99.86	100	99.86	100	50.31	16837	1e-26	5478	Eukaryota	Fungi	Ascomycota	Saccharomycetes	Saccharomycetales	Saccharomycetaceae	Nakaseomyces	[Candida] glabrata
5478|XM_448140.1 [Candida] glabrata uncharacterized protein (CAGL0J09900g), partial mRNA	6414	5	852	99.06	100.12	98.94	99.88	33	6398.39	1e-26	5478	Eukaryota	Fungi	Ascomycota	Saccharomycetes	Saccharomycetales	Saccharomycetaceae	Nakaseomyces	[Candida] glabrata
5478|XM_448141.1 [Candida] glabrata uncharacterized protein (CAGL0J09922g), partial mRNA	8882	7	1284	99.77	100	99.77	100	26.15	8858.48	1e-26	5478	Eukaryota	Fungi	Ascomycota	Saccharomycetes	Saccharomycetales	Saccharomycetaceae	Nakaseomyces	[Candida] glabrata
5478|XM_448143.1 [Candida] glabrata uncharacterized protein (CAGL0J09966g), partial mRNA	11628	7	1224	99.59	100	99.59	100	40.89	11605.6	1e-26	5478	Eukaryota	Fungi	Ascomycota	Saccharomycetes	Saccharomycetales	Saccharomycetaceae	Nakaseomyces	[Candida] glabrata
5478|XM_448146.1 [Candida] glabrata uncharacterized protein (CAGL0J10032g), partial mRNA	11314	11	1860	98.71	98.87	99.84	101.14	28.04	11279.9	1e-26	5478	Eukaryota	Fungi	Ascomycota	Saccharomycetes	Saccharomycetales	Saccharomycetaceae	Nakaseomyces	[Candida] glabrata
5478|XM_448150.1 [Candida] glabrata uncharacterized protein (CAGL0J10120g), partial mRNA	9306	14	2433	99.18	99.47	99.71	100.54	17.53	9261.47	1e-26	5478	Eukaryota	Fungi	Ascomycota	Saccharomycetes	Saccharomycetales	Saccharomycetaceae	Nakaseomyces	[Candida] glabrata
5478|XM_448152.1 [Candida] glabrata 60S ribosomal protein L16 (CAGL0J10164g), partial mRNA	30856	3	603	100	100	100	100	258.09	30844.9	1e-26	5478	Eukaryota	Fungi	Ascomycota	Saccharomycetes	Saccharomycetales	Saccharomycetaceae	Nakaseomyces	[Candida] glabrata
5478|XM_448154.1 [Candida] glabrata uncharacterized protein (CAGL0J10186g), partial mRNA	6926	8	1410	98.16	99.36	98.79	100.64	21.76	6900.18	1e-26	5478	Eukaryota	Fungi	Ascomycota	Saccharomycetes	Saccharomycetales	Saccharomycetaceae	Nakaseomyces	[Candida] glabrata
5478|XM_448158.1 [Candida] glabrata uncharacterized protein (CAGL0J10274g), partial mRNA	9362	12	1980	99.34	100.25	99.09	99.75	21.54	9325.75	1e-26	5478	Eukaryota	Fungi	Ascomycota	Saccharomycetes	Saccharomycetales	Saccharomycetaceae	Nakaseomyces	[Candida] glabrata
5478|XM_448163.1 [Candida] glabrata 60S ribosomal protein L28 (CAGL0J10384g), partial mRNA	7014	2	450	99.11	100	99.11	100	67.58	7005.75	1e-26	5478	Eukaryota	Fungi	Ascomycota	Saccharomycetes	Saccharomycetales	Saccharomycetaceae	Nakaseomyces	[Candida] glabrata
5478|XM_448168.1 [Candida] glabrata uncharacterized protein (CAGL0J10494g), partial mRNA	2812	3	591	99.66	100	99.66	100	23.99	2801.18	1e-26	5478	Eukaryota	Fungi	Ascomycota	Saccharomycetes	Saccharomycetales	Saccharomycetaceae	Nakaseomyces	[Candida] glabrata
5478|XM_448181.1 [Candida] glabrata uncharacterized protein (CAGL0J10802g), partial mRNA	1046	1	174	99.43	102.3	97.19	97.75	29.89	1042.81	1e-26	374468	Eukaryota	Fungi	Ascomycota	Saccharomycetes	Saccharomycetales	Saccharomycetaceae	Nakaseomyces
5478|XM_448183.1 [Candida] glabrata uncharacterized protein (CAGL0J10846g), partial mRNA	14618	4	690	99.71	100	99.71	100	94.19	14605.4	1e-26	5478	Eukaryota	Fungi	Ascomycota	Saccharomycetes	Saccharomycetales	Saccharomycetaceae	Nakaseomyces	[Candida] glabrata
5478|XM_448197.1 [Candida] glabrata uncharacterized protein (CAGL0J11154g), partial mRNA	4848	6	1143	98.95	100.35	98.61	99.65	22.64	4827.08	1e-26	5478	Eukaryota	Fungi	Ascomycota	Saccharomycetes	Saccharomycetales	Saccharomycetaceae	Nakaseomyces	[Candida] glabrata
5478|XM_448198.1 [Candida] glabrata uncharacterized protein (CAGL0J11176g), partial mRNA	9292	11	1890	98.99	99.05	99.95	100.96	22.21	9257.39	1e-26	5478	Eukaryota	Fungi	Ascomycota	Saccharomycetes	Saccharomycetales	Saccharomycetaceae	Nakaseomyces	[Candida] glabrata
5478|XM_448199.1 [Candida] glabrata mitochondrial 54S ribosomal protein YmL22 (CAGL0J11198g), partial mRNA	4134	5	927	99.35	100	99.35	100	20.56	4117.03	1e-26	5478	Eukaryota	Fungi	Ascomycota	Saccharomycetes	Saccharomycetales	Saccharomycetaceae	Nakaseomyces	[Candida] glabrata
5478|XM_448200.1 [Candida] glabrata 40S ribosomal protein S3 (CAGL0J11220g), partial mRNA	25168	4	744	99.33	100.54	98.8	99.47	155.28	25154.4	1e-26	5478	Eukaryota	Fungi	Ascomycota	Saccharomycetes	Saccharomycetales	Saccharomycetaceae	Nakaseomyces	[Candida] glabrata
5478|XM_448204.1 [Candida] glabrata uncharacterized protein (CAGL0J11308g), partial mRNA	10646	13	2187	98.26	99.41	98.85	100.6	21.56	10606	1e-26	5478	Eukaryota	Fungi	Ascomycota	Saccharomycetes	Saccharomycetales	Saccharomycetaceae	Nakaseomyces	[Candida] glabrata
5478|XM_448211.1 [Candida] glabrata uncharacterized protein (CAGL0J11462g), partial mRNA	9390	3	627	98.88	100	98.88	100	62.06	9378.51	1e-26	5478	Eukaryota	Fungi	Ascomycota	Saccharomycetes	Saccharomycetales	Saccharomycetaceae	Nakaseomyces	[Candida] glabrata
5478|XM_448215.1 [Candida] glabrata uncharacterized protein (CAGL0J11550g), partial mRNA	70580	7	1179	99.32	99.75	99.57	100.26	213.32	70558.4	1e-26	5478	Eukaryota	Fungi	Ascomycota	Saccharomycetes	Saccharomycetales	Saccharomycetaceae	Nakaseomyces	[Candida] glabrata
5478|XM_448221.1 [Candida] glabrata uncharacterized protein (CAGL0J11682g), partial mRNA	5188	2	480	100	100.21	99.79	99.79	31.36	5179.2	1e-26	5478	Eukaryota	Fungi	Ascomycota	Saccharomycetes	Saccharomycetales	Saccharomycetaceae	Nakaseomyces	[Candida] glabrata
5478|XM_448225.1 [Candida] glabrata uncharacterized protein (CAGL0J11770g), partial mRNA	9180	12	1980	75.86	77.22	98.23	129.5	19.44	9143.75	1e-26	374468	Eukaryota	Fungi	Ascomycota	Saccharomycetes	Saccharomycetales	Saccharomycetaceae	Nakaseomyces
5478|XM_448246.1 [Candida] glabrata uncharacterized protein (CAGL0K00495g), partial mRNA	17134	12	2103	99.9	100	99.9	100	34.33	17095.5	1e-26	5478	Eukaryota	Fungi	Ascomycota	Saccharomycetes	Saccharomycetales	Saccharomycetaceae	Nakaseomyces	[Candida] glabrata
5478|XM_448259.1 [Candida] glabrata uncharacterized protein (CAGL0K00803g), partial mRNA	2498	1	312	99.04	99.04	100	100.97	38.06	2492.28	1e-26	5478	Eukaryota	Fungi	Ascomycota	Saccharomycetes	Saccharomycetales	Saccharomycetaceae	Nakaseomyces	[Candida] glabrata
5478|XM_448271.1 [Candida] glabrata uncharacterized protein (CAGL0K01067g), partial mRNA	3998	3	555	99.82	99.82	100	100.18	27.42	3987.83	1e-26	5478	Eukaryota	Fungi	Ascomycota	Saccharomycetes	Saccharomycetales	Saccharomycetaceae	Nakaseomyces	[Candida] glabrata
5478|XM_448283.1 [Candida] glabrata uncharacterized protein (CAGL0K01353g), partial mRNA	4404	3	558	98.57	100	98.57	100	36.2	4393.78	1e-26	5478	Eukaryota	Fungi	Ascomycota	Saccharomycetes	Saccharomycetales	Saccharomycetaceae	Nakaseomyces	[Candida] glabrata
5478|XM_448290.1 [Candida] glabrata uncharacterized protein (CAGL0K01507g), partial mRNA	16176	17	2787	99.68	99.93	99.75	100.07	25.57	16125	1e-26	5478	Eukaryota	Fungi	Ascomycota	Saccharomycetes	Saccharomycetales	Saccharomycetaceae	Nakaseomyces	[Candida] glabrata
5478|XM_448298.1 [Candida] glabrata uncharacterized protein (CAGL0K01683g), partial mRNA	24848	7	1203	99.17	100.08	99.09	99.92	83.74	24825.9	1e-26	5478	Eukaryota	Fungi	Ascomycota	Saccharomycetes	Saccharomycetales	Saccharomycetaceae	Nakaseomyces	[Candida] glabrata
5478|XM_448300.1 [Candida] glabrata uncharacterized protein (CAGL0K01727g), partial mRNA	13734	9	1500	99.2	100.4	98.8	99.6	42.69	13706.5	1e-26	5478	Eukaryota	Fungi	Ascomycota	Saccharomycetes	Saccharomycetales	Saccharomycetaceae	Nakaseomyces	[Candida] glabrata
5478|XM_448306.1 [Candida] glabrata rRNA methyltransferase NOP1 (CAGL0K01859g), partial mRNA	12450	5	972	99.18	100	99.18	100	55.69	12432.2	1e-26	5478	Eukaryota	Fungi	Ascomycota	Saccharomycetes	Saccharomycetales	Saccharomycetaceae	Nakaseomyces	[Candida] glabrata
5478|XM_448309.1 [Candida] glabrata uncharacterized protein (CAGL0K01925g), partial mRNA	11564	8	1347	99.63	100	99.63	100	35.12	11539.3	1e-26	5478	Eukaryota	Fungi	Ascomycota	Saccharomycetes	Saccharomycetales	Saccharomycetaceae	Nakaseomyces	[Candida] glabrata
5478|XM_448312.1 [Candida] glabrata uncharacterized protein (CAGL0K01991g), partial mRNA	10796	12	2019	99.31	99.75	99.55	100.25	21.65	10759	1e-26	5478	Eukaryota	Fungi	Ascomycota	Saccharomycetes	Saccharomycetales	Saccharomycetaceae	Nakaseomyces	[Candida] glabrata
5478|XM_448315.1 [Candida] glabrata uncharacterized protein (CAGL0K02079g), partial mRNA	22330	5	939	99.79	100	99.79	100	92.2	22312.8	1e-26	5478	Eukaryota	Fungi	Ascomycota	Saccharomycetes	Saccharomycetales	Saccharomycetaceae	Nakaseomyces	[Candida] glabrata
5478|XM_448317.1 [Candida] glabrata 40S ribosomal protein S26 (CAGL0K02123g), partial mRNA	25054	2	360	99.72	100	99.72	100	284.33	25047.4	1e-26	5478	Eukaryota	Fungi	Ascomycota	Saccharomycetes	Saccharomycetales	Saccharomycetaceae	Nakaseomyces	[Candida] glabrata
5478|XM_448322.1 [Candida] glabrata ribosome biogenesis protein NSA2 (CAGL0K02233g), partial mRNA	5592	4	786	96.31	97.84	98.44	102.21	32.84	5577.6	1e-26	5478	Eukaryota	Fungi	Ascomycota	Saccharomycetes	Saccharomycetales	Saccharomycetaceae	Nakaseomyces	[Candida] glabrata
5478|XM_448323.1 [Candida] glabrata uncharacterized protein (CAGL0K02255g), partial mRNA	39302	15	2469	98.22	99.72	98.5	100.28	68.53	39256.7	1e-26	5478	Eukaryota	Fungi	Ascomycota	Saccharomycetes	Saccharomycetales	Saccharomycetaceae	Nakaseomyces	[Candida] glabrata
5478|XM_448325.1 [Candida] glabrata uncharacterized protein (CAGL0K02299g), partial mRNA	8650	9	1617	94.68	96.04	98.58	104.12	23.46	8620.39	1e-26	5478	Eukaryota	Fungi	Ascomycota	Saccharomycetes	Saccharomycetales	Saccharomycetaceae	Nakaseomyces	[Candida] glabrata
5478|XM_448330.1 [Candida] glabrata uncharacterized protein (CAGL0K02409g), partial mRNA	4266	2	372	99.19	100	99.19	100	52.26	4259.18	1e-26	5478	Eukaryota	Fungi	Ascomycota	Saccharomycetes	Saccharomycetales	Saccharomycetaceae	Nakaseomyces	[Candida] glabrata
5478|XM_448334.1 [Candida] glabrata uncharacterized protein (CAGL0K02497g), partial mRNA	8478	4	738	97.29	99.86	97.42	100.14	43.94	8464.47	1e-26	374468	Eukaryota	Fungi	Ascomycota	Saccharomycetes	Saccharomycetales	Saccharomycetaceae	Nakaseomyces
5478|XM_448335.1 [Candida] glabrata uncharacterized protein (CAGL0K02519g), partial mRNA	7150	3	645	97.21	99.22	97.97	100.78	50.46	7138.18	1e-26	374468	Eukaryota	Fungi	Ascomycota	Saccharomycetes	Saccharomycetales	Saccharomycetaceae	Nakaseomyces
5478|XM_448336.1 [Candida] glabrata uncharacterized protein (CAGL0K02541g), partial mRNA	10260	5	966	99.9	100	99.9	100	42.29	10242.3	1e-26	5478	Eukaryota	Fungi	Ascomycota	Saccharomycetes	Saccharomycetales	Saccharomycetaceae	Nakaseomyces	[Candida] glabrata
5478|XM_448349.1 [Candida] glabrata uncharacterized protein (CAGL0K02849g), partial mRNA	6806	8	1347	99.63	100.3	99.33	99.7	23.37	6781.33	1e-26	5478	Eukaryota	Fungi	Ascomycota	Saccharomycetes	Saccharomycetales	Saccharomycetaceae	Nakaseomyces	[Candida] glabrata
5478|XM_448350.1 [Candida] glabrata uncharacterized protein (CAGL0K02893g), partial mRNA	4436	1	237	100	100	100	100	81.33	4431.65	1e-26	5478	Eukaryota	Fungi	Ascomycota	Saccharomycetes	Saccharomycetales	Saccharomycetaceae	Nakaseomyces	[Candida] glabrata
5478|XM_448361.1 [Candida] glabrata 40S ribosomal protein S20 (CAGL0K03135g), partial mRNA	14574	2	360	99.17	100.28	98.89	99.72	211.06	14567.4	1e-26	5478	Eukaryota	Fungi	Ascomycota	Saccharomycetes	Saccharomycetales	Saccharomycetaceae	Nakaseomyces	[Candida] glabrata
5478|XM_448367.1 [Candida] glabrata uncharacterized protein (CAGL0K03267g), partial mRNA	7468	8	1464	98.84	100	98.84	100	25.41	7441.19	1e-26	5478	Eukaryota	Fungi	Ascomycota	Saccharomycetes	Saccharomycetales	Saccharomycetaceae	Nakaseomyces	[Candida] glabrata
5478|XM_448368.1 [Candida] glabrata uncharacterized protein (CAGL0K03289g), partial mRNA	7116	5	894	99.78	100	99.78	100	29.39	7099.62	1e-26	5478	Eukaryota	Fungi	Ascomycota	Saccharomycetes	Saccharomycetales	Saccharomycetaceae	Nakaseomyces	[Candida] glabrata
5478|XM_448371.1 [Candida] glabrata uncharacterized protein (CAGL0K03377g), partial mRNA	19258	17	2937	99.76	100	99.76	100	28.71	19204.2	1e-26	5478	Eukaryota	Fungi	Ascomycota	Saccharomycetes	Saccharomycetales	Saccharomycetaceae	Nakaseomyces	[Candida] glabrata
5478|XM_448372.1 [Candida] glabrata uncharacterized protein (CAGL0K03399g), partial mRNA	12632	12	2112	99.91	100	99.91	100	23.69	12593.3	1e-26	5478	Eukaryota	Fungi	Ascomycota	Saccharomycetes	Saccharomycetales	Saccharomycetaceae	Nakaseomyces	[Candida] glabrata
5478|XM_448375.1 [Candida] glabrata uncharacterized protein (CAGL0K03465g), partial mRNA	23266	12	2034	99.46	100.39	99.07	99.61	46.98	23228.7	1e-26	5478	Eukaryota	Fungi	Ascomycota	Saccharomycetes	Saccharomycetales	Saccharomycetaceae	Nakaseomyces	[Candida] glabrata
5478|XM_448384.1 [Candida] glabrata uncharacterized protein (CAGL0K03663g), partial mRNA	3336	1	267	100	100	100	100	61.12	3331.11	1e-26	5478	Eukaryota	Fungi	Ascomycota	Saccharomycetes	Saccharomycetales	Saccharomycetaceae	Nakaseomyces	[Candida] glabrata
5478|XM_448393.1 [Candida] glabrata uncharacterized protein (CAGL0K03861g), partial mRNA	11532	9	1542	98.18	98.64	99.54	101.38	31.41	11503.8	1e-26	5478	Eukaryota	Fungi	Ascomycota	Saccharomycetes	Saccharomycetales	Saccharomycetaceae	Nakaseomyces	[Candida] glabrata
5478|XM_448404.1 [Candida] glabrata uncharacterized protein (CAGL0K04125g), partial mRNA	1834	1	261	98.08	100.38	97.71	99.62	28.34	1829.22	1e-26	374468	Eukaryota	Fungi	Ascomycota	Saccharomycetes	Saccharomycetales	Saccharomycetaceae	Nakaseomyces
5478|XM_448406.1 [Candida] glabrata uncharacterized protein (CAGL0K04169g), partial mRNA	7378	7	1197	97.83	97.99	99.83	102.05	27.93	7356.07	1e-26	5478	Eukaryota	Fungi	Ascomycota	Saccharomycetes	Saccharomycetales	Saccharomycetaceae	Nakaseomyces	[Candida] glabrata
5478|XM_448409.1 [Candida] glabrata uncharacterized protein (CAGL0K04235g), partial mRNA	5594	6	999	99.1	100.3	98.8	99.7	21.33	5575.7	1e-26	5478	Eukaryota	Fungi	Ascomycota	Saccharomycetes	Saccharomycetales	Saccharomycetaceae	Nakaseomyces	[Candida] glabrata
5478|XM_448412.1 [Candida] glabrata uncharacterized protein (CAGL0K04301g), partial mRNA	7686	6	1068	98.6	99.25	99.34	100.75	29	7666.43	1e-26	5478	Eukaryota	Fungi	Ascomycota	Saccharomycetes	Saccharomycetales	Saccharomycetaceae	Nakaseomyces	[Candida] glabrata
5478|XM_448420.1 [Candida] glabrata uncharacterized protein (CAGL0K04477g), partial mRNA	35074	5	927	99.57	100.22	99.35	99.78	153.59	35057	1e-26	5478	Eukaryota	Fungi	Ascomycota	Saccharomycetes	Saccharomycetales	Saccharomycetaceae	Nakaseomyces	[Candida] glabrata
5478|XM_448426.1 [Candida] glabrata uncharacterized protein (CAGL0K04609g), partial mRNA	24962	11	1830	99.78	100	99.78	100	52.84	24928.5	1e-26	5478	Eukaryota	Fungi	Ascomycota	Saccharomycetes	Saccharomycetales	Saccharomycetaceae	Nakaseomyces	[Candida] glabrata
5478|XM_448427.1 [Candida] glabrata uncharacterized protein (CAGL0K04631g), partial mRNA	56898	18	3042	99.31	99.97	99.34	100.03	77.84	56842.2	1e-26	5478	Eukaryota	Fungi	Ascomycota	Saccharomycetes	Saccharomycetales	Saccharomycetaceae	Nakaseomyces	[Candida] glabrata
5478|XM_448431.1 [Candida] glabrata uncharacterized protein (CAGL0K04719g), partial mRNA	2780	2	459	97.82	101.31	96.56	98.71	20.85	2771.59	1e-26	374468	Eukaryota	Fungi	Ascomycota	Saccharomycetes	Saccharomycetales	Saccharomycetaceae	Nakaseomyces
5478|XM_448432.1 [Candida] glabrata uncharacterized protein (CAGL0K04741g), partial mRNA	27256	11	1842	99.67	100.33	99.35	99.68	67.39	27222.2	1e-26	5478	Eukaryota	Fungi	Ascomycota	Saccharomycetes	Saccharomycetales	Saccharomycetaceae	Nakaseomyces	[Candida] glabrata
5478|XM_448448.1 [Candida] glabrata uncharacterized protein (CAGL0K05093g), partial mRNA	23304	13	2238	98.53	100.04	98.48	99.96	41.87	23263	1e-26	5478	Eukaryota	Fungi	Ascomycota	Saccharomycetes	Saccharomycetales	Saccharomycetaceae	Nakaseomyces	[Candida] glabrata
5478|XM_448453.1 [Candida] glabrata uncharacterized protein (CAGL0K05247g), partial mRNA	46782	22	3675	99.29	99.67	99.62	100.33	55.71	46714.6	1e-26	5478	Eukaryota	Fungi	Ascomycota	Saccharomycetes	Saccharomycetales	Saccharomycetaceae	Nakaseomyces	[Candida] glabrata
5478|XM_448458.1 [Candida] glabrata uncharacterized protein (CAGL0K05357g), partial mRNA	257802	6	1119	99.91	100	99.91	100	880.93	257781	1e-26	5478	Eukaryota	Fungi	Ascomycota	Saccharomycetes	Saccharomycetales	Saccharomycetaceae	Nakaseomyces	[Candida] glabrata
5478|XM_448467.1 [Candida] glabrata uncharacterized protein (CAGL0K05555g), partial mRNA	3712	4	693	99.57	100	99.57	100	27.22	3699.31	1e-26	5478	Eukaryota	Fungi	Ascomycota	Saccharomycetes	Saccharomycetales	Saccharomycetaceae	Nakaseomyces	[Candida] glabrata
5478|XM_448473.1 [Candida] glabrata uncharacterized protein (CAGL0K05687g), partial mRNA	7622	7	1167	99.74	99.83	99.91	100.17	30.01	7600.62	1e-26	5478	Eukaryota	Fungi	Ascomycota	Saccharomycetes	Saccharomycetales	Saccharomycetaceae	Nakaseomyces	[Candida] glabrata
5478|XM_448476.1 [Candida] glabrata uncharacterized protein (CAGL0K05753g), partial mRNA	19690	12	1983	98.79	100.2	98.59	99.8	47.34	19653.7	1e-26	5478	Eukaryota	Fungi	Ascomycota	Saccharomycetes	Saccharomycetales	Saccharomycetaceae	Nakaseomyces	[Candida] glabrata
5478|XM_448480.1 [Candida] glabrata uncharacterized protein (CAGL0K05841g), partial mRNA	25184	25	4119	98.11	99.2	98.9	100.81	28.56	25108.5	1e-26	5478	Eukaryota	Fungi	Ascomycota	Saccharomycetes	Saccharomycetales	Saccharomycetaceae	Nakaseomyces	[Candida] glabrata
5478|XM_448482.1 [Candida] glabrata uncharacterized protein (CAGL0K05973g), partial mRNA	13316	10	1707	99.53	100.06	99.47	99.94	34.74	13284.7	1e-26	5478	Eukaryota	Fungi	Ascomycota	Saccharomycetes	Saccharomycetales	Saccharomycetaceae	Nakaseomyces	[Candida] glabrata
5478|XM_448483.1 [Candida] glabrata uncharacterized protein (CAGL0K05995g), partial mRNA	12870	14	2385	99.5	100.04	99.46	99.96	24.69	12826.3	1e-26	5478	Eukaryota	Fungi	Ascomycota	Saccharomycetes	Saccharomycetales	Saccharomycetaceae	Nakaseomyces	[Candida] glabrata
5478|XM_448486.1 [Candida] glabrata 40S ribosomal protein S28 (CAGL0K06061g), partial mRNA	1998	1	204	99.51	100	99.51	100	52.59	1994.26	1e-26	5478	Eukaryota	Fungi	Ascomycota	Saccharomycetes	Saccharomycetales	Saccharomycetaceae	Nakaseomyces	[Candida] glabrata
5478|XM_448488.1 [Candida] glabrata uncharacterized protein (CAGL0K06105g), partial mRNA	12186	10	1698	98.23	98.88	99.34	101.13	32.53	12154.9	1e-26	5478	Eukaryota	Fungi	Ascomycota	Saccharomycetes	Saccharomycetales	Saccharomycetaceae	Nakaseomyces	[Candida] glabrata
5478|XM_448490.1 [Candida] glabrata 40S ribosomal protein S17 (CAGL0K06149g), partial mRNA	13316	2	411	100	100	100	100	157.17	13308.5	1e-26	5478	Eukaryota	Fungi	Ascomycota	Saccharomycetes	Saccharomycetales	Saccharomycetaceae	Nakaseomyces	[Candida] glabrata
5478|XM_448494.1 [Candida] glabrata uncharacterized protein (CAGL0K06237g), partial mRNA	12036	12	1992	96.44	97.24	99.17	102.84	28.04	11999.5	1e-26	5478	Eukaryota	Fungi	Ascomycota	Saccharomycetes	Saccharomycetales	Saccharomycetaceae	Nakaseomyces	[Candida] glabrata
5478|XM_448509.1 [Candida] glabrata 60S ribosomal protein L27 (CAGL0K06567g), partial mRNA	13602	2	411	100	100	100	100	138.17	13594.5	1e-26	5478	Eukaryota	Fungi	Ascomycota	Saccharomycetes	Saccharomycetales	Saccharomycetaceae	Nakaseomyces	[Candida] glabrata
5478|XM_448512.1 [Candida] glabrata uncharacterized protein (CAGL0K06655g), partial mRNA	15510	14	2409	99.42	100.08	99.34	99.92	24.9	15465.9	1e-26	5478	Eukaryota	Fungi	Ascomycota	Saccharomycetes	Saccharomycetales	Saccharomycetaceae	Nakaseomyces	[Candida] glabrata
5478|XM_448514.1 [Candida] glabrata uncharacterized protein (CAGL0K06699g), partial mRNA	12586	10	1647	96.96	97.51	99.44	102.55	31.21	12555.8	1e-26	5478	Eukaryota	Fungi	Ascomycota	Saccharomycetes	Saccharomycetales	Saccharomycetaceae	Nakaseomyces	[Candida] glabrata
5478|XM_448520.1 [Candida] glabrata uncharacterized protein (CAGL0K06831g), partial mRNA	5594	6	1077	99.91	100.37	99.54	99.63	20.45	5574.28	1e-26	5478	Eukaryota	Fungi	Ascomycota	Saccharomycetes	Saccharomycetales	Saccharomycetaceae	Nakaseomyces	[Candida] glabrata
5478|XM_448521.1 [Candida] glabrata uncharacterized protein (CAGL0K06853g), partial mRNA	9650	9	1614	97.77	98.82	98.93	101.19	25.93	9620.44	1e-26	5478	Eukaryota	Fungi	Ascomycota	Saccharomycetes	Saccharomycetales	Saccharomycetaceae	Nakaseomyces	[Candida] glabrata
5478|XM_448523.1 [Candida] glabrata uncharacterized protein (CAGL0K06897g), partial mRNA	18826	15	2571	99.49	99.96	99.53	100.04	34.15	18778.9	1e-26	5478	Eukaryota	Fungi	Ascomycota	Saccharomycetes	Saccharomycetales	Saccharomycetaceae	Nakaseomyces	[Candida] glabrata
5478|XM_448528.1 [Candida] glabrata uncharacterized protein (CAGL0K07007g), partial mRNA	20558	13	2211	99.68	99.95	99.73	100.05	36.11	20517.5	1e-26	5478	Eukaryota	Fungi	Ascomycota	Saccharomycetes	Saccharomycetales	Saccharomycetaceae	Nakaseomyces	[Candida] glabrata
5478|XM_448536.1 [Candida] glabrata uncharacterized protein (CAGL0K07183g), partial mRNA	92960	1	324	99.69	100	99.69	100	1608.06	92954.1	1e-26	5478	Eukaryota	Fungi	Ascomycota	Saccharomycetes	Saccharomycetales	Saccharomycetaceae	Nakaseomyces	[Candida] glabrata
5478|XM_448539.1 [Candida] glabrata uncharacterized protein (CAGL0K07293g), partial mRNA	24940	12	2091	99.81	100.24	99.57	99.76	51.55	24901.7	1e-26	5478	Eukaryota	Fungi	Ascomycota	Saccharomycetes	Saccharomycetales	Saccharomycetaceae	Nakaseomyces	[Candida] glabrata
5478|XM_448541.1 [Candida] glabrata uncharacterized protein (CAGL0K07337g), partial mRNA	36698	5	942	99.47	100	99.47	100	181.59	36680.7	1e-26	5478	Eukaryota	Fungi	Ascomycota	Saccharomycetes	Saccharomycetales	Saccharomycetaceae	Nakaseomyces	[Candida] glabrata
5478|XM_448543.1 [Candida] glabrata 60S ribosomal protein L20 (CAGL0K07414g), partial mRNA	29596	3	528	99.62	99.62	100	100.38	226.55	29586.3	1e-26	5478	Eukaryota	Fungi	Ascomycota	Saccharomycetes	Saccharomycetales	Saccharomycetaceae	Nakaseomyces	[Candida] glabrata
5478|XM_448545.1 [Candida] glabrata uncharacterized protein (CAGL0K07458g), partial mRNA	10876	12	2115	99.48	100	99.48	100	23.36	10837.3	1e-26	5478	Eukaryota	Fungi	Ascomycota	Saccharomycetes	Saccharomycetales	Saccharomycetaceae	Nakaseomyces	[Candida] glabrata
5478|XM_448550.1 [Candida] glabrata uncharacterized protein (CAGL0K07568g), partial mRNA	30198	5	972	99.49	100	99.49	100	119.65	30180.2	1e-26	5478	Eukaryota	Fungi	Ascomycota	Saccharomycetes	Saccharomycetales	Saccharomycetaceae	Nakaseomyces	[Candida] glabrata
5478|XM_448557.1 [Candida] glabrata uncharacterized protein (CAGL0K07744g), partial mRNA	4096	4	690	99.71	100.43	99.28	99.57	23.61	4083.36	1e-26	5478	Eukaryota	Fungi	Ascomycota	Saccharomycetes	Saccharomycetales	Saccharomycetaceae	Nakaseomyces	[Candida] glabrata
5478|XM_448558.1 [Candida] glabrata uncharacterized protein (CAGL0K07766g), partial mRNA	19208	15	2493	99.8	100	99.8	100	33.83	19162.3	1e-26	5478	Eukaryota	Fungi	Ascomycota	Saccharomycetes	Saccharomycetales	Saccharomycetaceae	Nakaseomyces	[Candida] glabrata
5478|XM_448561.1 [Candida] glabrata uncharacterized protein (CAGL0K07832g), partial mRNA	372208	8	1377	100	100	100	100	1139.23	372183	1e-26	5478	Eukaryota	Fungi	Ascomycota	Saccharomycetes	Saccharomycetales	Saccharomycetaceae	Nakaseomyces	[Candida] glabrata
5478|XM_448567.1 [Candida] glabrata uncharacterized protein (CAGL0K07964g), partial mRNA	11594	6	1092	99.82	99.91	99.91	100.09	46.82	11574	1e-26	5478	Eukaryota	Fungi	Ascomycota	Saccharomycetes	Saccharomycetales	Saccharomycetaceae	Nakaseomyces	[Candida] glabrata
5478|XM_448568.1 [Candida] glabrata uncharacterized protein (CAGL0K07986g), partial mRNA	8302	9	1599	99.62	100.13	99.5	99.88	20.86	8272.72	1e-26	5478	Eukaryota	Fungi	Ascomycota	Saccharomycetes	Saccharomycetales	Saccharomycetaceae	Nakaseomyces	[Candida] glabrata
5478|XM_448577.1 [Candida] glabrata uncharacterized protein (CAGL0K08184g), partial mRNA	18232	6	1074	99.91	100	99.91	100	63.88	18212.3	1e-26	5478	Eukaryota	Fungi	Ascomycota	Saccharomycetes	Saccharomycetales	Saccharomycetaceae	Nakaseomyces	[Candida] glabrata
5478|XM_448583.1 [Candida] glabrata uncharacterized protein (CAGL0K08316g), partial mRNA	9650	5	972	98.77	99.79	98.97	100.21	44.38	9632.19	1e-26	5478	Eukaryota	Fungi	Ascomycota	Saccharomycetes	Saccharomycetales	Saccharomycetaceae	Nakaseomyces	[Candida] glabrata
5478|XM_448584.1 [Candida] glabrata uncharacterized protein (CAGL0K08338g), partial mRNA	12656	5	981	99.8	100	99.8	100	56.82	12638	1e-26	5478	Eukaryota	Fungi	Ascomycota	Saccharomycetes	Saccharomycetales	Saccharomycetaceae	Nakaseomyces	[Candida] glabrata
5478|XM_448586.1 [Candida] glabrata 40S ribosomal protein S21 (CAGL0K08382g), partial mRNA	9606	1	264	100	100	100	100	178.96	9601.16	1e-26	5478	Eukaryota	Fungi	Ascomycota	Saccharomycetes	Saccharomycetales	Saccharomycetaceae	Nakaseomyces	[Candida] glabrata
5478|XM_448596.1 [Candida] glabrata uncharacterized protein (CAGL0K08624g), partial mRNA	36748	6	1041	98.94	99.42	99.52	100.58	143.88	36728.9	1e-26	5478	Eukaryota	Fungi	Ascomycota	Saccharomycetes	Saccharomycetales	Saccharomycetaceae	Nakaseomyces	[Candida] glabrata
5478|XM_448605.1 [Candida] glabrata uncharacterized protein (CAGL0K08844g), partial mRNA	13870	9	1527	99.67	100.07	99.61	99.93	39.38	13842	1e-26	5478	Eukaryota	Fungi	Ascomycota	Saccharomycetes	Saccharomycetales	Saccharomycetaceae	Nakaseomyces	[Candida] glabrata
5478|XM_448626.1 [Candida] glabrata uncharacterized protein (CAGL0K09350g), partial mRNA	6762	7	1299	98	98.46	99.53	101.56	22.2	6738.21	1e-26	5478	Eukaryota	Fungi	Ascomycota	Saccharomycetes	Saccharomycetales	Saccharomycetaceae	Nakaseomyces	[Candida] glabrata
5478|XM_448631.1 [Candida] glabrata uncharacterized protein (CAGL0K09460g), partial mRNA	5050	4	786	99.87	100.13	99.75	99.87	22.84	5035.6	1e-26	5478	Eukaryota	Fungi	Ascomycota	Saccharomycetes	Saccharomycetales	Saccharomycetaceae	Nakaseomyces	[Candida] glabrata
5478|XM_448632.1 [Candida] glabrata uncharacterized protein (CAGL0K09482g), partial mRNA	10352	11	1950	99.03	100.15	98.87	99.85	27.95	10316.3	1e-26	5478	Eukaryota	Fungi	Ascomycota	Saccharomycetes	Saccharomycetales	Saccharomycetaceae	Nakaseomyces	[Candida] glabrata
5478|XM_448637.1 [Candida] glabrata uncharacterized protein (CAGL0K09592g), partial mRNA	3386	2	438	99.54	100	99.54	100	30.41	3377.97	1e-26	5478	Eukaryota	Fungi	Ascomycota	Saccharomycetes	Saccharomycetales	Saccharomycetaceae	Nakaseomyces	[Candida] glabrata
5478|XM_448641.1 [Candida] glabrata uncharacterized protein (CAGL0K09724g), partial mRNA	2482	2	345	99.42	100	99.42	100	31.18	2475.68	1e-26	5478	Eukaryota	Fungi	Ascomycota	Saccharomycetes	Saccharomycetales	Saccharomycetaceae	Nakaseomyces	[Candida] glabrata
5478|XM_448650.1 [Candida] glabrata uncharacterized protein (CAGL0K09922g), partial mRNA	11018	10	1650	99.27	100	99.27	100	25.81	10987.8	1e-26	5478	Eukaryota	Fungi	Ascomycota	Saccharomycetes	Saccharomycetales	Saccharomycetaceae	Nakaseomyces	[Candida] glabrata
5478|XM_448651.1 [Candida] glabrata uncharacterized protein (CAGL0K09944g), partial mRNA	12136	10	1728	99.19	100	99.19	100	30.52	12104.3	1e-26	5478	Eukaryota	Fungi	Ascomycota	Saccharomycetes	Saccharomycetales	Saccharomycetaceae	Nakaseomyces	[Candida] glabrata
5478|XM_448652.1 [Candida] glabrata uncharacterized protein (CAGL0K09966g), partial mRNA	16084	13	2160	99.81	100	99.81	100	31.27	16044.4	1e-26	5478	Eukaryota	Fungi	Ascomycota	Saccharomycetes	Saccharomycetales	Saccharomycetaceae	Nakaseomyces	[Candida] glabrata
5478|XM_448661.1 [Candida] glabrata uncharacterized protein (CAGL0K10164g), partial mRNA	18608	3	654	93.88	94.04	99.84	106.34	93.44	18596	1e-26	5478	Eukaryota	Fungi	Ascomycota	Saccharomycetes	Saccharomycetales	Saccharomycetaceae	Nakaseomyces	[Candida] glabrata
5478|XM_448678.1 [Candida] glabrata uncharacterized protein (CAGL0K10604g), partial mRNA	10804	8	1341	99.18	99.48	99.7	100.52	34.93	10779.4	1e-26	5478	Eukaryota	Fungi	Ascomycota	Saccharomycetes	Saccharomycetales	Saccharomycetaceae	Nakaseomyces	[Candida] glabrata
5478|XM_448682.1 [Candida] glabrata uncharacterized protein (CAGL0K10714g), partial mRNA	16628	12	2118	98.82	99.01	99.81	101	34.89	16589.2	1e-26	5478	Eukaryota	Fungi	Ascomycota	Saccharomycetes	Saccharomycetales	Saccharomycetaceae	Nakaseomyces	[Candida] glabrata
5478|XM_448685.1 [Candida] glabrata uncharacterized protein (CAGL0K10780g), partial mRNA	21368	9	1584	98.93	99.12	99.81	100.89	55.44	21339	1e-26	5478	Eukaryota	Fungi	Ascomycota	Saccharomycetes	Saccharomycetales	Saccharomycetaceae	Nakaseomyces	[Candida] glabrata
5478|XM_448686.1 [Candida] glabrata uncharacterized protein (CAGL0K10824g), partial mRNA	23504	13	2211	99.32	100.09	99.23	99.91	46.99	23463.5	1e-26	5478	Eukaryota	Fungi	Ascomycota	Saccharomycetes	Saccharomycetales	Saccharomycetaceae	Nakaseomyces	[Candida] glabrata
5478|XM_448688.1 [Candida] glabrata uncharacterized protein (CAGL0K10868g), partial mRNA	75920	9	1524	99.87	100	99.87	100	194.26	75892.1	1e-26	5478	Eukaryota	Fungi	Ascomycota	Saccharomycetes	Saccharomycetales	Saccharomycetaceae	Nakaseomyces	[Candida] glabrata
5478|XM_448702.1 [Candida] glabrata uncharacterized protein (CAGL0K11209g), partial mRNA	10290	10	1773	99.72	100	99.72	100	22.77	10257.5	1e-26	5478	Eukaryota	Fungi	Ascomycota	Saccharomycetes	Saccharomycetales	Saccharomycetaceae	Nakaseomyces	[Candida] glabrata
5478|XM_448713.1 [Candida] glabrata uncharacterized protein (CAGL0K11440g), partial mRNA	848	2	396	89.39	90.4	98.88	110.61	7.99	840.76	1e-26	5478	Eukaryota	Fungi	Ascomycota	Saccharomycetes	Saccharomycetales	Saccharomycetaceae	Nakaseomyces	[Candida] glabrata
5478|XM_448714.1 [Candida] glabrata uncharacterized protein (CAGL0K11462g), partial mRNA	3002	2	396	100	100	100	100	44.78	2994.74	1e-26	5478	Eukaryota	Fungi	Ascomycota	Saccharomycetes	Saccharomycetales	Saccharomycetaceae	Nakaseomyces	[Candida] glabrata
5478|XM_448719.1 [Candida] glabrata uncharacterized protein (CAGL0K11572g), partial mRNA	4450	4	657	97.56	99.09	98.46	100.92	27.42	4437.96	1e-26	5478	Eukaryota	Fungi	Ascomycota	Saccharomycetes	Saccharomycetales	Saccharomycetaceae	Nakaseomyces	[Candida] glabrata
5478|XM_448725.1 [Candida] glabrata uncharacterized protein (CAGL0K11726g), partial mRNA	7930	8	1377	98.91	100	98.91	100	25.36	7904.78	1e-26	5478	Eukaryota	Fungi	Ascomycota	Saccharomycetes	Saccharomycetales	Saccharomycetaceae	Nakaseomyces	[Candida] glabrata
5478|XM_448726.1 [Candida] glabrata 40S ribosomal protein S11 (CAGL0K11748g), partial mRNA	30232	2	471	100	100	100	100	250.88	30223.4	1e-26	5478	Eukaryota	Fungi	Ascomycota	Saccharomycetes	Saccharomycetales	Saccharomycetaceae	Nakaseomyces	[Candida] glabrata
5478|XM_448729.1 [Candida] glabrata uncharacterized protein (CAGL0K11814g), partial mRNA	26320	18	3027	98.81	99.57	99.24	100.43	40.44	26264.5	1e-26	5478	Eukaryota	Fungi	Ascomycota	Saccharomycetes	Saccharomycetales	Saccharomycetaceae	Nakaseomyces	[Candida] glabrata
5478|XM_448731.1 [Candida] glabrata uncharacterized protein (CAGL0K11858g), partial mRNA	23140	3	597	99.66	100	99.66	100	183.18	23129	1e-26	5478	Eukaryota	Fungi	Ascomycota	Saccharomycetes	Saccharomycetales	Saccharomycetaceae	Nakaseomyces	[Candida] glabrata
5478|XM_448736.1 [Candida] glabrata uncharacterized protein (CAGL0K11990g), partial mRNA	15162	18	2976	98.12	98.72	99.39	101.29	21.72	15107.5	1e-26	5478	Eukaryota	Fungi	Ascomycota	Saccharomycetes	Saccharomycetales	Saccharomycetaceae	Nakaseomyces	[Candida] glabrata
5478|XM_448737.1 [Candida] glabrata uncharacterized protein (CAGL0K12012g), partial mRNA	24246	10	1776	99.16	100.28	98.88	99.72	55.01	24213.5	1e-26	5478	Eukaryota	Fungi	Ascomycota	Saccharomycetes	Saccharomycetales	Saccharomycetaceae	Nakaseomyces	[Candida] glabrata
5478|XM_448738.1 [Candida] glabrata uncharacterized protein (CAGL0K12034g), partial mRNA	115214	19	3264	99.2	99.6	99.6	100.4	148.58	115154	1e-26	5478	Eukaryota	Fungi	Ascomycota	Saccharomycetes	Saccharomycetales	Saccharomycetaceae	Nakaseomyces	[Candida] glabrata
5478|XM_448741.1 [Candida] glabrata uncharacterized protein (CAGL0K12100g), partial mRNA	15346	6	984	99.29	100.2	99.09	99.8	72.67	15328	1e-26	5478	Eukaryota	Fungi	Ascomycota	Saccharomycetes	Saccharomycetales	Saccharomycetaceae	Nakaseomyces	[Candida] glabrata
5478|XM_448748.1 [Candida] glabrata uncharacterized protein (CAGL0K12254g), partial mRNA	39724	6	1008	99.4	99.6	99.8	100.4	176.14	39705.5	1e-26	5478	Eukaryota	Fungi	Ascomycota	Saccharomycetes	Saccharomycetales	Saccharomycetaceae	Nakaseomyces	[Candida] glabrata
5478|XM_448749.1 [Candida] glabrata uncharacterized protein (CAGL0K12276g), partial mRNA	3072	3	585	99.66	100.17	99.49	99.83	22.23	3061.29	1e-26	5478	Eukaryota	Fungi	Ascomycota	Saccharomycetes	Saccharomycetales	Saccharomycetaceae	Nakaseomyces	[Candida] glabrata
5478|XM_448754.1 [Candida] glabrata uncharacterized protein (CAGL0K12386g), partial mRNA	14594	15	2466	99.51	100	99.51	100	26.96	14548.8	1e-26	5478	Eukaryota	Fungi	Ascomycota	Saccharomycetes	Saccharomycetales	Saccharomycetaceae	Nakaseomyces	[Candida] glabrata
5478|XM_448760.1 [Candida] glabrata uncharacterized protein (CAGL0K12518g), partial mRNA	38228	6	1125	100	100	100	100	134.51	38207.4	1e-26	5478	Eukaryota	Fungi	Ascomycota	Saccharomycetes	Saccharomycetales	Saccharomycetaceae	Nakaseomyces	[Candida] glabrata
5478|XM_448767.1 [Candida] glabrata uncharacterized protein (CAGL0K12672g), partial mRNA	6250	3	621	99.68	100	99.68	100	37.21	6238.62	1e-26	5478	Eukaryota	Fungi	Ascomycota	Saccharomycetes	Saccharomycetales	Saccharomycetaceae	Nakaseomyces	[Candida] glabrata
5478|XM_448770.1 [Candida] glabrata uncharacterized protein (CAGL0K12738g), partial mRNA	24106	11	1866	98.77	99.57	99.19	100.43	52.3	24071.8	1e-26	5478	Eukaryota	Fungi	Ascomycota	Saccharomycetes	Saccharomycetales	Saccharomycetaceae	Nakaseomyces	[Candida] glabrata
5478|XM_448774.1 [Candida] glabrata 60S ribosomal protein L10 (CAGL0K12826g), partial mRNA	57032	4	666	99.85	100	99.85	100	381.53	57019.8	1e-26	5478	Eukaryota	Fungi	Ascomycota	Saccharomycetes	Saccharomycetales	Saccharomycetaceae	Nakaseomyces	[Candida] glabrata
5478|XM_448781.1 [Candida] glabrata uncharacterized protein (CAGL0K12980g), partial mRNA	26250	13	2169	98.8	99.17	99.63	100.84	55.64	26210.2	1e-26	5478	Eukaryota	Fungi	Ascomycota	Saccharomycetes	Saccharomycetales	Saccharomycetaceae	Nakaseomyces	[Candida] glabrata
5478|XM_448787.1 [Candida] glabrata uncharacterized protein (CAGL0L00319g), partial mRNA	22480	6	1056	99.72	100	99.72	100	94.02	22460.6	1e-26	5478	Eukaryota	Fungi	Ascomycota	Saccharomycetes	Saccharomycetales	Saccharomycetaceae	Nakaseomyces	[Candida] glabrata
5478|XM_448789.1 [Candida] glabrata uncharacterized protein (CAGL0L00363g), partial mRNA	5506	4	672	98.51	100.15	98.37	99.85	39.56	5493.69	1e-26	374468	Eukaryota	Fungi	Ascomycota	Saccharomycetes	Saccharomycetales	Saccharomycetaceae	Nakaseomyces
5478|XM_448790.1 [Candida] glabrata uncharacterized protein (CAGL0L00385g), partial mRNA	272	2	474	34.18	34.39	99.39	290.8	1.99	263.43	1e-26	5478	Eukaryota	Fungi	Ascomycota	Saccharomycetes	Saccharomycetales	Saccharomycetaceae	Nakaseomyces	[Candida] glabrata
5478|XM_448792.1 [Candida] glabrata uncharacterized protein (CAGL0L00429g), partial mRNA	33422	18	3099	99.77	100	99.77	100	45.65	33365.2	1e-26	5478	Eukaryota	Fungi	Ascomycota	Saccharomycetes	Saccharomycetales	Saccharomycetaceae	Nakaseomyces	[Candida] glabrata
5478|XM_448795.1 [Candida] glabrata uncharacterized protein (CAGL0L00495g), partial mRNA	28106	12	2118	99.43	100.05	99.39	99.95	61.97	28067.2	1e-26	5478	Eukaryota	Fungi	Ascomycota	Saccharomycetes	Saccharomycetales	Saccharomycetaceae	Nakaseomyces	[Candida] glabrata
5478|XM_448815.1 [Candida] glabrata uncharacterized protein (CAGL0L00957g), partial mRNA	9440	6	1122	99.47	100	99.47	100	36.06	9419.44	1e-26	5478	Eukaryota	Fungi	Ascomycota	Saccharomycetes	Saccharomycetales	Saccharomycetaceae	Nakaseomyces	[Candida] glabrata
5478|XM_448821.1 [Candida] glabrata uncharacterized protein (CAGL0L01089g), partial mRNA	163876	39	6459	99.64	99.77	99.88	100.23	102.77	163758	1e-26	5478	Eukaryota	Fungi	Ascomycota	Saccharomycetes	Saccharomycetales	Saccharomycetaceae	Nakaseomyces	[Candida] glabrata
5478|XM_448832.1 [Candida] glabrata uncharacterized protein (CAGL0L01353g), partial mRNA	12010	2	474	99.16	100	99.16	100	93.65	12001.3	1e-26	5478	Eukaryota	Fungi	Ascomycota	Saccharomycetes	Saccharomycetales	Saccharomycetaceae	Nakaseomyces	[Candida] glabrata
5478|XM_448845.1 [Candida] glabrata uncharacterized protein (CAGL0L01727g), partial mRNA	18270	8	1341	98.96	100	98.96	100	51.23	18245.4	1e-26	5478	Eukaryota	Fungi	Ascomycota	Saccharomycetes	Saccharomycetales	Saccharomycetaceae	Nakaseomyces	[Candida] glabrata
5478|XM_448857.1 [Candida] glabrata uncharacterized protein (CAGL0L02013g), partial mRNA	20838	9	1512	98.88	100	98.88	100	52.21	20810.3	1e-26	5478	Eukaryota	Fungi	Ascomycota	Saccharomycetes	Saccharomycetales	Saccharomycetaceae	Nakaseomyces	[Candida] glabrata
5478|XM_448864.1 [Candida] glabrata uncharacterized protein (CAGL0L02167g), partial mRNA	49512	16	2706	99.7	100	99.7	100	76.38	49462.4	1e-26	5478	Eukaryota	Fungi	Ascomycota	Saccharomycetes	Saccharomycetales	Saccharomycetaceae	Nakaseomyces	[Candida] glabrata
5478|XM_448878.1 [Candida] glabrata uncharacterized protein (CAGL0L02475g), partial mRNA	70054	5	933	99.46	100	99.46	100	298.44	70036.9	1e-26	5478	Eukaryota	Fungi	Ascomycota	Saccharomycetes	Saccharomycetales	Saccharomycetaceae	Nakaseomyces	[Candida] glabrata
5478|XM_448879.1 [Candida] glabrata uncharacterized protein (CAGL0L02497g), partial mRNA	115592	6	1086	100	100	100	100	450.04	115572	1e-26	5478	Eukaryota	Fungi	Ascomycota	Saccharomycetes	Saccharomycetales	Saccharomycetaceae	Nakaseomyces	[Candida] glabrata
5478|XM_448889.1 [Candida] glabrata uncharacterized protein (CAGL0L02717g), partial mRNA	6840	3	549	99.82	100.18	99.64	99.82	50.77	6829.94	1e-26	5478	Eukaryota	Fungi	Ascomycota	Saccharomycetes	Saccharomycetales	Saccharomycetaceae	Nakaseomyces	[Candida] glabrata
5478|XM_448893.1 [Candida] glabrata uncharacterized protein (CAGL0L02805g), partial mRNA	11752	7	1296	99.85	99.92	99.92	100.08	39.75	11728.2	1e-26	5478	Eukaryota	Fungi	Ascomycota	Saccharomycetes	Saccharomycetales	Saccharomycetaceae	Nakaseomyces	[Candida] glabrata
5478|XM_448898.1 [Candida] glabrata uncharacterized protein (CAGL0L02915g), partial mRNA	59090	11	1854	99.24	99.84	99.41	100.16	128.96	59056	1e-26	5478	Eukaryota	Fungi	Ascomycota	Saccharomycetes	Saccharomycetales	Saccharomycetaceae	Nakaseomyces	[Candida] glabrata
5478|XM_448914.1 [Candida] glabrata uncharacterized protein (CAGL0L03267g), partial mRNA	30230	10	1794	100	100	100	100	61.48	30197.1	1e-26	5478	Eukaryota	Fungi	Ascomycota	Saccharomycetes	Saccharomycetales	Saccharomycetaceae	Nakaseomyces	[Candida] glabrata
5478|XM_448915.1 [Candida] glabrata uncharacterized protein (CAGL0L03289g), partial mRNA	31700	6	1101	99.82	100	99.82	100	114.92	31679.8	1e-26	5478	Eukaryota	Fungi	Ascomycota	Saccharomycetes	Saccharomycetales	Saccharomycetaceae	Nakaseomyces	[Candida] glabrata
5478|XM_448931.1 [Candida] glabrata uncharacterized protein (CAGL0L03630g), partial mRNA	23080	12	2037	99.66	100	99.66	100	53.89	23042.7	1e-26	5478	Eukaryota	Fungi	Ascomycota	Saccharomycetes	Saccharomycetales	Saccharomycetaceae	Nakaseomyces	[Candida] glabrata
5478|XM_448941.1 [Candida] glabrata uncharacterized protein (CAGL0L03846g), partial mRNA	12562	9	1635	99.57	100	99.57	100	30.88	12532	1e-26	5478	Eukaryota	Fungi	Ascomycota	Saccharomycetes	Saccharomycetales	Saccharomycetaceae	Nakaseomyces	[Candida] glabrata
5478|XM_448945.1 [Candida] glabrata uncharacterized protein (CAGL0L03938g), partial mRNA	15252	11	1914	99.63	99.69	99.95	100.31	31.89	15216.9	1e-26	5478	Eukaryota	Fungi	Ascomycota	Saccharomycetes	Saccharomycetales	Saccharomycetaceae	Nakaseomyces	[Candida] glabrata
5478|XM_448947.1 [Candida] glabrata uncharacterized protein (CAGL0L03982g), partial mRNA	50212	10	1665	99.04	99.22	99.82	100.79	112.34	50181.5	1e-26	5478	Eukaryota	Fungi	Ascomycota	Saccharomycetes	Saccharomycetales	Saccharomycetaceae	Nakaseomyces	[Candida] glabrata
5478|XM_448959.1 [Candida] glabrata uncharacterized protein (CAGL0L04246g), partial mRNA	35030	22	3672	88.37	89.03	99.27	112.33	40.52	34962.7	1e-26	5478	Eukaryota	Fungi	Ascomycota	Saccharomycetes	Saccharomycetales	Saccharomycetaceae	Nakaseomyces	[Candida] glabrata
5478|XM_448965.1 [Candida] glabrata uncharacterized protein (CAGL0L04378g), partial mRNA	15006	10	1674	99.4	100.12	99.28	99.88	35.29	14975.3	1e-26	5478	Eukaryota	Fungi	Ascomycota	Saccharomycetes	Saccharomycetales	Saccharomycetaceae	Nakaseomyces	[Candida] glabrata
5478|XM_448975.1 [Candida] glabrata uncharacterized protein (CAGL0L04598g), partial mRNA	23246	7	1167	99.66	100.09	99.57	99.91	80.86	23224.6	1e-26	5478	Eukaryota	Fungi	Ascomycota	Saccharomycetes	Saccharomycetales	Saccharomycetaceae	Nakaseomyces	[Candida] glabrata
5478|XM_448986.1 [Candida] glabrata 40S ribosomal protein S23 (CAGL0L04840g), partial mRNA	25396	2	438	99.77	100	99.77	100	323.3	25388	1e-26	5478	Eukaryota	Fungi	Ascomycota	Saccharomycetes	Saccharomycetales	Saccharomycetaceae	Nakaseomyces	[Candida] glabrata
5478|XM_448998.1 [Candida] glabrata elongation factor 1 gamma domain-containing protein (CAGL0L05148g), partial mRNA	25708	7	1233	99.43	100.16	99.27	99.84	85.88	25685.4	1e-26	5478	Eukaryota	Fungi	Ascomycota	Saccharomycetes	Saccharomycetales	Saccharomycetaceae	Nakaseomyces	[Candida] glabrata
5478|XM_449002.1 [Candida] glabrata uncharacterized protein (CAGL0L05236g), partial mRNA	12422	6	1011	99.9	100	99.9	100	51.03	12403.5	1e-26	5478	Eukaryota	Fungi	Ascomycota	Saccharomycetes	Saccharomycetales	Saccharomycetaceae	Nakaseomyces	[Candida] glabrata
5478|XM_449011.1 [Candida] glabrata uncharacterized protein (CAGL0L05434g), partial mRNA	26172	6	1041	98.37	99.33	99.03	100.68	120.43	26152.9	1e-26	5478	Eukaryota	Fungi	Ascomycota	Saccharomycetes	Saccharomycetales	Saccharomycetaceae	Nakaseomyces	[Candida] glabrata
5478|XM_449022.1 [Candida] glabrata uncharacterized protein (CAGL0L05676g), partial mRNA	71370	40	6636	99.32	99.5	99.82	100.5	44.77	71248.4	1e-26	5478	Eukaryota	Fungi	Ascomycota	Saccharomycetes	Saccharomycetales	Saccharomycetaceae	Nakaseomyces	[Candida] glabrata
5478|XM_449026.1 [Candida] glabrata uncharacterized protein (CAGL0L05786g), partial mRNA	20078	6	1047	99.71	100.1	99.62	99.9	68.86	20058.8	1e-26	5478	Eukaryota	Fungi	Ascomycota	Saccharomycetes	Saccharomycetales	Saccharomycetaceae	Nakaseomyces	[Candida] glabrata
5478|XM_449034.1 [Candida] glabrata uncharacterized protein (CAGL0L05962g), partial mRNA	23592	16	2694	98.85	99.63	99.22	100.37	38.4	23542.6	1e-26	5478	Eukaryota	Fungi	Ascomycota	Saccharomycetes	Saccharomycetales	Saccharomycetaceae	Nakaseomyces	[Candida] glabrata
5478|XM_449042.1 [Candida] glabrata uncharacterized protein (CAGL0L06138g), partial mRNA	106026	11	1896	99.63	100.11	99.53	99.89	236.52	105991	1e-26	5478	Eukaryota	Fungi	Ascomycota	Saccharomycetes	Saccharomycetales	Saccharomycetaceae	Nakaseomyces	[Candida] glabrata
5478|XM_449043.1 [Candida] glabrata uncharacterized protein (CAGL0L06160g), partial mRNA	10862	2	465	99.78	100	99.78	100	97.85	10853.5	1e-26	5478	Eukaryota	Fungi	Ascomycota	Saccharomycetes	Saccharomycetales	Saccharomycetaceae	Nakaseomyces	[Candida] glabrata
5478|XM_449044.1 [Candida] glabrata uncharacterized protein (CAGL0L06182g), partial mRNA	14708	9	1488	97.51	98.39	99.11	101.64	44.47	14680.7	1e-26	5478	Eukaryota	Fungi	Ascomycota	Saccharomycetes	Saccharomycetales	Saccharomycetaceae	Nakaseomyces	[Candida] glabrata
5478|XM_449045.1 [Candida] glabrata uncharacterized protein (CAGL0L06204g), partial mRNA	13852	2	387	100	100	100	100	149.21	13844.9	1e-26	5478	Eukaryota	Fungi	Ascomycota	Saccharomycetes	Saccharomycetales	Saccharomycetaceae	Nakaseomyces	[Candida] glabrata
5478|XM_449047.1 [Candida] glabrata uncharacterized protein (CAGL0L06248g), partial mRNA	2634	1	267	98.13	100.37	97.76	99.63	51.34	2629.11	1e-26	374468	Eukaryota	Fungi	Ascomycota	Saccharomycetes	Saccharomycetales	Saccharomycetaceae	Nakaseomyces
5478|XM_449048.1 [Candida] glabrata uncharacterized protein (CAGL0L06270g), partial mRNA	16112	4	750	99.87	100	99.87	100	101.02	16098.2	1e-26	5478	Eukaryota	Fungi	Ascomycota	Saccharomycetes	Saccharomycetales	Saccharomycetaceae	Nakaseomyces	[Candida] glabrata
5478|XM_449054.1 [Candida] glabrata uncharacterized protein (CAGL0L06424g), partial mRNA	67404	4	669	99.1	100	99.1	100	352.28	67391.7	1e-26	5478	Eukaryota	Fungi	Ascomycota	Saccharomycetes	Saccharomycetales	Saccharomycetaceae	Nakaseomyces	[Candida] glabrata
5478|XM_449057.1 [Candida] glabrata uncharacterized protein (CAGL0L06490g), partial mRNA	7928	5	942	98.41	99.15	99.25	100.86	34.99	7910.74	1e-26	5478	Eukaryota	Fungi	Ascomycota	Saccharomycetes	Saccharomycetales	Saccharomycetaceae	Nakaseomyces	[Candida] glabrata
5478|XM_449072.1 [Candida] glabrata uncharacterized protein (CAGL0L06798g), partial mRNA	23244	6	1122	99.91	100	99.91	100	72.65	23223.4	1e-26	5478	Eukaryota	Fungi	Ascomycota	Saccharomycetes	Saccharomycetales	Saccharomycetaceae	Nakaseomyces	[Candida] glabrata
5478|XM_449073.1 [Candida] glabrata uncharacterized protein (CAGL0L06820g), partial mRNA	11664	6	1101	100	100	100	100	50.03	11643.8	1e-26	5478	Eukaryota	Fungi	Ascomycota	Saccharomycetes	Saccharomycetales	Saccharomycetaceae	Nakaseomyces	[Candida] glabrata
5478|XM_449079.1 [Candida] glabrata uncharacterized protein (CAGL0L06952g), partial mRNA	9132	6	1044	99.81	100.19	99.62	99.81	36.8	9112.87	1e-26	5478	Eukaryota	Fungi	Ascomycota	Saccharomycetes	Saccharomycetales	Saccharomycetaceae	Nakaseomyces	[Candida] glabrata
5478|XM_449101.1 [Candida] glabrata uncharacterized protein (CAGL0L07436g), partial mRNA	15108	9	1548	99.94	100	99.94	100	37.97	15079.6	1e-26	5478	Eukaryota	Fungi	Ascomycota	Saccharomycetes	Saccharomycetales	Saccharomycetaceae	Nakaseomyces	[Candida] glabrata
5478|XM_449104.1 [Candida] glabrata uncharacterized protein (CAGL0L07502g), partial mRNA	11722	4	687	99.71	100	99.71	100	73.94	11709.4	1e-26	5478	Eukaryota	Fungi	Ascomycota	Saccharomycetes	Saccharomycetales	Saccharomycetaceae	Nakaseomyces	[Candida] glabrata
5478|XM_449113.1 [Candida] glabrata uncharacterized protein (CAGL0L07722g), partial mRNA	43058	7	1251	99.84	100	99.84	100	159.39	43035.1	1e-26	5478	Eukaryota	Fungi	Ascomycota	Saccharomycetes	Saccharomycetales	Saccharomycetaceae	Nakaseomyces	[Candida] glabrata
5478|XM_449117.1 [Candida] glabrata uncharacterized protein (CAGL0L07810g), partial mRNA	17004	10	1791	99.61	100.22	99.39	99.78	38.06	16971.2	1e-26	5478	Eukaryota	Fungi	Ascomycota	Saccharomycetes	Saccharomycetales	Saccharomycetaceae	Nakaseomyces	[Candida] glabrata
5478|XM_449121.1 [Candida] glabrata uncharacterized protein (CAGL0L07920g), partial mRNA	74210	3	654	100	100	100	100	463.46	74198	1e-26	5478	Eukaryota	Fungi	Ascomycota	Saccharomycetes	Saccharomycetales	Saccharomycetaceae	Nakaseomyces	[Candida] glabrata
5478|XM_449129.1 [Candida] glabrata 40S ribosomal protein S14 (CAGL0L08118g), partial mRNA	6488	2	408	99.51	100	99.51	100	64.91	6480.52	1e-26	5478	Eukaryota	Fungi	Ascomycota	Saccharomycetes	Saccharomycetales	Saccharomycetaceae	Nakaseomyces	[Candida] glabrata
5478|XM_449135.1 [Candida] glabrata uncharacterized protein (CAGL0L08250g), partial mRNA	23528	15	2589	99.88	100.04	99.85	99.96	36.86	23480.6	1e-26	5478	Eukaryota	Fungi	Ascomycota	Saccharomycetes	Saccharomycetales	Saccharomycetaceae	Nakaseomyces	[Candida] glabrata
5478|XM_449144.1 [Candida] glabrata uncharacterized protein (CAGL0L08448g), partial mRNA	27632	3	522	100	100	100	100	233.75	27622.4	1e-26	5478	Eukaryota	Fungi	Ascomycota	Saccharomycetes	Saccharomycetales	Saccharomycetaceae	Nakaseomyces	[Candida] glabrata
5478|XM_449164.1 [Candida] glabrata uncharacterized protein (CAGL0L08932g), partial mRNA	59044	5	939	100	100	100	100	261.76	59026.8	1e-26	5478	Eukaryota	Fungi	Ascomycota	Saccharomycetes	Saccharomycetales	Saccharomycetaceae	Nakaseomyces	[Candida] glabrata
5478|XM_449181.1 [Candida] glabrata uncharacterized protein (CAGL0L09339g), partial mRNA	25098	16	2634	99.89	100	99.89	100	43.48	25049.7	1e-26	5478	Eukaryota	Fungi	Ascomycota	Saccharomycetes	Saccharomycetales	Saccharomycetaceae	Nakaseomyces	[Candida] glabrata
5478|XM_449183.1 [Candida] glabrata uncharacterized protein (CAGL0L09383g), partial mRNA	53796	6	1101	99.18	100	99.18	100	220.03	53775.8	1e-26	5478	Eukaryota	Fungi	Ascomycota	Saccharomycetes	Saccharomycetales	Saccharomycetaceae	Nakaseomyces	[Candida] glabrata
5478|XM_449193.1 [Candida] glabrata uncharacterized protein (CAGL0L09691g), partial mRNA	19176	15	2475	98.1	98.42	99.67	101.6	32.5	19130.7	1e-26	5478	Eukaryota	Fungi	Ascomycota	Saccharomycetes	Saccharomycetales	Saccharomycetaceae	Nakaseomyces	[Candida] glabrata
5478|XM_449194.1 [Candida] glabrata uncharacterized protein (CAGL0L09713g), partial mRNA	6904	3	531	99.62	100	99.62	100	56.07	6894.27	1e-26	5478	Eukaryota	Fungi	Ascomycota	Saccharomycetes	Saccharomycetales	Saccharomycetaceae	Nakaseomyces	[Candida] glabrata
5478|XM_449207.1 [Candida] glabrata uncharacterized protein (CAGL0L10043g), partial mRNA	59994	8	1362	99.27	99.49	99.78	100.52	186.04	59969	1e-26	5478	Eukaryota	Fungi	Ascomycota	Saccharomycetes	Saccharomycetales	Saccharomycetaceae	Nakaseomyces	[Candida] glabrata
5478|XM_449211.1 [Candida] glabrata uncharacterized protein (CAGL0L10186g), partial mRNA	6152	3	522	99.43	100	99.43	100	51.71	6142.43	1e-26	5478	Eukaryota	Fungi	Ascomycota	Saccharomycetes	Saccharomycetales	Saccharomycetaceae	Nakaseomyces	[Candida] glabrata
5478|XM_449217.1 [Candida] glabrata uncharacterized protein (CAGL0L10362g), partial mRNA	30448	4	759	99.08	100	99.08	100	179.1	30434.1	1e-26	5478	Eukaryota	Fungi	Ascomycota	Saccharomycetes	Saccharomycetales	Saccharomycetaceae	Nakaseomyces	[Candida] glabrata
5478|XM_449219.1 [Candida] glabrata uncharacterized protein (CAGL0L10406g), partial mRNA	13638	5	900	99.67	100	99.67	100	61.24	13621.5	1e-26	5478	Eukaryota	Fungi	Ascomycota	Saccharomycetes	Saccharomycetales	Saccharomycetaceae	Nakaseomyces	[Candida] glabrata
5478|XM_449226.1 [Candida] glabrata uncharacterized protein (CAGL0L10560g), partial mRNA	20240	9	1611	99.01	99.38	99.63	100.62	51.76	20210.5	1e-26	5478	Eukaryota	Fungi	Ascomycota	Saccharomycetes	Saccharomycetales	Saccharomycetaceae	Nakaseomyces	[Candida] glabrata
5478|XM_449231.1 [Candida] glabrata uncharacterized protein (CAGL0L10670g), partial mRNA	12218	4	792	100	100	100	100	64.01	12203.5	1e-26	5478	Eukaryota	Fungi	Ascomycota	Saccharomycetes	Saccharomycetales	Saccharomycetaceae	Nakaseomyces	[Candida] glabrata
5478|XM_449235.1 [Candida] glabrata uncharacterized protein (CAGL0L10758g), partial mRNA	49836	17	2916	99.69	100	99.69	100	70.48	49782.5	1e-26	5478	Eukaryota	Fungi	Ascomycota	Saccharomycetes	Saccharomycetales	Saccharomycetaceae	Nakaseomyces	[Candida] glabrata
5478|XM_449242.1 [Candida] glabrata uncharacterized protein (CAGL0L10912g), partial mRNA	47642	11	1956	99.74	100	99.74	100	96.45	47606.1	1e-26	5478	Eukaryota	Fungi	Ascomycota	Saccharomycetes	Saccharomycetales	Saccharomycetaceae	Nakaseomyces	[Candida] glabrata
5478|XM_449251.1 [Candida] glabrata uncharacterized protein (CAGL0L11110g), partial mRNA	26398	10	1728	99.83	100	99.83	100	65.19	26366.3	1e-26	5478	Eukaryota	Fungi	Ascomycota	Saccharomycetes	Saccharomycetales	Saccharomycetaceae	Nakaseomyces	[Candida] glabrata
5478|XM_449253.1 [Candida] glabrata uncharacterized protein (CAGL0L11154g), partial mRNA	48208	31	5187	99.92	100.08	99.85	99.92	42.16	48112.9	1e-26	5478	Eukaryota	Fungi	Ascomycota	Saccharomycetes	Saccharomycetales	Saccharomycetaceae	Nakaseomyces	[Candida] glabrata
5478|XM_449267.1 [Candida] glabrata uncharacterized protein (CAGL0L11484g), partial mRNA	14882	8	1314	99.77	99.85	99.92	100.15	50.9	14857.9	1e-26	5478	Eukaryota	Fungi	Ascomycota	Saccharomycetes	Saccharomycetales	Saccharomycetaceae	Nakaseomyces	[Candida] glabrata
5478|XM_449280.1 [Candida] glabrata uncharacterized protein (CAGL0L11792g), partial mRNA	51312	10	1740	99.48	100	99.48	100	126.78	51280.1	1e-26	5478	Eukaryota	Fungi	Ascomycota	Saccharomycetes	Saccharomycetales	Saccharomycetaceae	Nakaseomyces	[Candida] glabrata
5478|XM_449284.1 [Candida] glabrata uncharacterized protein (CAGL0L11880g), partial mRNA	23828	17	2943	99.73	100	99.73	100	37.51	23774.1	1e-26	5478	Eukaryota	Fungi	Ascomycota	Saccharomycetes	Saccharomycetales	Saccharomycetaceae	Nakaseomyces	[Candida] glabrata
5478|XM_449292.1 [Candida] glabrata uncharacterized protein (CAGL0L12056g), partial mRNA	13606	4	753	99.2	100	99.2	100	83.69	13592.2	1e-26	5478	Eukaryota	Fungi	Ascomycota	Saccharomycetes	Saccharomycetales	Saccharomycetaceae	Nakaseomyces	[Candida] glabrata
5478|XM_449293.1 [Candida] glabrata uncharacterized protein (CAGL0L12078g), partial mRNA	13300	7	1227	98.21	99.27	98.93	100.74	49.02	13277.5	1e-26	5478	Eukaryota	Fungi	Ascomycota	Saccharomycetes	Saccharomycetales	Saccharomycetaceae	Nakaseomyces	[Candida] glabrata
5478|XM_449305.1 [Candida] glabrata uncharacterized protein (CAGL0L12342g), partial mRNA	27796	16	2676	100	100	100	100	42.51	27747	1e-26	5478	Eukaryota	Fungi	Ascomycota	Saccharomycetes	Saccharomycetales	Saccharomycetaceae	Nakaseomyces	[Candida] glabrata
5478|XM_449309.1 [Candida] glabrata uncharacterized protein (CAGL0L12452g), partial mRNA	23754	16	2682	100	100	100	100	32.28	23704.8	1e-26	5478	Eukaryota	Fungi	Ascomycota	Saccharomycetes	Saccharomycetales	Saccharomycetaceae	Nakaseomyces	[Candida] glabrata
5478|XM_449313.1 [Candida] glabrata uncharacterized protein (CAGL0L12540g), partial mRNA	5146	2	471	98.94	100	98.94	100	41.03	5137.37	1e-26	5478	Eukaryota	Fungi	Ascomycota	Saccharomycetes	Saccharomycetales	Saccharomycetaceae	Nakaseomyces	[Candida] glabrata
5478|XM_449328.1 [Candida] glabrata uncharacterized protein (CAGL0L12870g), partial mRNA	17308	3	504	100	100	100	100	132.17	17298.8	1e-26	5478	Eukaryota	Fungi	Ascomycota	Saccharomycetes	Saccharomycetales	Saccharomycetaceae	Nakaseomyces	[Candida] glabrata
5478|XM_449330.1 [Candida] glabrata uncharacterized protein (CAGL0L12914g), partial mRNA	75948	16	2658	99.85	100	99.85	100	118.42	75899.3	1e-26	5478	Eukaryota	Fungi	Ascomycota	Saccharomycetes	Saccharomycetales	Saccharomycetaceae	Nakaseomyces	[Candida] glabrata
5478|XM_449349.1 [Candida] glabrata uncharacterized protein (CAGL0L13354g), partial mRNA	28334	10	1746	98.34	100	98.34	100	86.53	28302	1e-26	374468	Eukaryota	Fungi	Ascomycota	Saccharomycetes	Saccharomycetales	Saccharomycetaceae	Nakaseomyces
1392|AB190218.1 Bacillus anthracis gene for 16S rRNA, partial sequence, strain:ATCC 14185	764	7	1304	24.85	26.3	94.46	380.17	3.24	740.41	1e-26	186817	Bacteria		Firmicutes	Bacilli	Bacillales	Bacillaceae
4952|AJ634630.1 Yarrowia lipolytica ANL2 gene for alpha-1,6 mannosyltransferase	1520	13	2275	21.98	22.73	96.71	440.04	2.39	1478.78	1e-26	4951	Eukaryota	Fungi	Ascomycota	Saccharomycetes	Saccharomycetales	Dipodascaceae	Yarrowia
40410|AB126638.1 Cryptococcus neoformans var. neoformans HSP70 gene for heat shock protein 70, complete cds	7636	31	5100	62.41	64.08	97.4	156.06	6.92	7542.97	1e-26	5206	Eukaryota	Fungi	Basidiomycota	Tremellomycetes	Tremellales	Cryptococcaceae	Cryptococcus
300276|AY645656.1 Lachancea meyersii strain CBS 8951 26S ribosomal RNA gene, partial sequence_x0001_AY645658.1 Lachancea meyersii strain CBS 9924 26S ribosomal RNA gene, partial sequence_x0001_AY645660.1 Lachancea meyersii strain NRRL Y-27411 26S ribosomal RNA gene, partial sequence	574	3	599	28.88	34.06	84.8	293.63	6.23	563.11	1e-26	4892	Eukaryota	Fungi	Ascomycota	Saccharomycetes	Saccharomycetales
278613|AB178178.1 Bacillus sp. E-(s)-e-D-5(4) gene for 16S rRNA, partial sequence	1158	5	888	30.97	32.66	94.83	306.21	6.56	1141.81	1e-26	186817	Bacteria		Firmicutes	Bacilli	Bacillales	Bacillaceae
278631|AB178196.1 Bacillus sp. E-(s)-m-N-5(14) gene for 16S rRNA, partial sequence	850	5	931	24.38	25.13	97.01	397.86	6.29	833.08	1e-26	1386	Bacteria		Firmicutes	Bacilli	Bacillales	Bacillaceae	Bacillus
5478|AB181390.1 Candida glabrata gene for catalase, complete cds	11006	15	2568	26.64	27.1	98.28	368.97	21.06	10959	1e-26	374468	Eukaryota	Fungi	Ascomycota	Saccharomycetes	Saccharomycetales	Saccharomycetaceae	Nakaseomyces
5482|AB181391.1 Candida tropicalis gene for catalase, complete cds	36232	13	2148	43.72	45.81	95.43	218.29	71.91	36192.6	1e-26	766764	Eukaryota	Fungi	Ascomycota	Saccharomycetes	Saccharomycetales	Debaryomycetaceae
214684|XM_566450.1 Cryptococcus neoformans var. neoformans JEC21 calcium ion transporter, partial mRNA	5796	12	2062	97.91	98.59	99.31	101.43	12.14	5758.29	1e-26	5207	Eukaryota	Fungi	Basidiomycota	Tremellomycetes	Tremellales	Cryptococcaceae	Cryptococcus	Cryptococcus neoformans
214684|XM_566451.1 Cryptococcus neoformans var. neoformans JEC21 aminotransferase, partial mRNA	1070	9	1583	61.59	63.42	97.11	157.67	2.98	1041.31	1e-26	5206	Eukaryota	Fungi	Basidiomycota	Tremellomycetes	Tremellales	Cryptococcaceae	Cryptococcus
214684|XM_566460.1 Cryptococcus neoformans var. neoformans JEC21 60s ribosomal protein l9, partial mRNA	1974	4	661	41.3	41.75	98.91	239.49	17.87	1961.91	1e-26	5207	Eukaryota	Fungi	Basidiomycota	Tremellomycetes	Tremellales	Cryptococcaceae	Cryptococcus	Cryptococcus neoformans
214684|XM_566461.1 Cryptococcus neoformans var. neoformans JEC21 sec14 cytosolic factor, partial mRNA	2890	6	984	97.87	98.78	99.07	101.23	12.44	2872	1e-26	5207	Eukaryota	Fungi	Basidiomycota	Tremellomycetes	Tremellales	Cryptococcaceae	Cryptococcus	Cryptococcus neoformans
214684|XM_566462.1 Cryptococcus neoformans var. neoformans JEC21 alcohol dehydrogenase, partial mRNA	946	7	1270	67.09	68.66	97.71	145.64	3.14	922.96	1e-26	5206	Eukaryota	Fungi	Basidiomycota	Tremellomycetes	Tremellales	Cryptococcaceae	Cryptococcus
214684|XM_566464.1 Cryptococcus neoformans var. neoformans JEC21 sterol 14-demethylase, partial mRNA	14582	11	1956	96.68	96.88	99.79	103.22	35.62	14546.2	1e-26	5207	Eukaryota	Fungi	Basidiomycota	Tremellomycetes	Tremellales	Cryptococcaceae	Cryptococcus	Cryptococcus neoformans
214684|XM_566465.1 Cryptococcus neoformans var. neoformans JEC21 translation elongation factor 2, partial mRNA	16180	21	3513	98.21	98.52	99.68	101.5	20.76	16115.7	1e-26	5207	Eukaryota	Fungi	Basidiomycota	Tremellomycetes	Tremellales	Cryptococcaceae	Cryptococcus	Cryptococcus neoformans
214684|XM_566475.1 Cryptococcus neoformans var. neoformans JEC21 fructose-bisphosphatase, partial mRNA	69544	7	1299	97.92	99.23	98.68	100.78	244.8	69520.2	1e-26	5207	Eukaryota	Fungi	Basidiomycota	Tremellomycetes	Tremellales	Cryptococcaceae	Cryptococcus	Cryptococcus neoformans
214684|XM_566477.1 Cryptococcus neoformans var. neoformans JEC21 chaperone regulator, partial mRNA	648	7	1269	33.18	34.12	97.23	293.07	2.34	625.09	1e-26	5206	Eukaryota	Fungi	Basidiomycota	Tremellomycetes	Tremellales	Cryptococcaceae	Cryptococcus
214684|XM_566478.1 Cryptococcus neoformans var. neoformans JEC21 citrate synthase, partial mRNA	48374	9	1611	98.76	99.32	99.44	100.69	147.24	48344.5	1e-26	5207	Eukaryota	Fungi	Basidiomycota	Tremellomycetes	Tremellales	Cryptococcaceae	Cryptococcus	Cryptococcus neoformans
214684|XM_566480.1 Cryptococcus neoformans var. neoformans JEC21 hypothetical protein (CNA00530), partial mRNA	7024	10	1727	99.19	99.25	99.94	100.76	19.23	6992.39	1e-26	5207	Eukaryota	Fungi	Basidiomycota	Tremellomycetes	Tremellales	Cryptococcaceae	Cryptococcus	Cryptococcus neoformans
214684|XM_566482.1 Cryptococcus neoformans var. neoformans JEC21 COPII-coated vesicle protein, partial mRNA	2338	4	789	99.49	100.76	98.74	99.25	11.96	2323.57	1e-26	5207	Eukaryota	Fungi	Basidiomycota	Tremellomycetes	Tremellales	Cryptococcaceae	Cryptococcus	Cryptococcus neoformans
214684|XM_566483.1 Cryptococcus neoformans var. neoformans JEC21 hypothetical protein (CNA00560), partial mRNA	2334	5	878	97.49	99.2	98.28	100.8	14.32	2317.95	1e-26	5206	Eukaryota	Fungi	Basidiomycota	Tremellomycetes	Tremellales	Cryptococcaceae	Cryptococcus
214684|XM_566484.1 Cryptococcus neoformans var. neoformans JEC21 membrane protein, partial mRNA	12914	24	3958	98.48	99.22	99.26	100.79	14.27	12841.6	1e-26	5207	Eukaryota	Fungi	Basidiomycota	Tremellomycetes	Tremellales	Cryptococcaceae	Cryptococcus	Cryptococcus neoformans
214684|XM_566486.1 Cryptococcus neoformans var. neoformans JEC21 disulfide-isomerase precursor, partial mRNA	8324	8	1315	100	100	100	100	30.05	8299.91	1e-26	5207	Eukaryota	Fungi	Basidiomycota	Tremellomycetes	Tremellales	Cryptococcaceae	Cryptococcus	Cryptococcus neoformans
214684|XM_566490.1 Cryptococcus neoformans var. neoformans JEC21 sulfate transporter, partial mRNA	16662	16	2677	99.93	99.93	100	100.07	29.74	16613	1e-26	5207	Eukaryota	Fungi	Basidiomycota	Tremellomycetes	Tremellales	Cryptococcaceae	Cryptococcus	Cryptococcus neoformans
214684|XM_566498.1 Cryptococcus neoformans var. neoformans JEC21 hypothetical protein (CNA01540), partial mRNA	6636	12	1966	99.14	99.19	99.95	100.82	14.72	6600.03	1e-26	5207	Eukaryota	Fungi	Basidiomycota	Tremellomycetes	Tremellales	Cryptococcaceae	Cryptococcus	Cryptococcus neoformans
214684|XM_566503.1 Cryptococcus neoformans var. neoformans JEC21 prohibitin PHB1, partial mRNA	16360	5	947	99.58	99.89	99.68	100.11	72.21	16342.6	1e-26	5207	Eukaryota	Fungi	Basidiomycota	Tremellomycetes	Tremellales	Cryptococcaceae	Cryptococcus	Cryptococcus neoformans
214684|XM_566510.1 Cryptococcus neoformans var. neoformans JEC21 mitochondrion protein, partial mRNA	7274	3	511	99.41	100	99.41	100	65.41	7264.63	1e-26	5207	Eukaryota	Fungi	Basidiomycota	Tremellomycetes	Tremellales	Cryptococcaceae	Cryptococcus	Cryptococcus neoformans
214684|XM_566515.1 Cryptococcus neoformans var. neoformans JEC21 ITR1, partial mRNA	1854	11	1867	62.24	64.33	96.75	155.45	4.49	1820.04	1e-26	5206	Eukaryota	Fungi	Basidiomycota	Tremellomycetes	Tremellales	Cryptococcaceae	Cryptococcus
214684|XM_566520.1 Cryptococcus neoformans var. neoformans JEC21 pelota, partial mRNA	5772	8	1330	99.62	99.62	100	100.38	21.08	5747.65	1e-26	5207	Eukaryota	Fungi	Basidiomycota	Tremellomycetes	Tremellales	Cryptococcaceae	Cryptococcus	Cryptococcus neoformans
214684|XM_566522.1 Cryptococcus neoformans var. neoformans JEC21 mRNA export factor elf1, partial mRNA	18956	21	3506	99.77	100.37	99.4	99.63	25.77	18891.8	1e-26	5207	Eukaryota	Fungi	Basidiomycota	Tremellomycetes	Tremellales	Cryptococcaceae	Cryptococcus	Cryptococcus neoformans
214684|XM_566529.1 Cryptococcus neoformans var. neoformans JEC21 RVB1, partial mRNA	4614	9	1515	99.34	100.33	99.01	99.67	13.66	4586.29	1e-26	5207	Eukaryota	Fungi	Basidiomycota	Tremellomycetes	Tremellales	Cryptococcaceae	Cryptococcus	Cryptococcus neoformans
214684|XM_566530.1 Cryptococcus neoformans var. neoformans JEC21 carboxyl-terminal proteinase, partial mRNA	5812	4	705	94.47	95.6	98.81	104.6	39.22	5799.08	1e-26	5207	Eukaryota	Fungi	Basidiomycota	Tremellomycetes	Tremellales	Cryptococcaceae	Cryptococcus	Cryptococcus neoformans
214684|XM_566533.1 Cryptococcus neoformans var. neoformans JEC21 pre-mRNA splicing factor, partial mRNA	6856	14	2319	99.74	100.56	99.19	99.44	13.74	6813.58	1e-26	5207	Eukaryota	Fungi	Basidiomycota	Tremellomycetes	Tremellales	Cryptococcaceae	Cryptococcus	Cryptococcus neoformans
214684|XM_566538.1 Cryptococcus neoformans var. neoformans JEC21 cleavage/polyadenylation specificity factor, partial mRNA	1426	13	2191	43.27	43.59	99.27	229.42	2.71	1386.31	1e-26	5207	Eukaryota	Fungi	Basidiomycota	Tremellomycetes	Tremellales	Cryptococcaceae	Cryptococcus	Cryptococcus neoformans
214684|XM_566539.1 Cryptococcus neoformans var. neoformans JEC21 sorbitol dehydrogenase, partial mRNA	6868	7	1278	100	100	100	100	22.17	6844.6	1e-26	5207	Eukaryota	Fungi	Basidiomycota	Tremellomycetes	Tremellales	Cryptococcaceae	Cryptococcus	Cryptococcus neoformans
214684|XM_566543.1 Cryptococcus neoformans var. neoformans JEC21 endoplasmic reticulum protein, partial mRNA	626	5	928	75.54	80.5	93.84	124.23	3.24	609.18	1e-26	1884633	Eukaryota	Fungi	Basidiomycota	Tremellomycetes	Tremellales	Cryptococcaceae
214684|XM_566546.1 Cryptococcus neoformans var. neoformans JEC21 ribosomal protein S3, partial mRNA	1050	5	901	47.28	48.83	96.82	204.77	7.25	1033.59	1e-26	5206	Eukaryota	Fungi	Basidiomycota	Tremellomycetes	Tremellales	Cryptococcaceae	Cryptococcus
214684|XM_566547.1 Cryptococcus neoformans var. neoformans JEC21 transcriptional activator, partial mRNA	2842	28	4669	41.42	43.26	95.74	231.14	2.71	2757.5	1e-26	1884633	Eukaryota	Fungi	Basidiomycota	Tremellomycetes	Tremellales	Cryptococcaceae
214684|XM_566548.1 Cryptococcus neoformans var. neoformans JEC21 C-14 sterol reductase, partial mRNA	7130	10	1680	97.62	99.23	98.38	100.78	19.25	7099.25	1e-26	5206	Eukaryota	Fungi	Basidiomycota	Tremellomycetes	Tremellales	Cryptococcaceae	Cryptococcus
214684|XM_566553.1 Cryptococcus neoformans var. neoformans JEC21 alcohol dehydrogenase, partial mRNA	7090	10	1717	96.8	97.55	99.22	102.51	17.28	7058.57	1e-26	5207	Eukaryota	Fungi	Basidiomycota	Tremellomycetes	Tremellales	Cryptococcaceae	Cryptococcus	Cryptococcus neoformans
214684|XM_566555.1 Cryptococcus neoformans var. neoformans JEC21 hypothetical protein (CNA01860), partial mRNA	5042	8	1439	99.79	100.28	99.51	99.72	15.39	5015.67	1e-26	5207	Eukaryota	Fungi	Basidiomycota	Tremellomycetes	Tremellales	Cryptococcaceae	Cryptococcus	Cryptococcus neoformans
214684|XM_566557.1 Cryptococcus neoformans var. neoformans JEC21 gamma-adaptin, partial mRNA	2206	16	2696	47.29	47.66	99.22	209.81	3.21	2157.04	1e-26	5207	Eukaryota	Fungi	Basidiomycota	Tremellomycetes	Tremellales	Cryptococcaceae	Cryptococcus	Cryptococcus neoformans
214684|XM_566558.1 Cryptococcus neoformans var. neoformans JEC21 LSDR, partial mRNA	3096	7	1161	74.5	75.54	98.63	132.38	10.04	3074.77	1e-26	5207	Eukaryota	Fungi	Basidiomycota	Tremellomycetes	Tremellales	Cryptococcaceae	Cryptococcus	Cryptococcus neoformans
214684|XM_566559.1 Cryptococcus neoformans var. neoformans JEC21 hypothetical protein (CNA01880), partial mRNA	21158	4	776	100	100	100	100	120.9	21143.8	1e-26	5207	Eukaryota	Fungi	Basidiomycota	Tremellomycetes	Tremellales	Cryptococcaceae	Cryptococcus	Cryptococcus neoformans
214684|XM_566563.1 Cryptococcus neoformans var. neoformans JEC21 serine/threonine-protein kinase, partial mRNA	141432	15	2589	99.96	100	99.96	100	242.38	141385	1e-26	5207	Eukaryota	Fungi	Basidiomycota	Tremellomycetes	Tremellales	Cryptococcaceae	Cryptococcus	Cryptococcus neoformans
214684|XM_566569.1 Cryptococcus neoformans var. neoformans JEC21 cactin, partial mRNA	1478	13	2285	42.01	42.19	99.59	237.03	2.7	1436.61	1e-26	5207	Eukaryota	Fungi	Basidiomycota	Tremellomycetes	Tremellales	Cryptococcaceae	Cryptococcus	Cryptococcus neoformans
214684|XM_566572.1 Cryptococcus neoformans var. neoformans JEC21 cyclophilin, partial mRNA	408	2	408	98.04	98.28	99.75	101.75	4.84	400.58	1e-26	5207	Eukaryota	Fungi	Basidiomycota	Tremellomycetes	Tremellales	Cryptococcaceae	Cryptococcus	Cryptococcus neoformans
214684|XM_566574.1 Cryptococcus neoformans var. neoformans JEC21 ubiquitin activating enzyme, partial mRNA	53286	20	3274	99.88	100.06	99.82	99.94	73.34	53226	1e-26	5207	Eukaryota	Fungi	Basidiomycota	Tremellomycetes	Tremellales	Cryptococcaceae	Cryptococcus	Cryptococcus neoformans
214684|XM_566576.1 Cryptococcus neoformans var. neoformans JEC21 ubiquinone biosynthesis methyltransferase, partial mRNA	968	6	1102	69.87	71.87	97.22	139.14	3.71	947.97	1e-26	5206	Eukaryota	Fungi	Basidiomycota	Tremellomycetes	Tremellales	Cryptococcaceae	Cryptococcus
214684|XM_566580.1 Cryptococcus neoformans var. neoformans JEC21 hypothetical protein (CNA02000), partial mRNA	10010	15	2505	94.25	94.41	99.83	105.92	16.9	9964.15	1e-26	5207	Eukaryota	Fungi	Basidiomycota	Tremellomycetes	Tremellales	Cryptococcaceae	Cryptococcus	Cryptococcus neoformans
214684|XM_566589.1 Cryptococcus neoformans var. neoformans JEC21 hypothetical protein (CNA01320), partial mRNA	1226	5	910	85.16	87.14	97.73	114.75	5.43	1209.41	1e-26	5206	Eukaryota	Fungi	Basidiomycota	Tremellomycetes	Tremellales	Cryptococcaceae	Cryptococcus
214684|XM_566593.1 Cryptococcus neoformans var. neoformans JEC21 cytoplasm protein, partial mRNA	854	7	1307	58.68	59.6	98.46	167.78	2.66	830.32	1e-26	5207	Eukaryota	Fungi	Basidiomycota	Tremellomycetes	Tremellales	Cryptococcaceae	Cryptococcus	Cryptococcus neoformans
214684|XM_566595.1 Cryptococcus neoformans var. neoformans JEC21 splicing factor Prp8, partial mRNA	137758	47	7731	99.78	100.22	99.56	99.78	81.22	137616	1e-26	5207	Eukaryota	Fungi	Basidiomycota	Tremellomycetes	Tremellales	Cryptococcaceae	Cryptococcus	Cryptococcus neoformans
214684|XM_566598.1 Cryptococcus neoformans var. neoformans JEC21 hypothetical protein (CNA02140), partial mRNA	7080	9	1608	98.07	99.25	98.81	100.75	17.63	7050.56	1e-26	5207	Eukaryota	Fungi	Basidiomycota	Tremellomycetes	Tremellales	Cryptococcaceae	Cryptococcus	Cryptococcus neoformans
214684|XM_566599.1 Cryptococcus neoformans var. neoformans JEC21 peptidase, partial mRNA	35508	19	3231	97.28	97.34	99.94	102.73	49.4	35448.8	1e-26	5207	Eukaryota	Fungi	Basidiomycota	Tremellomycetes	Tremellales	Cryptococcaceae	Cryptococcus	Cryptococcus neoformans
214684|XM_566606.1 Cryptococcus neoformans var. neoformans JEC21 cytoplasm protein, partial mRNA	986	9	1494	39.76	40.03	99.33	249.83	2.97	958.93	1e-26	5207	Eukaryota	Fungi	Basidiomycota	Tremellomycetes	Tremellales	Cryptococcaceae	Cryptococcus	Cryptococcus neoformans
214684|XM_566607.1 Cryptococcus neoformans var. neoformans JEC21 oxidoreductase, partial mRNA	6458	9	1542	98.12	99.22	98.89	100.78	21.19	6429.77	1e-26	5207	Eukaryota	Fungi	Basidiomycota	Tremellomycetes	Tremellales	Cryptococcaceae	Cryptococcus	Cryptococcus neoformans
214684|XM_566610.1 Cryptococcus neoformans var. neoformans JEC21 chaperone, partial mRNA	464	1	294	85.03	85.03	100	117.6	6.77	458.64	1e-26	5207	Eukaryota	Fungi	Basidiomycota	Tremellomycetes	Tremellales	Cryptococcaceae	Cryptococcus	Cryptococcus neoformans
214684|XM_566613.1 Cryptococcus neoformans var. neoformans JEC21 hypothetical protein (CNA01450), partial mRNA	19194	21	3597	97.25	97.28	99.97	102.8	20.58	19128.1	1e-26	5207	Eukaryota	Fungi	Basidiomycota	Tremellomycetes	Tremellales	Cryptococcaceae	Cryptococcus	Cryptococcus neoformans
214684|XM_566614.1 Cryptococcus neoformans var. neoformans JEC21 ammonium transporter MEP1, partial mRNA	10568	11	1951	99.54	100.05	99.49	99.95	22.32	10532.3	1e-26	5207	Eukaryota	Fungi	Basidiomycota	Tremellomycetes	Tremellales	Cryptococcaceae	Cryptococcus	Cryptococcus neoformans
214684|XM_566618.1 Cryptococcus neoformans var. neoformans JEC21 glycosyltransferase, partial mRNA	1278	12	1976	46.76	47.37	98.72	211.11	2.62	1242.21	1e-26	5207	Eukaryota	Fungi	Basidiomycota	Tremellomycetes	Tremellales	Cryptococcaceae	Cryptococcus	Cryptococcus neoformans
214684|XM_566619.1 Cryptococcus neoformans var. neoformans JEC21 3-isopropylmalate dehydratase, partial mRNA	11680	14	2332	99.96	100	99.96	100	22.81	11637.3	1e-26	5207	Eukaryota	Fungi	Basidiomycota	Tremellomycetes	Tremellales	Cryptococcaceae	Cryptococcus	Cryptococcus neoformans
214684|XM_566620.1 Cryptococcus neoformans var. neoformans JEC21 hypothetical protein (CNA01490), partial mRNA	1440	7	1296	87.35	87.81	99.47	113.88	5.54	1416.4	1e-26	5207	Eukaryota	Fungi	Basidiomycota	Tremellomycetes	Tremellales	Cryptococcaceae	Cryptococcus	Cryptococcus neoformans
214684|XM_566621.1 Cryptococcus neoformans var. neoformans JEC21 isoleucine-tRNA ligase, partial mRNA	20978	21	3477	99.11	99.31	99.8	100.7	27.58	20914.3	1e-26	5207	Eukaryota	Fungi	Basidiomycota	Tremellomycetes	Tremellales	Cryptococcaceae	Cryptococcus	Cryptococcus neoformans
214684|XM_566622.1 Cryptococcus neoformans var. neoformans JEC21 alternative oxidase 1, partial mRNA	63124	8	1443	99.65	100	99.65	100	195.27	63097.5	1e-26	5207	Eukaryota	Fungi	Basidiomycota	Tremellomycetes	Tremellales	Cryptococcaceae	Cryptococcus	Cryptococcus neoformans
214684|XM_566623.1 Cryptococcus neoformans var. neoformans JEC21 hypothetical protein (CNA02300), partial mRNA	6536	15	2524	94.77	95.96	98.76	104.21	11.75	6489.85	1e-26	5207	Eukaryota	Fungi	Basidiomycota	Tremellomycetes	Tremellales	Cryptococcaceae	Cryptococcus	Cryptococcus neoformans
214684|XM_566633.1 Cryptococcus neoformans var. neoformans JEC21 rsec15, partial mRNA	1880	15	2484	71.66	75.68	94.68	132.13	3.1	1834.93	1e-26	1884633	Eukaryota	Fungi	Basidiomycota	Tremellomycetes	Tremellales	Cryptococcaceae
214684|XM_566635.1 Cryptococcus neoformans var. neoformans JEC21 hypothetical protein (CNA02490), partial mRNA	1656	9	1597	53.29	53.98	98.72	185.27	5.37	1626.94	1e-26	5207	Eukaryota	Fungi	Basidiomycota	Tremellomycetes	Tremellales	Cryptococcaceae	Cryptococcus	Cryptococcus neoformans
214684|XM_566638.1 Cryptococcus neoformans var. neoformans JEC21 hypothetical protein (CNA02520), partial mRNA	5796	5	857	99.18	99.53	99.65	100.47	33.72	5780.3	1e-26	5207	Eukaryota	Fungi	Basidiomycota	Tremellomycetes	Tremellales	Cryptococcaceae	Cryptococcus	Cryptococcus neoformans
214684|XM_566640.1 Cryptococcus neoformans var. neoformans JEC21 hypothetical protein (CNA02540), partial mRNA	3970	12	1972	38.84	39.15	99.22	255.44	9.32	3933.98	1e-26	5207	Eukaryota	Fungi	Basidiomycota	Tremellomycetes	Tremellales	Cryptococcaceae	Cryptococcus	Cryptococcus neoformans
214684|XM_566643.1 Cryptococcus neoformans var. neoformans JEC21 hypothetical protein (CNA02440), partial mRNA	288	2	372	77.42	77.42	100	129.17	3.3	281.25	1e-26	5207	Eukaryota	Fungi	Basidiomycota	Tremellomycetes	Tremellales	Cryptococcaceae	Cryptococcus	Cryptococcus neoformans
214684|XM_566644.1 Cryptococcus neoformans var. neoformans JEC21 acetolactate synthase, partial mRNA	2718	14	2374	43.34	44.27	97.91	225.88	5.2	2674.77	1e-26	5206	Eukaryota	Fungi	Basidiomycota	Tremellomycetes	Tremellales	Cryptococcaceae	Cryptococcus
214684|XM_566646.1 Cryptococcus neoformans var. neoformans JEC21 sorbitol dehydrogenase, partial mRNA	7464	8	1401	99.07	99.36	99.71	100.65	23.63	7438.34	1e-26	5207	Eukaryota	Fungi	Basidiomycota	Tremellomycetes	Tremellales	Cryptococcaceae	Cryptococcus	Cryptococcus neoformans
214684|XM_566648.1 Cryptococcus neoformans var. neoformans JEC21 mitochondrion protein, partial mRNA	5070	4	707	81.19	82.04	98.97	121.9	31.53	5057.05	1e-26	5207	Eukaryota	Fungi	Basidiomycota	Tremellomycetes	Tremellales	Cryptococcaceae	Cryptococcus	Cryptococcus neoformans
214684|XM_566650.1 Cryptococcus neoformans var. neoformans JEC21 nucleus protein, partial mRNA	834	6	993	56.29	56.7	99.29	176.38	3.47	815.96	1e-26	5207	Eukaryota	Fungi	Basidiomycota	Tremellomycetes	Tremellales	Cryptococcaceae	Cryptococcus	Cryptococcus neoformans
214684|XM_566651.1 Cryptococcus neoformans var. neoformans JEC21 hypothetical protein (CNA03290), partial mRNA	17106	11	1894	99.26	100.11	99.16	99.89	37.67	17071.3	1e-26	5207	Eukaryota	Fungi	Basidiomycota	Tremellomycetes	Tremellales	Cryptococcaceae	Cryptococcus	Cryptococcus neoformans
214684|XM_566654.1 Cryptococcus neoformans var. neoformans JEC21 hypothetical protein (CNA02630), partial mRNA	9398	5	939	97.66	97.66	100	102.4	43.35	9380.79	1e-26	5207	Eukaryota	Fungi	Basidiomycota	Tremellomycetes	Tremellales	Cryptococcaceae	Cryptococcus	Cryptococcus neoformans
214684|XM_566660.1 Cryptococcus neoformans var. neoformans JEC21 ubiquitin-carboxy extension protein fusion, partial mRNA	14342	2	487	100	100	100	100	149.9	14333.1	1e-26	5207	Eukaryota	Fungi	Basidiomycota	Tremellomycetes	Tremellales	Cryptococcaceae	Cryptococcus	Cryptococcus neoformans
214684|XM_566665.1 Cryptococcus neoformans var. neoformans JEC21 hypothetical protein (CNA02690), partial mRNA	1284	4	657	83.41	83.71	99.64	119.45	9.6	1272	1e-26	5207	Eukaryota	Fungi	Basidiomycota	Tremellomycetes	Tremellales	Cryptococcaceae	Cryptococcus	Cryptococcus neoformans
214684|XM_566667.1 Cryptococcus neoformans var. neoformans JEC21 t-complex protein 1, eta subunit (tcp-1-eta), partial mRNA	3134	13	2156	35.67	36.5	97.71	273.95	6.61	3094.68	1e-26	5206	Eukaryota	Fungi	Basidiomycota	Tremellomycetes	Tremellales	Cryptococcaceae	Cryptococcus
214684|XM_566668.1 Cryptococcus neoformans var. neoformans JEC21 endoplasmic reticulum protein, partial mRNA	1762	11	1856	59.48	60.08	99.01	166.46	4.41	1728.25	1e-26	5207	Eukaryota	Fungi	Basidiomycota	Tremellomycetes	Tremellales	Cryptococcaceae	Cryptococcus	Cryptococcus neoformans
214684|XM_566672.1 Cryptococcus neoformans var. neoformans JEC21 two-component sensor molecule, partial mRNA	36522	30	5070	99.86	100.02	99.84	99.98	31.2	36429.1	1e-26	5207	Eukaryota	Fungi	Basidiomycota	Tremellomycetes	Tremellales	Cryptococcaceae	Cryptococcus	Cryptococcus neoformans
214684|XM_566674.1 Cryptococcus neoformans var. neoformans JEC21 Hob1p, partial mRNA	7126	9	1495	100	100	100	100	21.18	7098.63	1e-26	5207	Eukaryota	Fungi	Basidiomycota	Tremellomycetes	Tremellales	Cryptococcaceae	Cryptococcus	Cryptococcus neoformans
214684|XM_566675.1 Cryptococcus neoformans var. neoformans JEC21 cytoplasm protein, partial mRNA	14248	7	1276	99.69	99.84	99.84	100.16	49.23	14224.6	1e-26	5207	Eukaryota	Fungi	Basidiomycota	Tremellomycetes	Tremellales	Cryptococcaceae	Cryptococcus	Cryptococcus neoformans
214684|XM_566679.1 Cryptococcus neoformans var. neoformans JEC21 aminopeptidase, partial mRNA	964	10	1698	33.8	33.86	99.83	295.3	2.46	933.3	1e-26	5207	Eukaryota	Fungi	Basidiomycota	Tremellomycetes	Tremellales	Cryptococcaceae	Cryptococcus	Cryptococcus neoformans
214684|XM_566683.1 Cryptococcus neoformans var. neoformans JEC21 zinc-finger protein zpr1, partial mRNA	20186	11	1801	96.22	96.95	99.26	103.15	48.62	20153	1e-26	5207	Eukaryota	Fungi	Basidiomycota	Tremellomycetes	Tremellales	Cryptococcaceae	Cryptococcus	Cryptococcus neoformans
214684|XM_566685.1 Cryptococcus neoformans var. neoformans JEC21 RAS small monomeric GTPase, partial mRNA	1096	6	1030	62.04	63.01	98.46	158.71	5.07	1077.25	1e-26	5207	Eukaryota	Fungi	Basidiomycota	Tremellomycetes	Tremellales	Cryptococcaceae	Cryptococcus	Cryptococcus neoformans
214684|XM_566686.1 Cryptococcus neoformans var. neoformans JEC21 beta-catenin, partial mRNA	10080	13	2195	89.29	90.11	99.09	110.97	20.6	10039.8	1e-26	5207	Eukaryota	Fungi	Basidiomycota	Tremellomycetes	Tremellales	Cryptococcaceae	Cryptococcus	Cryptococcus neoformans
214684|XM_566689.1 Cryptococcus neoformans var. neoformans JEC21 heat shock protein, partial mRNA	410632	17	2857	100	100	100	100	652.61	410580	1e-26	5207	Eukaryota	Fungi	Basidiomycota	Tremellomycetes	Tremellales	Cryptococcaceae	Cryptococcus	Cryptococcus neoformans
214684|XM_566691.1 Cryptococcus neoformans var. neoformans JEC21 protein phosphatase inhibitor, partial mRNA	1852	3	645	74.11	75.19	98.56	132.99	10.66	1840.2	1e-26	5207	Eukaryota	Fungi	Basidiomycota	Tremellomycetes	Tremellales	Cryptococcaceae	Cryptococcus	Cryptococcus neoformans
214684|XM_566695.1 Cryptococcus neoformans var. neoformans JEC21 gamma-tubulin complex component 2 (gcp-2), partial mRNA	1566	16	2753	58.3	58.45	99.75	171.1	2.44	1516.22	1e-26	5207	Eukaryota	Fungi	Basidiomycota	Tremellomycetes	Tremellales	Cryptococcaceae	Cryptococcus	Cryptococcus neoformans
214684|XM_566697.1 Cryptococcus neoformans var. neoformans JEC21 hypothetical protein (CNA02870), partial mRNA	36180	6	998	100	100	100	100	141.62	36161.7	1e-26	5207	Eukaryota	Fungi	Basidiomycota	Tremellomycetes	Tremellales	Cryptococcaceae	Cryptococcus	Cryptococcus neoformans
214684|XM_566698.1 Cryptococcus neoformans var. neoformans JEC21 porphobilinogen synthase, partial mRNA	1118	6	1123	68.3	69.81	97.83	143.24	4.42	1097.57	1e-26	5206	Eukaryota	Fungi	Basidiomycota	Tremellomycetes	Tremellales	Cryptococcaceae	Cryptococcus
214684|XM_566700.1 Cryptococcus neoformans var. neoformans JEC21 DNA topoisomerase II, partial mRNA	4352	25	4110	70.71	71.87	98.38	139.13	4.19	4277.19	1e-26	5206	Eukaryota	Fungi	Basidiomycota	Tremellomycetes	Tremellales	Cryptococcaceae	Cryptococcus
214684|XM_566701.1 Cryptococcus neoformans var. neoformans JEC21 chaperone activator, partial mRNA	6970	7	1157	100	100.17	99.83	99.83	29.07	6948.81	1e-26	5207	Eukaryota	Fungi	Basidiomycota	Tremellomycetes	Tremellales	Cryptococcaceae	Cryptococcus	Cryptococcus neoformans
214684|XM_566702.1 Cryptococcus neoformans var. neoformans JEC21 hypothetical protein (CNA02900), partial mRNA	25190	3	565	67.96	69.2	98.21	144.5	163.3	25179.6	1e-26	5206	Eukaryota	Fungi	Basidiomycota	Tremellomycetes	Tremellales	Cryptococcaceae	Cryptococcus
214684|XM_566703.1 Cryptococcus neoformans var. neoformans JEC21 calcium transporting ATPase, partial mRNA	6022	25	4136	81.91	83.15	98.52	120.27	6.3	5946.56	1e-26	5207	Eukaryota	Fungi	Basidiomycota	Tremellomycetes	Tremellales	Cryptococcaceae	Cryptococcus	Cryptococcus neoformans
214684|XM_566704.1 Cryptococcus neoformans var. neoformans JEC21 Gly-X carboxypeptidase, partial mRNA	5600	11	1811	97.29	97.9	99.38	102.14	12.96	5566.87	1e-26	5207	Eukaryota	Fungi	Basidiomycota	Tremellomycetes	Tremellales	Cryptococcaceae	Cryptococcus	Cryptococcus neoformans
214684|XM_566705.1 Cryptococcus neoformans var. neoformans JEC21 proteasome subunit beta type 3, partial mRNA	5992	4	703	98.15	99.29	98.85	100.72	36.3	5979.12	1e-26	5207	Eukaryota	Fungi	Basidiomycota	Tremellomycetes	Tremellales	Cryptococcaceae	Cryptococcus	Cryptococcus neoformans
214684|XM_566706.1 Cryptococcus neoformans var. neoformans JEC21 protein-vacuolar targeting-related protein, partial mRNA	1842	17	2855	64.34	64.66	99.51	154.66	2.95	1790.29	1e-26	5207	Eukaryota	Fungi	Basidiomycota	Tremellomycetes	Tremellales	Cryptococcaceae	Cryptococcus	Cryptococcus neoformans
214684|XM_566714.1 Cryptococcus neoformans var. neoformans JEC21 hypothetical protein (CNA02980), partial mRNA	550	5	870	48.16	50.57	95.23	197.73	2.45	534.25	1e-26	1884633	Eukaryota	Fungi	Basidiomycota	Tremellomycetes	Tremellales	Cryptococcaceae
214684|XM_566718.1 Cryptococcus neoformans var. neoformans JEC21 DNA repair-related protein, partial mRNA	882	3	639	46.64	46.95	99.33	213	6.24	870.35	1e-26	5207	Eukaryota	Fungi	Basidiomycota	Tremellomycetes	Tremellales	Cryptococcaceae	Cryptococcus	Cryptococcus neoformans
214684|XM_566723.1 Cryptococcus neoformans var. neoformans JEC21 pyruvate dehydrogenase (acetyl-transferring), partial mRNA	1730	9	1587	66.04	66.6	99.15	150.14	4.75	1701.11	1e-26	5207	Eukaryota	Fungi	Basidiomycota	Tremellomycetes	Tremellales	Cryptococcaceae	Cryptococcus	Cryptococcus neoformans
214684|XM_566729.1 Cryptococcus neoformans var. neoformans JEC21 hypothetical protein (CNA03880), partial mRNA	922	5	933	74.49	75.35	98.86	132.72	4	905.03	1e-26	5207	Eukaryota	Fungi	Basidiomycota	Tremellomycetes	Tremellales	Cryptococcaceae	Cryptococcus	Cryptococcus neoformans
214684|XM_566733.1 Cryptococcus neoformans var. neoformans JEC21 eukaryotic initiation factor 4F subunit P130, partial mRNA	26300	29	4839	99.52	99.57	99.96	100.44	24.36	26211.4	1e-26	5207	Eukaryota	Fungi	Basidiomycota	Tremellomycetes	Tremellales	Cryptococcaceae	Cryptococcus	Cryptococcus neoformans
214684|XM_566736.1 Cryptococcus neoformans var. neoformans JEC21 hypothetical protein (CNA03090), partial mRNA	6642	9	1576	99.49	100	99.49	100	19.91	6613.15	1e-26	5207	Eukaryota	Fungi	Basidiomycota	Tremellomycetes	Tremellales	Cryptococcaceae	Cryptococcus	Cryptococcus neoformans
214684|XM_566740.1 Cryptococcus neoformans var. neoformans JEC21 hypothetical protein (CNA03110), partial mRNA	682	3	561	67.91	71.66	94.78	139.55	5.7	671.78	1e-26	1884633	Eukaryota	Fungi	Basidiomycota	Tremellomycetes	Tremellales	Cryptococcaceae
214684|XM_566746.1 Cryptococcus neoformans var. neoformans JEC21 hypothetical protein (CNA04000), partial mRNA	1494	16	2618	44.54	45.19	98.56	221.3	2.22	1446.66	1e-26	5207	Eukaryota	Fungi	Basidiomycota	Tremellomycetes	Tremellales	Cryptococcaceae	Cryptococcus	Cryptococcus neoformans
214684|XM_566747.1 Cryptococcus neoformans var. neoformans JEC21 hypothetical protein (CNA04010), partial mRNA	964	9	1490	54.83	55.37	99.03	180.61	2.84	937.01	1e-26	5207	Eukaryota	Fungi	Basidiomycota	Tremellomycetes	Tremellales	Cryptococcaceae	Cryptococcus	Cryptococcus neoformans
214684|XM_566748.1 Cryptococcus neoformans var. neoformans JEC21 nucleus protein, partial mRNA	19004	13	2173	99.77	100	99.77	100	42.32	18964.2	1e-26	5207	Eukaryota	Fungi	Basidiomycota	Tremellomycetes	Tremellales	Cryptococcaceae	Cryptococcus	Cryptococcus neoformans
214684|XM_566752.1 Cryptococcus neoformans var. neoformans JEC21 methionine adenosyltransferase, partial mRNA	10732	10	1649	99.15	99.7	99.45	100.3	32.45	10701.8	1e-26	5207	Eukaryota	Fungi	Basidiomycota	Tremellomycetes	Tremellales	Cryptococcaceae	Cryptococcus	Cryptococcus neoformans
214684|XM_566753.1 Cryptococcus neoformans var. neoformans JEC21 late endosome to vacuole transport-related protein, partial mRNA	1834	7	1155	65.19	69	94.48	144.92	7.04	1812.92	1e-26	1884633	Eukaryota	Fungi	Basidiomycota	Tremellomycetes	Tremellales	Cryptococcaceae
214684|XM_566755.1 Cryptococcus neoformans var. neoformans JEC21 hypothetical protein (CNA03140), partial mRNA	8428	20	3354	98.24	99.82	98.42	100.18	10.58	8366.68	1e-26	5207	Eukaryota	Fungi	Basidiomycota	Tremellomycetes	Tremellales	Cryptococcaceae	Cryptococcus	Cryptococcus neoformans
214684|XM_566758.1 Cryptococcus neoformans var. neoformans JEC21 hypothetical protein (CNA03170), partial mRNA	3914	9	1542	93.06	94.36	98.63	105.98	11.53	3885.81	1e-26	5207	Eukaryota	Fungi	Basidiomycota	Tremellomycetes	Tremellales	Cryptococcaceae	Cryptococcus	Cryptococcus neoformans
214684|XM_566764.1 Cryptococcus neoformans var. neoformans JEC21 hypothetical protein (CNA04220), partial mRNA	2312	19	3229	67.23	68.75	97.79	145.45	3.08	2253.44	1e-26	5206	Eukaryota	Fungi	Basidiomycota	Tremellomycetes	Tremellales	Cryptococcaceae	Cryptococcus
214684|XM_566768.1 Cryptococcus neoformans var. neoformans JEC21 IMP dehydrogenase, partial mRNA	21156	11	1833	99.13	100.22	98.91	99.78	55.38	21122.4	1e-26	5207	Eukaryota	Fungi	Basidiomycota	Tremellomycetes	Tremellales	Cryptococcaceae	Cryptococcus	Cryptococcus neoformans
214684|XM_566770.1 Cryptococcus neoformans var. neoformans JEC21 cyclin, partial mRNA	1862	11	1840	40.92	41.85	97.79	238.96	4.25	1828.52	1e-26	5206	Eukaryota	Fungi	Basidiomycota	Tremellomycetes	Tremellales	Cryptococcaceae	Cryptococcus
214684|XM_566771.1 Cryptococcus neoformans var. neoformans JEC21 Type 2C Protein Phosphatase, partial mRNA	2178	10	1777	53.12	54.92	96.72	182.07	5.39	2145.62	1e-26	5206	Eukaryota	Fungi	Basidiomycota	Tremellomycetes	Tremellales	Cryptococcaceae	Cryptococcus
214684|XM_566777.1 Cryptococcus neoformans var. neoformans JEC21 transporter, partial mRNA	1334	7	1233	63.75	65.45	97.4	152.79	4.44	1311.55	1e-26	5206	Eukaryota	Fungi	Basidiomycota	Tremellomycetes	Tremellales	Cryptococcaceae	Cryptococcus
214684|XM_566778.1 Cryptococcus neoformans var. neoformans JEC21 vacuolar ATP synthase subunit d, partial mRNA	5076	7	1302	96.77	98.16	98.59	101.88	18	5052.17	1e-26	5207	Eukaryota	Fungi	Basidiomycota	Tremellomycetes	Tremellales	Cryptococcaceae	Cryptococcus	Cryptococcus neoformans
214684|XM_566783.1 Cryptococcus neoformans var. neoformans JEC21 palmitoyltransferase, partial mRNA	1870	15	2469	56.91	57.92	98.25	172.66	3.11	1825.2	1e-26	5206	Eukaryota	Fungi	Basidiomycota	Tremellomycetes	Tremellales	Cryptococcaceae	Cryptococcus
214684|XM_566787.1 Cryptococcus neoformans var. neoformans JEC21 C-5 sterol desaturase, partial mRNA	4812	10	1666	61.1	62.3	98.07	160.5	15.7	4781.53	1e-26	5206	Eukaryota	Fungi	Basidiomycota	Tremellomycetes	Tremellales	Cryptococcaceae	Cryptococcus
214684|XM_566790.1 Cryptococcus neoformans var. neoformans JEC21 transporter, partial mRNA	6280	12	1999	84.64	85.19	99.35	117.38	16.47	6243.43	1e-26	5207	Eukaryota	Fungi	Basidiomycota	Tremellomycetes	Tremellales	Cryptococcaceae	Cryptococcus	Cryptococcus neoformans
214684|XM_566791.1 Cryptococcus neoformans var. neoformans JEC21 hypothetical protein (CNA04360), partial mRNA	7646	13	2180	28.39	28.67	99.04	348.8	17.62	7606.11	1e-26	5207	Eukaryota	Fungi	Basidiomycota	Tremellomycetes	Tremellales	Cryptococcaceae	Cryptococcus	Cryptococcus neoformans
214684|XM_566792.1 Cryptococcus neoformans var. neoformans JEC21 hypothetical protein (CNA05040), partial mRNA	80672	21	3559	99.92	100.11	99.8	99.89	108.67	80606.8	1e-26	5207	Eukaryota	Fungi	Basidiomycota	Tremellomycetes	Tremellales	Cryptococcaceae	Cryptococcus	Cryptococcus neoformans
214684|XM_566793.1 Cryptococcus neoformans var. neoformans JEC21 glutamate-ammonia ligase, partial mRNA	11250	8	1375	39.78	40	99.45	250	45.97	11224.8	1e-26	5207	Eukaryota	Fungi	Basidiomycota	Tremellomycetes	Tremellales	Cryptococcaceae	Cryptococcus	Cryptococcus neoformans
214684|XM_566794.1 Cryptococcus neoformans var. neoformans JEC21 glutamate-ammonia ligase, partial mRNA	3342	8	1452	22.18	22.18	100	450.93	11.05	3315.46	1e-26	5207	Eukaryota	Fungi	Basidiomycota	Tremellomycetes	Tremellales	Cryptococcaceae	Cryptococcus	Cryptococcus neoformans
214684|XM_566802.1 Cryptococcus neoformans var. neoformans JEC21 oxidoreductase, partial mRNA	8648	12	2008	99.3	99.35	99.95	100.65	19.29	8611.24	1e-26	5207	Eukaryota	Fungi	Basidiomycota	Tremellomycetes	Tremellales	Cryptococcaceae	Cryptococcus	Cryptococcus neoformans
214684|XM_566804.1 Cryptococcus neoformans var. neoformans JEC21 U2 snRNA binding protein, partial mRNA	17554	22	3740	99.41	100.43	98.99	99.57	20.42	17485.5	1e-26	5207	Eukaryota	Fungi	Basidiomycota	Tremellomycetes	Tremellales	Cryptococcaceae	Cryptococcus	Cryptococcus neoformans
214684|XM_566807.1 Cryptococcus neoformans var. neoformans JEC21 sulfite transporter, partial mRNA	11326	12	2005	99.6	99.7	99.9	100.3	23.66	11289.3	1e-26	5207	Eukaryota	Fungi	Basidiomycota	Tremellomycetes	Tremellales	Cryptococcaceae	Cryptococcus	Cryptococcus neoformans
214684|XM_566817.1 Cryptococcus neoformans var. neoformans JEC21 mitochondrial matrix protein import-related protein, partial mRNA	6728	11	1825	99.01	99.78	99.23	100.22	18.82	6694.6	1e-26	5207	Eukaryota	Fungi	Basidiomycota	Tremellomycetes	Tremellales	Cryptococcaceae	Cryptococcus	Cryptococcus neoformans
214684|XM_566826.1 Cryptococcus neoformans var. neoformans JEC21 hypothetical protein (CNA04560), partial mRNA	8798	5	978	99.8	100	99.8	100	41.7	8780.08	1e-26	5207	Eukaryota	Fungi	Basidiomycota	Tremellomycetes	Tremellales	Cryptococcaceae	Cryptococcus	Cryptococcus neoformans
214684|XM_566827.1 Cryptococcus neoformans var. neoformans JEC21 membrane transport protein, partial mRNA	62124	13	2140	96.73	97.06	99.66	103.03	143.87	62084.8	1e-26	5207	Eukaryota	Fungi	Basidiomycota	Tremellomycetes	Tremellales	Cryptococcaceae	Cryptococcus	Cryptococcus neoformans
214684|XM_566833.1 Cryptococcus neoformans var. neoformans JEC21 hypothetical protein (CNA04590), partial mRNA	3424	5	921	99.24	100.54	98.7	99.46	15.04	3407.14	1e-26	5207	Eukaryota	Fungi	Basidiomycota	Tremellomycetes	Tremellales	Cryptococcaceae	Cryptococcus	Cryptococcus neoformans
214684|XM_566834.1 Cryptococcus neoformans var. neoformans JEC21 hypothetical protein (CNA05270), partial mRNA	3894	4	703	99.43	100.28	99.15	99.72	25.48	3881.12	1e-26	5207	Eukaryota	Fungi	Basidiomycota	Tremellomycetes	Tremellales	Cryptococcaceae	Cryptococcus	Cryptococcus neoformans
214684|XM_566837.1 Cryptococcus neoformans var. neoformans JEC21 isocitrate dehydrogenase, partial mRNA	8026	7	1223	98.12	99.18	98.93	100.82	35.49	8003.6	1e-26	5207	Eukaryota	Fungi	Basidiomycota	Tremellomycetes	Tremellales	Cryptococcaceae	Cryptococcus	Cryptococcus neoformans
214684|XM_566839.1 Cryptococcus neoformans var. neoformans JEC21 hypothetical protein (CNA04620), partial mRNA	9768	13	2204	58.3	59.03	98.77	169.41	20.2	9727.65	1e-26	5207	Eukaryota	Fungi	Basidiomycota	Tremellomycetes	Tremellales	Cryptococcaceae	Cryptococcus	Cryptococcus neoformans
214684|XM_566840.1 Cryptococcus neoformans var. neoformans JEC21 chitin synthase 6, partial mRNA	21976	24	3958	99.8	100.23	99.57	99.77	23.29	21903.5	1e-26	5207	Eukaryota	Fungi	Basidiomycota	Tremellomycetes	Tremellales	Cryptococcaceae	Cryptococcus	Cryptococcus neoformans
214684|XM_566845.1 Cryptococcus neoformans var. neoformans JEC21 actin, partial mRNA	46424	8	1415	99.22	100	99.22	100	172.37	46398.1	1e-26	5207	Eukaryota	Fungi	Basidiomycota	Tremellomycetes	Tremellales	Cryptococcaceae	Cryptococcus	Cryptococcus neoformans
214684|XM_566852.1 Cryptococcus neoformans var. neoformans JEC21 casein kinase I, partial mRNA	1696	12	1988	32.9	33.6	97.9	297.6	4.28	1659.88	1e-26	5206	Eukaryota	Fungi	Basidiomycota	Tremellomycetes	Tremellales	Cryptococcaceae	Cryptococcus
214684|XM_566859.1 Cryptococcus neoformans var. neoformans JEC21 acetyl-CoA C-acyltransferase, partial mRNA	26488	8	1418	99.51	100.35	99.16	99.65	73.68	26462	1e-26	5207	Eukaryota	Fungi	Basidiomycota	Tremellomycetes	Tremellales	Cryptococcaceae	Cryptococcus	Cryptococcus neoformans
214684|XM_566860.1 Cryptococcus neoformans var. neoformans JEC21 vacuolar ATP synthase subunit e, partial mRNA	10114	4	795	98.87	99.37	99.49	100.63	60.78	10099.4	1e-26	5207	Eukaryota	Fungi	Basidiomycota	Tremellomycetes	Tremellales	Cryptococcaceae	Cryptococcus	Cryptococcus neoformans
214684|XM_566862.1 Cryptococcus neoformans var. neoformans JEC21 hypothetical protein (CNA05430), partial mRNA	4832	8	1454	100	100.07	99.93	99.93	16.42	4805.4	1e-26	5207	Eukaryota	Fungi	Basidiomycota	Tremellomycetes	Tremellales	Cryptococcaceae	Cryptococcus	Cryptococcus neoformans
214684|XM_566869.1 Cryptococcus neoformans var. neoformans JEC21 response to osmotic stress-related protein, partial mRNA	56058	16	2686	98.73	98.81	99.92	101.21	98.74	56008.8	1e-26	5207	Eukaryota	Fungi	Basidiomycota	Tremellomycetes	Tremellales	Cryptococcaceae	Cryptococcus	Cryptococcus neoformans
214684|XM_566870.1 Cryptococcus neoformans var. neoformans JEC21 VpsA, partial mRNA	1954	13	2277	20.9	21.21	98.55	471.43	3.72	1912.63	1e-26	5207	Eukaryota	Fungi	Basidiomycota	Tremellomycetes	Tremellales	Cryptococcaceae	Cryptococcus	Cryptococcus neoformans
214684|XM_566871.1 Cryptococcus neoformans var. neoformans JEC21 phosphoprotein phosphatase, partial mRNA	3038	17	2899	28.8	29.01	99.29	344.71	4.89	2985.24	1e-26	5207	Eukaryota	Fungi	Basidiomycota	Tremellomycetes	Tremellales	Cryptococcaceae	Cryptococcus	Cryptococcus neoformans
214684|XM_566874.1 Cryptococcus neoformans var. neoformans JEC21 cyclohydrolase, partial mRNA	7408	11	1808	98.17	98.17	100	101.86	17.85	7374.9	1e-26	5207	Eukaryota	Fungi	Basidiomycota	Tremellomycetes	Tremellales	Cryptococcaceae	Cryptococcus	Cryptococcus neoformans
214684|XM_566880.1 Cryptococcus neoformans var. neoformans JEC21 general RNA polymerase II transcription factor, partial mRNA	3078	15	2503	81.78	81.9	99.85	122.1	5.45	3032.39	1e-26	5207	Eukaryota	Fungi	Basidiomycota	Tremellomycetes	Tremellales	Cryptococcaceae	Cryptococcus	Cryptococcus neoformans
214684|XM_566881.1 Cryptococcus neoformans var. neoformans JEC21 hypothetical protein (CNA05580), partial mRNA	5262	3	500	99.6	100	99.6	100	46.79	5252.84	1e-26	5207	Eukaryota	Fungi	Basidiomycota	Tremellomycetes	Tremellales	Cryptococcaceae	Cryptococcus	Cryptococcus neoformans
214684|XM_566883.1 Cryptococcus neoformans var. neoformans JEC21 catalase A, partial mRNA	17780	14	2332	27.87	27.96	99.69	357.67	31.34	17737.3	1e-26	5207	Eukaryota	Fungi	Basidiomycota	Tremellomycetes	Tremellales	Cryptococcaceae	Cryptococcus	Cryptococcus neoformans
214684|XM_566887.1 Cryptococcus neoformans var. neoformans JEC21 endopeptidase, partial mRNA	20506	11	1937	30.87	30.92	99.83	323.37	55.29	20470.5	1e-26	5207	Eukaryota	Fungi	Basidiomycota	Tremellomycetes	Tremellales	Cryptococcaceae	Cryptococcus	Cryptococcus neoformans
214684|XM_566890.1 Cryptococcus neoformans var. neoformans JEC21 actin monomer binding protein, partial mRNA	5684	2	397	100	100	100	100	67.45	5676.72	1e-26	5207	Eukaryota	Fungi	Basidiomycota	Tremellomycetes	Tremellales	Cryptococcaceae	Cryptococcus	Cryptococcus neoformans
214684|XM_566896.1 Cryptococcus neoformans var. neoformans JEC21 lipid particle protein, partial mRNA	7412	15	2608	97.39	98.01	99.37	102.03	13.05	7364.3	1e-26	5207	Eukaryota	Fungi	Basidiomycota	Tremellomycetes	Tremellales	Cryptococcaceae	Cryptococcus	Cryptococcus neoformans
214684|XM_566899.1 Cryptococcus neoformans var. neoformans JEC21 amino acid transporter, partial mRNA	19036	11	1862	100	100	100	100	46.39	19001.9	1e-26	5207	Eukaryota	Fungi	Basidiomycota	Tremellomycetes	Tremellales	Cryptococcaceae	Cryptococcus	Cryptococcus neoformans
214684|XM_566902.1 Cryptococcus neoformans var. neoformans JEC21 anion transporter, partial mRNA	2324	12	2044	70.35	70.74	99.45	141.36	5.21	2286.78	1e-26	5207	Eukaryota	Fungi	Basidiomycota	Tremellomycetes	Tremellales	Cryptococcaceae	Cryptococcus	Cryptococcus neoformans
214684|XM_566903.1 Cryptococcus neoformans var. neoformans JEC21 hypothetical protein (CNA06700), partial mRNA	1044	9	1495	46.76	48.36	96.68	206.78	2.99	1016.9	1e-26	5206	Eukaryota	Fungi	Basidiomycota	Tremellomycetes	Tremellales	Cryptococcaceae	Cryptococcus
214684|XM_566910.1 Cryptococcus neoformans var. neoformans JEC21 purine nucleotide biosynthesis-related protein, partial mRNA	6476	11	1918	96.51	96.98	99.52	103.12	15.44	6440.91	1e-26	5207	Eukaryota	Fungi	Basidiomycota	Tremellomycetes	Tremellales	Cryptococcaceae	Cryptococcus	Cryptococcus neoformans
214684|XM_566911.1 Cryptococcus neoformans var. neoformans JEC21 CAP64 gene product - related, partial mRNA	2100	11	1908	75.42	77.1	97.82	129.71	4.7	2065.26	1e-26	5206	Eukaryota	Fungi	Basidiomycota	Tremellomycetes	Tremellales	Cryptococcaceae	Cryptococcus
214684|XM_566913.1 Cryptococcus neoformans var. neoformans JEC21 PRCDNA87, partial mRNA	8076	2	459	99.13	100	99.13	100	96.66	8067.59	1e-26	5207	Eukaryota	Fungi	Basidiomycota	Tremellomycetes	Tremellales	Cryptococcaceae	Cryptococcus	Cryptococcus neoformans
214684|XM_566914.1 Cryptococcus neoformans var. neoformans JEC21 hypothetical protein (CNA06840), partial mRNA	5388	8	1464	98.7	98.77	99.93	101.24	16.38	5361.21	1e-26	5207	Eukaryota	Fungi	Basidiomycota	Tremellomycetes	Tremellales	Cryptococcaceae	Cryptococcus	Cryptococcus neoformans
214684|XM_566919.1 Cryptococcus neoformans var. neoformans JEC21 hypothetical protein (CNA06900), partial mRNA	652	2	438	81.51	84.93	95.97	117.74	6.48	644.01	1e-26	1884633	Eukaryota	Fungi	Basidiomycota	Tremellomycetes	Tremellales	Cryptococcaceae
214684|XM_566920.1 Cryptococcus neoformans var. neoformans JEC21 hypothetical protein (CNA06910), partial mRNA	568	6	1091	39.87	40.51	98.42	246.83	2.49	548.3	1e-26	5207	Eukaryota	Fungi	Basidiomycota	Tremellomycetes	Tremellales	Cryptococcaceae	Cryptococcus	Cryptococcus neoformans
214684|XM_566921.1 Cryptococcus neoformans var. neoformans JEC21 hypothetical protein (CNA04800), partial mRNA	47840	9	1548	99.94	100	99.94	100	153.63	47811.6	1e-26	5207	Eukaryota	Fungi	Basidiomycota	Tremellomycetes	Tremellales	Cryptococcaceae	Cryptococcus	Cryptococcus neoformans
214684|XM_566923.1 Cryptococcus neoformans var. neoformans JEC21 Ptc1p, partial mRNA	9792	10	1762	96.42	99.38	97.03	100.63	26.15	9759.73	1e-26	5206	Eukaryota	Fungi	Basidiomycota	Tremellomycetes	Tremellales	Cryptococcaceae	Cryptococcus
214684|XM_566932.1 Cryptococcus neoformans var. neoformans JEC21 hypothetical protein (CNA04920), partial mRNA	5628	8	1405	98.51	100.14	98.37	99.86	19.32	5602.28	1e-26	5206	Eukaryota	Fungi	Basidiomycota	Tremellomycetes	Tremellales	Cryptococcaceae	Cryptococcus
214684|XM_566940.1 Cryptococcus neoformans var. neoformans JEC21 glycosyl hydrolase, partial mRNA	4512	8	1354	97.64	98.52	99.1	101.5	15.57	4487.23	1e-26	5207	Eukaryota	Fungi	Basidiomycota	Tremellomycetes	Tremellales	Cryptococcaceae	Cryptococcus	Cryptococcus neoformans
214684|XM_566941.1 Cryptococcus neoformans var. neoformans JEC21 chaperone, partial mRNA	3718	5	965	96.17	96.68	99.46	103.43	17.62	3700.34	1e-26	5207	Eukaryota	Fungi	Basidiomycota	Tremellomycetes	Tremellales	Cryptococcaceae	Cryptococcus	Cryptococcus neoformans
214684|XM_566947.1 Cryptococcus neoformans var. neoformans JEC21 general RNA polymerase II transcription factor, partial mRNA	13700	16	2733	99.52	99.96	99.56	100.04	22.98	13650	1e-26	5207	Eukaryota	Fungi	Basidiomycota	Tremellomycetes	Tremellales	Cryptococcaceae	Cryptococcus	Cryptococcus neoformans
214684|XM_566951.1 Cryptococcus neoformans var. neoformans JEC21 cytoplasm protein, partial mRNA	1334	11	1873	59.64	60.81	98.07	164.44	3.56	1300.04	1e-26	5206	Eukaryota	Fungi	Basidiomycota	Tremellomycetes	Tremellales	Cryptococcaceae	Cryptococcus
214684|XM_566953.1 Cryptococcus neoformans var. neoformans JEC21 tubulin folding cofactor C, partial mRNA	686	7	1272	37.03	37.5	98.74	266.67	1.95	663.02	1e-26	5207	Eukaryota	Fungi	Basidiomycota	Tremellomycetes	Tremellales	Cryptococcaceae	Cryptococcus	Cryptococcus neoformans
214684|XM_566954.1 Cryptococcus neoformans var. neoformans JEC21 aspartate carbamoyltransferase, partial mRNA	46494	43	7160	98.46	98.92	99.53	101.09	28.79	46362.8	1e-26	5207	Eukaryota	Fungi	Basidiomycota	Tremellomycetes	Tremellales	Cryptococcaceae	Cryptococcus	Cryptococcus neoformans
214684|XM_566957.1 Cryptococcus neoformans var. neoformans JEC21 cytoplasm protein, partial mRNA	1528	13	2287	53.52	54.31	98.55	184.14	2.91	1486.56	1e-26	5207	Eukaryota	Fungi	Basidiomycota	Tremellomycetes	Tremellales	Cryptococcaceae	Cryptococcus	Cryptococcus neoformans
214684|XM_566960.1 Cryptococcus neoformans var. neoformans JEC21 hypothetical protein (CNA06060), partial mRNA	34382	5	862	99.54	100	99.54	100	179.94	34366.2	1e-26	5207	Eukaryota	Fungi	Basidiomycota	Tremellomycetes	Tremellales	Cryptococcaceae	Cryptococcus	Cryptococcus neoformans
214684|XM_566965.1 Cryptococcus neoformans var. neoformans JEC21 histone acetyltransferase, partial mRNA	65484	68	11216	99.6	99.97	99.63	100.03	23.8	65278.6	1e-26	5207	Eukaryota	Fungi	Basidiomycota	Tremellomycetes	Tremellales	Cryptococcaceae	Cryptococcus	Cryptococcus neoformans
214684|XM_566968.1 Cryptococcus neoformans var. neoformans JEC21 cystathionine beta-synthase, partial mRNA	9370	8	1374	99.93	100	99.93	100	31.66	9344.83	1e-26	5207	Eukaryota	Fungi	Basidiomycota	Tremellomycetes	Tremellales	Cryptococcaceae	Cryptococcus	Cryptococcus neoformans
214684|XM_566969.1 Cryptococcus neoformans var. neoformans JEC21 GTPase, partial mRNA	19220	11	1928	99.43	99.43	100	100.57	50.83	19184.7	1e-26	5207	Eukaryota	Fungi	Basidiomycota	Tremellomycetes	Tremellales	Cryptococcaceae	Cryptococcus	Cryptococcus neoformans
214684|XM_566973.1 Cryptococcus neoformans var. neoformans JEC21 fatty acid desaturase, partial mRNA	5124	8	1469	69.91	70.59	99.04	141.66	15.4	5097.12	1e-26	5207	Eukaryota	Fungi	Basidiomycota	Tremellomycetes	Tremellales	Cryptococcaceae	Cryptococcus	Cryptococcus neoformans
214684|XM_566975.1 Cryptococcus neoformans var. neoformans JEC21 hypothetical protein (CNA06270), partial mRNA	1476	3	523	100	100	100	100	13.99	1466.44	1e-26	5207	Eukaryota	Fungi	Basidiomycota	Tremellomycetes	Tremellales	Cryptococcaceae	Cryptococcus	Cryptococcus neoformans
214684|XM_566976.1 Cryptococcus neoformans var. neoformans JEC21 tryptophan synthase, partial mRNA	7424	13	2238	97.63	98.57	99.05	101.45	14.85	7383.05	1e-26	5207	Eukaryota	Fungi	Basidiomycota	Tremellomycetes	Tremellales	Cryptococcaceae	Cryptococcus	Cryptococcus neoformans
214684|XM_566980.1 Cryptococcus neoformans var. neoformans JEC21 PRCDNA35, partial mRNA	5768	2	471	99.79	100	99.79	100	69.49	5759.37	1e-26	5207	Eukaryota	Fungi	Basidiomycota	Tremellomycetes	Tremellales	Cryptococcaceae	Cryptococcus	Cryptococcus neoformans
214684|XM_566981.1 Cryptococcus neoformans var. neoformans JEC21 60s ribosomal protein l7, partial mRNA	24466	5	937	99.04	100.32	98.72	99.68	127.96	24448.8	1e-26	5207	Eukaryota	Fungi	Basidiomycota	Tremellomycetes	Tremellales	Cryptococcaceae	Cryptococcus	Cryptococcus neoformans
214684|XM_566986.1 Cryptococcus neoformans var. neoformans JEC21 carboxymethylenebutenolidase, partial mRNA	3118	5	940	99.47	100.21	99.26	99.79	17.01	3100.8	1e-26	5207	Eukaryota	Fungi	Basidiomycota	Tremellomycetes	Tremellales	Cryptococcaceae	Cryptococcus	Cryptococcus neoformans
214684|XM_566988.1 Cryptococcus neoformans var. neoformans JEC21 hypothetical protein (CNA06460), partial mRNA	111932	10	1677	94.16	95.17	98.93	105.08	266.43	111901	1e-26	5207	Eukaryota	Fungi	Basidiomycota	Tremellomycetes	Tremellales	Cryptococcaceae	Cryptococcus	Cryptococcus neoformans
214684|XM_566990.1 Cryptococcus neoformans var. neoformans JEC21 cytoplasm protein, partial mRNA	1238	13	2160	55.14	56.2	98.11	177.92	2.72	1198.94	1e-26	5206	Eukaryota	Fungi	Basidiomycota	Tremellomycetes	Tremellales	Cryptococcaceae	Cryptococcus
214684|XM_566991.1 Cryptococcus neoformans var. neoformans JEC21 ribosomal protein S11, partial mRNA	1494	3	592	38.51	40.71	94.61	245.64	10.82	1483.18	1e-26	1884633	Eukaryota	Fungi	Basidiomycota	Tremellomycetes	Tremellales	Cryptococcaceae
214684|XM_566994.1 Cryptococcus neoformans var. neoformans JEC21 vps28 protein, partial mRNA	578	3	555	48.29	49.91	96.75	200.36	3.98	567.9	1e-26	5206	Eukaryota	Fungi	Basidiomycota	Tremellomycetes	Tremellales	Cryptococcaceae	Cryptococcus
214684|XM_566996.1 Cryptococcus neoformans var. neoformans JEC21 Urease accessory protein ureG, partial mRNA	7562	6	1117	99.64	100.18	99.46	99.82	28.66	7541.54	1e-26	5207	Eukaryota	Fungi	Basidiomycota	Tremellomycetes	Tremellales	Cryptococcaceae	Cryptococcus	Cryptococcus neoformans
214684|XM_567002.1 Cryptococcus neoformans var. neoformans JEC21 ribulose-phosphate 3-epimerase, partial mRNA	2904	4	675	99.41	100.44	98.97	99.56	14.9	2891.64	1e-26	5207	Eukaryota	Fungi	Basidiomycota	Tremellomycetes	Tremellales	Cryptococcaceae	Cryptococcus	Cryptococcus neoformans
214684|XM_567008.1 Cryptococcus neoformans var. neoformans JEC21 hypothetical protein (CNA06690), partial mRNA	4806	7	1305	99.54	100.54	99.01	99.47	16.1	4782.12	1e-26	5207	Eukaryota	Fungi	Basidiomycota	Tremellomycetes	Tremellales	Cryptococcaceae	Cryptococcus	Cryptococcus neoformans
214684|XM_567012.1 Cryptococcus neoformans var. neoformans JEC21 electron carrier, partial mRNA	16004	2	482	100	100	100	100	153.96	15995.2	1e-26	5207	Eukaryota	Fungi	Basidiomycota	Tremellomycetes	Tremellales	Cryptococcaceae	Cryptococcus	Cryptococcus neoformans
214684|XM_567013.1 Cryptococcus neoformans var. neoformans JEC21 hypothetical protein (CNA06960), partial mRNA	3654	8	1420	99.44	99.58	99.86	100.42	11.91	3628.04	1e-26	5207	Eukaryota	Fungi	Basidiomycota	Tremellomycetes	Tremellales	Cryptococcaceae	Cryptococcus	Cryptococcus neoformans
214684|XM_567016.1 Cryptococcus neoformans var. neoformans JEC21 recombinase, partial mRNA	1632	7	1186	80.69	83.05	97.16	120.41	6.54	1610.38	1e-26	5206	Eukaryota	Fungi	Basidiomycota	Tremellomycetes	Tremellales	Cryptococcaceae	Cryptococcus
214684|XM_567017.1 Cryptococcus neoformans var. neoformans JEC21 capsular associated protein, partial mRNA	1128	10	1790	34.53	35.03	98.56	285.49	3.04	1095.59	1e-26	5207	Eukaryota	Fungi	Basidiomycota	Tremellomycetes	Tremellales	Cryptococcaceae	Cryptococcus	Cryptococcus neoformans
214684|XM_567021.1 Cryptococcus neoformans var. neoformans JEC21 hypothetical protein (CNA07040), partial mRNA	4932	8	1422	98.8	99.51	99.29	100.49	16.9	4905.98	1e-26	5207	Eukaryota	Fungi	Basidiomycota	Tremellomycetes	Tremellales	Cryptococcaceae	Cryptococcus	Cryptococcus neoformans
214684|XM_567027.1 Cryptococcus neoformans var. neoformans JEC21 hypothetical protein (CNA07100), partial mRNA	13468	11	1915	99.63	100.21	99.43	99.79	33.73	13432.9	1e-26	5207	Eukaryota	Fungi	Basidiomycota	Tremellomycetes	Tremellales	Cryptococcaceae	Cryptococcus	Cryptococcus neoformans
214684|XM_567032.1 Cryptococcus neoformans var. neoformans JEC21 succinate-semialdehyde dehydrogenase [NAD(P)+], partial mRNA	1320	11	1872	35.79	37.13	96.4	269.35	3.06	1286.06	1e-26	5206	Eukaryota	Fungi	Basidiomycota	Tremellomycetes	Tremellales	Cryptococcaceae	Cryptococcus
214684|XM_567037.1 Cryptococcus neoformans var. neoformans JEC21 ATP dependent RNA helicase, partial mRNA	4402	9	1624	32.94	33.25	99.07	300.74	12.18	4372.3	1e-26	5207	Eukaryota	Fungi	Basidiomycota	Tremellomycetes	Tremellales	Cryptococcaceae	Cryptococcus	Cryptococcus neoformans
214684|XM_567039.1 Cryptococcus neoformans var. neoformans JEC21 serine C-palmitoyltransferase, partial mRNA	1040	10	1753	47.69	48.15	99.05	207.7	2.47	1008.28	1e-26	5207	Eukaryota	Fungi	Basidiomycota	Tremellomycetes	Tremellales	Cryptococcaceae	Cryptococcus	Cryptococcus neoformans
214684|XM_567042.1 Cryptococcus neoformans var. neoformans JEC21 CAP64 gene product - related, partial mRNA	34468	20	3400	99.53	100.09	99.44	99.91	43.02	34405.7	1e-26	5207	Eukaryota	Fungi	Basidiomycota	Tremellomycetes	Tremellales	Cryptococcaceae	Cryptococcus	Cryptococcus neoformans
214684|XM_567046.1 Cryptococcus neoformans var. neoformans JEC21 hypothetical protein (CNA07290), partial mRNA	460	4	753	36.39	39.44	92.26	253.54	2.62	446.37	1e-26	1884633	Eukaryota	Fungi	Basidiomycota	Tremellomycetes	Tremellales	Cryptococcaceae
214684|XM_567047.1 Cryptococcus neoformans var. neoformans JEC21 enoyl reductase, partial mRNA	1644	7	1288	69.18	70.73	97.8	141.38	4.64	1620.53	1e-26	5206	Eukaryota	Fungi	Basidiomycota	Tremellomycetes	Tremellales	Cryptococcaceae	Cryptococcus
214684|XM_567049.1 Cryptococcus neoformans var. neoformans JEC21 hypothetical protein (CNA07330), partial mRNA	9790	12	2064	99.9	100	99.9	100	21.14	9752.21	1e-26	5207	Eukaryota	Fungi	Basidiomycota	Tremellomycetes	Tremellales	Cryptococcaceae	Cryptococcus	Cryptococcus neoformans
214684|XM_567059.1 Cryptococcus neoformans var. neoformans JEC21 hypothetical protein (CNA07430), partial mRNA	8066	9	1494	99.67	100.6	99.07	99.4	22.7	8038.64	1e-26	5207	Eukaryota	Fungi	Basidiomycota	Tremellomycetes	Tremellales	Cryptococcaceae	Cryptococcus	Cryptococcus neoformans
214684|XM_567067.1 Cryptococcus neoformans var. neoformans JEC21 hypothetical protein (CNA08250), partial mRNA	159248	19	3169	99.53	99.84	99.68	100.16	241.63	159190	1e-26	5207	Eukaryota	Fungi	Basidiomycota	Tremellomycetes	Tremellales	Cryptococcaceae	Cryptococcus	Cryptococcus neoformans
214684|XM_567070.1 Cryptococcus neoformans var. neoformans JEC21 C-8 sterol isomerase, partial mRNA	3822	5	924	99.46	99.57	99.89	100.43	19.91	3805.09	1e-26	5207	Eukaryota	Fungi	Basidiomycota	Tremellomycetes	Tremellales	Cryptococcaceae	Cryptococcus	Cryptococcus neoformans
214684|XM_567077.1 Cryptococcus neoformans var. neoformans JEC21 chaperone, partial mRNA	342	2	411	62.53	69.59	89.86	143.71	1.85	334.53	1e-26	1884633	Eukaryota	Fungi	Basidiomycota	Tremellomycetes	Tremellales	Cryptococcaceae
214684|XM_567085.1 Cryptococcus neoformans var. neoformans JEC21 hypothetical protein (CNA00360), partial mRNA	18904	10	1682	100	100	100	100	49.69	18873.2	1e-26	5207	Eukaryota	Fungi	Basidiomycota	Tremellomycetes	Tremellales	Cryptococcaceae	Cryptococcus	Cryptococcus neoformans
214684|XM_567089.1 Cryptococcus neoformans var. neoformans JEC21 hypothetical protein (CNA01100), partial mRNA	18594	8	1389	99.93	100.07	99.86	99.93	62.52	18568.5	1e-26	5207	Eukaryota	Fungi	Basidiomycota	Tremellomycetes	Tremellales	Cryptococcaceae	Cryptococcus	Cryptococcus neoformans
214684|XM_567099.1 Cryptococcus neoformans var. neoformans JEC21 ribosomal protein L35, partial mRNA	1486	2	470	84.04	84.68	99.25	118.09	16.09	1477.4	1e-26	5207	Eukaryota	Fungi	Basidiomycota	Tremellomycetes	Tremellales	Cryptococcaceae	Cryptococcus	Cryptococcus neoformans
214684|XM_567107.1 Cryptococcus neoformans var. neoformans JEC21 60s ribosomal protein l27, partial mRNA	11120	3	522	100	100	100	100	117.08	11110.4	1e-26	5207	Eukaryota	Fungi	Basidiomycota	Tremellomycetes	Tremellales	Cryptococcaceae	Cryptococcus	Cryptococcus neoformans
214684|XM_567112.1 Cryptococcus neoformans var. neoformans JEC21 translation initiation factor, partial mRNA	31394	10	1725	95.07	96.35	98.68	103.79	89.37	31362.4	1e-26	5207	Eukaryota	Fungi	Basidiomycota	Tremellomycetes	Tremellales	Cryptococcaceae	Cryptococcus	Cryptococcus neoformans
214684|XM_567122.1 Cryptococcus neoformans var. neoformans JEC21 acetate--CoA ligase, partial mRNA	54350	14	2450	99.84	100.04	99.8	99.96	101.66	54305.1	1e-26	5207	Eukaryota	Fungi	Basidiomycota	Tremellomycetes	Tremellales	Cryptococcaceae	Cryptococcus	Cryptococcus neoformans
214684|XM_567124.1 Cryptococcus neoformans var. neoformans JEC21 hypothetical protein (CNA07770), partial mRNA	6924	19	3235	27.73	27.94	99.23	357.85	10.35	6864.89	1e-26	5207	Eukaryota	Fungi	Basidiomycota	Tremellomycetes	Tremellales	Cryptococcaceae	Cryptococcus	Cryptococcus neoformans
214684|XM_567126.1 Cryptococcus neoformans var. neoformans JEC21 calcineurin-binding protein - related, partial mRNA	3596	5	962	100	100	100	100	14.96	3578.39	1e-26	5207	Eukaryota	Fungi	Basidiomycota	Tremellomycetes	Tremellales	Cryptococcaceae	Cryptococcus	Cryptococcus neoformans
214684|XM_567127.1 Cryptococcus neoformans var. neoformans JEC21 hypothetical protein (CNA07800), partial mRNA	10786	18	3088	99.55	99.84	99.71	100.16	16.34	10729.5	1e-26	5207	Eukaryota	Fungi	Basidiomycota	Tremellomycetes	Tremellales	Cryptococcaceae	Cryptococcus	Cryptococcus neoformans
214684|XM_567128.1 Cryptococcus neoformans var. neoformans JEC21 hypothetical protein (CNA07810), partial mRNA	1224	8	1397	61.49	63.28	97.17	158.03	3.71	1198.61	1e-26	5206	Eukaryota	Fungi	Basidiomycota	Tremellomycetes	Tremellales	Cryptococcaceae	Cryptococcus
214684|XM_567130.1 Cryptococcus neoformans var. neoformans JEC21 hypothetical protein (CNA07830), partial mRNA	19726	2	427	97.89	99.77	98.12	100.23	232.89	19718.2	1e-26	5206	Eukaryota	Fungi	Basidiomycota	Tremellomycetes	Tremellales	Cryptococcaceae	Cryptococcus
214684|XM_567131.1 Cryptococcus neoformans var. neoformans JEC21 hypothetical protein (CNA07840), partial mRNA	8708	21	3452	92.99	94.93	97.96	105.34	11.62	8644.89	1e-26	5206	Eukaryota	Fungi	Basidiomycota	Tremellomycetes	Tremellales	Cryptococcaceae	Cryptococcus
214684|XM_567133.1 Cryptococcus neoformans var. neoformans JEC21 ATP-dependent RNA helicase ded1, partial mRNA	24580	17	2805	96.54	97.25	99.27	102.82	46.09	24528.6	1e-26	5207	Eukaryota	Fungi	Basidiomycota	Tremellomycetes	Tremellales	Cryptococcaceae	Cryptococcus	Cryptococcus neoformans
214684|XM_567138.1 Cryptococcus neoformans var. neoformans JEC21 siderochrome-iron (ferrioxamine) uptake transporter, partial mRNA	11946	12	1968	99.75	100	99.75	100	26	11910	1e-26	5207	Eukaryota	Fungi	Basidiomycota	Tremellomycetes	Tremellales	Cryptococcaceae	Cryptococcus	Cryptococcus neoformans
214684|XM_567139.1 Cryptococcus neoformans var. neoformans JEC21 microtubule binding protein, partial mRNA	21022	4	767	99.61	100	99.61	100	127.47	21007.9	1e-26	5207	Eukaryota	Fungi	Basidiomycota	Tremellomycetes	Tremellales	Cryptococcaceae	Cryptococcus	Cryptococcus neoformans
214684|XM_567145.1 Cryptococcus neoformans var. neoformans JEC21 hypothetical protein (CNA02210), partial mRNA	1036	8	1454	64.31	65.68	97.91	152.25	2.73	1009.63	1e-26	5206	Eukaryota	Fungi	Basidiomycota	Tremellomycetes	Tremellales	Cryptococcaceae	Cryptococcus
214684|XM_567146.1 Cryptococcus neoformans var. neoformans JEC21 hypothetical protein (CNA01940), partial mRNA	1812	3	556	75	76.44	98.12	130.82	13.33	1801.83	1e-26	5206	Eukaryota	Fungi	Basidiomycota	Tremellomycetes	Tremellales	Cryptococcaceae	Cryptococcus
214684|XM_567150.1 Cryptococcus neoformans var. neoformans JEC21 hypothetical protein (CNA02430), partial mRNA	8580	7	1181	88.99	89.67	99.24	111.52	36.11	8558.36	1e-26	5207	Eukaryota	Fungi	Basidiomycota	Tremellomycetes	Tremellales	Cryptococcaceae	Cryptococcus	Cryptococcus neoformans
214684|XM_567152.1 Cryptococcus neoformans var. neoformans JEC21 hypothetical protein (CNA02740), partial mRNA	1928	10	1780	39.66	39.66	100	252.12	3.76	1895.6	1e-26	5207	Eukaryota	Fungi	Basidiomycota	Tremellomycetes	Tremellales	Cryptococcaceae	Cryptococcus	Cryptococcus neoformans
214684|XM_567157.1 Cryptococcus neoformans var. neoformans JEC21 hypothetical protein (CNA03480), partial mRNA	21438	9	1534	100	100.07	99.93	99.93	64.89	21409.9	1e-26	5207	Eukaryota	Fungi	Basidiomycota	Tremellomycetes	Tremellales	Cryptococcaceae	Cryptococcus	Cryptococcus neoformans
214684|XM_567160.1 Cryptococcus neoformans var. neoformans JEC21 protein serine/threonine kinase, partial mRNA	1802	11	1876	59.86	61.03	98.08	163.84	4.82	1767.88	1e-26	5206	Eukaryota	Fungi	Basidiomycota	Tremellomycetes	Tremellales	Cryptococcaceae	Cryptococcus
214684|XM_567161.1 Cryptococcus neoformans var. neoformans JEC21 hypothetical protein (CNA03970), partial mRNA	3068	11	1851	70.77	72.12	98.13	138.65	7.02	3034.22	1e-26	5206	Eukaryota	Fungi	Basidiomycota	Tremellomycetes	Tremellales	Cryptococcaceae	Cryptococcus
214684|XM_567162.1 Cryptococcus neoformans var. neoformans JEC21 glyoxal oxidase precursor, partial mRNA	127848	15	2512	99.4	99.68	99.72	100.32	203.32	127802	1e-26	5207	Eukaryota	Fungi	Basidiomycota	Tremellomycetes	Tremellales	Cryptococcaceae	Cryptococcus	Cryptococcus neoformans
214684|XM_567165.1 Cryptococcus neoformans var. neoformans JEC21 mitochondrion protein, partial mRNA	730	8	1457	33.15	33.77	98.17	296.14	2.37	703.71	1e-26	5206	Eukaryota	Fungi	Basidiomycota	Tremellomycetes	Tremellales	Cryptococcaceae	Cryptococcus
214684|XM_567166.1 Cryptococcus neoformans var. neoformans JEC21 mitochondrion protein, partial mRNA	32282	5	938	99.79	100	99.79	100	147.15	32264.8	1e-26	5207	Eukaryota	Fungi	Basidiomycota	Tremellomycetes	Tremellales	Cryptococcaceae	Cryptococcus	Cryptococcus neoformans
214684|XM_567167.1 Cryptococcus neoformans var. neoformans JEC21 mitochondrion protein, partial mRNA	24198	22	3599	98.67	100.5	98.18	99.5	29.48	24132.1	1e-26	5206	Eukaryota	Fungi	Basidiomycota	Tremellomycetes	Tremellales	Cryptococcaceae	Cryptococcus
214684|XM_567176.1 Cryptococcus neoformans var. neoformans JEC21 hypothetical protein (CNA07960), partial mRNA	736	3	507	73.96	77.32	95.66	129.34	6.89	726.75	1e-26	1884633	Eukaryota	Fungi	Basidiomycota	Tremellomycetes	Tremellales	Cryptococcaceae
214684|XM_567178.1 Cryptococcus neoformans var. neoformans JEC21 60s ribosomal protein l34-b, partial mRNA	8968	2	438	98.86	100	98.86	100	99.48	8959.97	1e-26	5207	Eukaryota	Fungi	Basidiomycota	Tremellomycetes	Tremellales	Cryptococcaceae	Cryptococcus	Cryptococcus neoformans
214684|XM_567179.1 Cryptococcus neoformans var. neoformans JEC21 ribosomal large subunit assembly and maintenance-related protein, partial mRNA	3846	9	1530	99.61	100.2	99.41	99.8	10.93	3818.03	1e-26	5207	Eukaryota	Fungi	Basidiomycota	Tremellomycetes	Tremellales	Cryptococcaceae	Cryptococcus	Cryptococcus neoformans
214684|XM_567187.1 Cryptococcus neoformans var. neoformans JEC21 ubiquitin-protein ligase, partial mRNA	2568	4	754	72.02	72.02	100	138.86	18.04	2554.2	1e-26	5207	Eukaryota	Fungi	Basidiomycota	Tremellomycetes	Tremellales	Cryptococcaceae	Cryptococcus	Cryptococcus neoformans
214684|XM_567190.1 Cryptococcus neoformans var. neoformans JEC21 D-hydroxyacid dehydrogenase, partial mRNA	7024	7	1170	99.91	100	99.91	100	28.48	7002.57	1e-26	5207	Eukaryota	Fungi	Basidiomycota	Tremellomycetes	Tremellales	Cryptococcaceae	Cryptococcus	Cryptococcus neoformans
214684|XM_567195.1 Cryptococcus neoformans var. neoformans JEC21 mitochondrion protein, partial mRNA	558	5	972	64.09	66.46	96.44	150.46	3.09	540.42	1e-26	5206	Eukaryota	Fungi	Basidiomycota	Tremellomycetes	Tremellales	Cryptococcaceae	Cryptococcus
214684|XM_567200.1 Cryptococcus neoformans var. neoformans JEC21 hypothetical protein (CNA05310), partial mRNA	35724	28	4740	99.94	100.02	99.92	99.98	34.93	35637.2	1e-26	5207	Eukaryota	Fungi	Basidiomycota	Tremellomycetes	Tremellales	Cryptococcaceae	Cryptococcus	Cryptococcus neoformans
214684|XM_567203.1 Cryptococcus neoformans var. neoformans JEC21 cytoplasm protein, partial mRNA	8630	7	1245	99.04	99.28	99.76	100.73	30.74	8607.19	1e-26	5207	Eukaryota	Fungi	Basidiomycota	Tremellomycetes	Tremellales	Cryptococcaceae	Cryptococcus	Cryptococcus neoformans
214684|XM_567206.1 Cryptococcus neoformans var. neoformans JEC21 hypothetical protein (CNA06200), partial mRNA	31500	5	840	99.88	100	99.88	100	171.49	31484.6	1e-26	5207	Eukaryota	Fungi	Basidiomycota	Tremellomycetes	Tremellales	Cryptococcaceae	Cryptococcus	Cryptococcus neoformans
214684|XM_567212.1 Cryptococcus neoformans var. neoformans JEC21 cytosolic small ribosomal subunit protein, partial mRNA	1728	16	2631	41.85	42.95	97.43	232.83	2.91	1680.34	1e-26	5206	Eukaryota	Fungi	Basidiomycota	Tremellomycetes	Tremellales	Cryptococcaceae	Cryptococcus
214684|XM_567214.1 Cryptococcus neoformans var. neoformans JEC21 hypothetical protein (CNA06260), partial mRNA	1508	16	2636	39.8	41.65	95.54	240.07	2.18	1460.33	1e-26	1884633	Eukaryota	Fungi	Basidiomycota	Tremellomycetes	Tremellales	Cryptococcaceae
214684|XM_567215.1 Cryptococcus neoformans var. neoformans JEC21 hypothetical protein (CNA06280), partial mRNA	4954	6	1124	83.72	87.9	95.24	113.77	18.67	4933.42	1e-26	1884633	Eukaryota	Fungi	Basidiomycota	Tremellomycetes	Tremellales	Cryptococcaceae
214684|XM_567218.1 Cryptococcus neoformans var. neoformans JEC21 protein serine/threonine kinase, partial mRNA	6634	15	2560	75.51	75.74	99.69	132.03	12.3	6587.19	1e-26	5207	Eukaryota	Fungi	Basidiomycota	Tremellomycetes	Tremellales	Cryptococcaceae	Cryptococcus	Cryptococcus neoformans
214684|XM_567231.1 Cryptococcus neoformans var. neoformans JEC21 hypothetical protein (CNA00580), partial mRNA	1594	3	643	64.23	65.94	97.41	151.65	10.96	1582.25	1e-26	5206	Eukaryota	Fungi	Basidiomycota	Tremellomycetes	Tremellales	Cryptococcaceae	Cryptococcus
214684|XM_567237.1 Cryptococcus neoformans var. neoformans JEC21 hypothetical protein (CNA03190), partial mRNA	2530	5	925	92.43	93.41	98.96	107.06	12.42	2513.08	1e-26	5207	Eukaryota	Fungi	Basidiomycota	Tremellomycetes	Tremellales	Cryptococcaceae	Cryptococcus	Cryptococcus neoformans
214684|XM_567242.1 Cryptococcus neoformans var. neoformans JEC21 hypothetical protein (CNA05710), partial mRNA	17090	3	534	99.25	100	99.25	100	132.65	17080.2	1e-26	5207	Eukaryota	Fungi	Basidiomycota	Tremellomycetes	Tremellales	Cryptococcaceae	Cryptococcus	Cryptococcus neoformans
214684|XM_567243.1 Cryptococcus neoformans var. neoformans JEC21 hypothetical protein (CNA06340), partial mRNA	6740	3	564	87.94	89.89	97.83	111.24	57.41	6729.66	1e-26	5206	Eukaryota	Fungi	Basidiomycota	Tremellomycetes	Tremellales	Cryptococcaceae	Cryptococcus
214684|XM_567252.1 Cryptococcus neoformans var. neoformans JEC21 hypothetical protein (CNA02400), partial mRNA	1414	10	1776	52.82	53.1	99.47	188.34	3.21	1381.76	1e-26	5207	Eukaryota	Fungi	Basidiomycota	Tremellomycetes	Tremellales	Cryptococcaceae	Cryptococcus	Cryptococcus neoformans
214684|XM_567255.1 Cryptococcus neoformans var. neoformans JEC21 hypothetical protein (CNA05850), partial mRNA	6156	6	1094	99.45	100.18	99.27	99.82	23.98	6135.96	1e-26	5207	Eukaryota	Fungi	Basidiomycota	Tremellomycetes	Tremellales	Cryptococcaceae	Cryptococcus	Cryptococcus neoformans
214684|XM_567256.1 Cryptococcus neoformans var. neoformans JEC21 hypothetical protein (CNA06520), partial mRNA	12760	14	2379	97.1	97.1	100	102.99	25.75	12716.4	1e-26	5207	Eukaryota	Fungi	Basidiomycota	Tremellomycetes	Tremellales	Cryptococcaceae	Cryptococcus	Cryptococcus neoformans
214684|XM_567258.1 Cryptococcus neoformans var. neoformans JEC21 capsular associated protein, partial mRNA	1876	12	2056	69.07	70.28	98.27	142.28	4.08	1838.62	1e-26	5206	Eukaryota	Fungi	Basidiomycota	Tremellomycetes	Tremellales	Cryptococcaceae	Cryptococcus
214684|XM_567261.1 Cryptococcus neoformans var. neoformans JEC21 cysteine-type peptidase, partial mRNA	6822	5	852	99.65	99.88	99.76	100.12	36.68	6806.39	1e-26	5207	Eukaryota	Fungi	Basidiomycota	Tremellomycetes	Tremellales	Cryptococcaceae	Cryptococcus	Cryptococcus neoformans
214684|XM_567266.1 Cryptococcus neoformans var. neoformans JEC21 ferro-O2-oxidoreductase, partial mRNA	1144	13	2202	25.11	25.16	99.82	397.47	2.03	1104.24	1e-26	5207	Eukaryota	Fungi	Basidiomycota	Tremellomycetes	Tremellales	Cryptococcaceae	Cryptococcus	Cryptococcus neoformans
214684|XM_567269.1 Cryptococcus neoformans var. neoformans JEC21 rRNA (adenine-N6,N6-)-dimethyltransferase, partial mRNA	1570	6	1072	82.74	83.77	98.78	119.38	6.73	1550.45	1e-26	5207	Eukaryota	Fungi	Basidiomycota	Tremellomycetes	Tremellales	Cryptococcaceae	Cryptococcus	Cryptococcus neoformans
214684|XM_567270.1 Cryptococcus neoformans var. neoformans JEC21 endopeptidase, partial mRNA	29240	19	3194	100	100	100	100	42.62	29181.5	1e-26	5207	Eukaryota	Fungi	Basidiomycota	Tremellomycetes	Tremellales	Cryptococcaceae	Cryptococcus	Cryptococcus neoformans
214684|XM_567271.1 Cryptococcus neoformans var. neoformans JEC21 fumarate reductase (NADH), partial mRNA	35626	13	2144	100	100	100	100	77.1	35586.7	1e-26	5207	Eukaryota	Fungi	Basidiomycota	Tremellomycetes	Tremellales	Cryptococcaceae	Cryptococcus	Cryptococcus neoformans
214684|XM_567275.1 Cryptococcus neoformans var. neoformans JEC21 nucleoside-diphosphate kinase, partial mRNA	1734	5	978	61.96	63.8	97.12	156.73	7.94	1716.14	1e-26	5206	Eukaryota	Fungi	Basidiomycota	Tremellomycetes	Tremellales	Cryptococcaceae	Cryptococcus
214684|XM_567279.1 Cryptococcus neoformans var. neoformans JEC21 RNA helicase, partial mRNA	13036	15	2562	96.14	96.57	99.56	103.56	24.84	12989.1	1e-26	5207	Eukaryota	Fungi	Basidiomycota	Tremellomycetes	Tremellales	Cryptococcaceae	Cryptococcus	Cryptococcus neoformans
214684|XM_567283.1 Cryptococcus neoformans var. neoformans JEC21 cytoplasm protein, partial mRNA	1040	8	1428	39.22	39.71	98.77	251.85	3.12	1014.1	1e-26	5207	Eukaryota	Fungi	Basidiomycota	Tremellomycetes	Tremellales	Cryptococcaceae	Cryptococcus	Cryptococcus neoformans
214684|XM_567286.1 Cryptococcus neoformans var. neoformans JEC21 LIM-homeobox protein, partial mRNA	13670	17	2798	93.6	94.07	99.51	106.31	20.74	13618.8	1e-26	5207	Eukaryota	Fungi	Basidiomycota	Tremellomycetes	Tremellales	Cryptococcaceae	Cryptococcus	Cryptococcus neoformans
214684|XM_567288.1 Cryptococcus neoformans var. neoformans JEC21 hypothetical protein (CNJ00310), partial mRNA	12632	11	1837	99.67	99.67	100	100.33	30.82	12598.4	1e-26	5207	Eukaryota	Fungi	Basidiomycota	Tremellomycetes	Tremellales	Cryptococcaceae	Cryptococcus	Cryptococcus neoformans
214684|XM_567303.1 Cryptococcus neoformans var. neoformans JEC21 hypothetical protein (CNJ00500), partial mRNA	13940	6	1085	98.99	99.08	99.91	100.93	56.95	13920.1	1e-26	5207	Eukaryota	Fungi	Basidiomycota	Tremellomycetes	Tremellales	Cryptococcaceae	Cryptococcus	Cryptococcus neoformans
[truncated: 34,500 more rows]
