# Supplementary material for: CCMetagen: comprehensive and accurate identification of eukaryotes and prokaryotes in metagenomic data
Source: Genome Biol. 2020 Apr 28;21:103. doi: 10.1186/s13059-020-02014-2 (PMC7189439; doi:10.1186/s13059-020-02014-2)
Supplement: Supplementary file 6 — Additional file 6: Table S4. Species observed in the metatranscriptome of wild birds (biological data set 2) and their abundance. [file 13059_2020_2014_MOESM6_ESM.xlsx]

## Sheet: Sheet1
Table S4. Species observed in the metatranscriptome of wild birds (biological data set 2) and their respective abundance.
Metazoa (most likely avian RNA), Viriplantae and taxa unclassified at Kingdom level were removed.
Table generated with KMetagen, with the command:
CCMetagen_merge.py -i <in_fp> -kr r -l Kingdom -tlist Metazoa,Viridiplantae,Unclassified -o <out_fp>
1 Shelduck Disease	2 Shelduck Healthy	3 Turnstone Temperate Flu Ng	4 Turnsone Temperate Flu Pos	5 Temperate Duck Flu Pos	6 Temperate Duck Flu Ng	7 Outback Duck	8 Avocet Tempereate	9 Avocet Outback	Superkingdom	Kingdom	Phylum	Class	Order	Family	Genus	Species
3.86	0	0	0	0	0	32.93	0	0	Archaea	NA	Euryarchaeota	Methanobacteria	Methanobacteriales	Methanobacteriaceae	Methanobrevibacter	Methanobrevibacter woesei
7.49	0	0	0	0	0	0	0	0	Archaea	NA	Euryarchaeota	Methanobacteria	Methanobacteriales	Methanobacteriaceae	Methanobrevibacter	uncultured Methanobrevibacter sp.
40.33	0	0	0	0	0	0	0	0	Archaea	NA	Euryarchaeota	Thermoplasmata	Methanomassiliicoccales	NA	NA	uncultured Methanomassiliicoccales archaeon
0	0	0	0	0	0	0	0	3.38	Archaea	NA	Euryarchaeota	Methanomicrobia	Methanosarcinales	Methanosarcinaceae	NA	uncultured Methanosarcinaceae archaeon
0	0	0	0	124.01	0	0	0	10.88	Archaea	NA	NA	NA	NA	NA	NA	uncultured archaeon
2.57	0	0	0	5.94	0	0	0	0	Archaea	NA	Euryarchaeota	NA	NA	NA	NA	uncultured methanogenic archaeon
0	0	0	0	0	0	0	0	16.22	Bacteria	NA	Firmicutes	Erysipelotrichia	Erysipelotrichales	Erysipelotrichaceae	Absiella	Absiella argi
0	0	0	0	18.48	0	0	0	0	Bacteria	NA	Proteobacteria	Gammaproteobacteria	Pseudomonadales	Moraxellaceae	Acinetobacter	Acinetobacter baumannii
0	0	0	0	1.89	0	0	0	0	Bacteria	NA	Proteobacteria	Gammaproteobacteria	Pasteurellales	Pasteurellaceae	Actinobacillus	Actinobacillus pleuropneumoniae
2.38	0	0	0	0	0	0	0	0	Bacteria	NA	Firmicutes	Bacilli	Lactobacillales	Aerococcaceae	Aerococcus	Aerococcus sp. 5076NH
18.47	0	0	0	0	0	0	0	0	Bacteria	NA	Firmicutes	Bacilli	Lactobacillales	Aerococcaceae	Aerococcus	Aerococcus urinaeequi
5.66	0	0	0	0	0	0	0	0	Bacteria	NA	Firmicutes	Bacilli	Lactobacillales	Aerococcaceae	Aerococcus	Aerococcus viridans
0	0	0	0	25.36	0	0	0	0	Bacteria	NA	Proteobacteria	Gammaproteobacteria	Aeromonadales	Aeromonadaceae	Aeromonas	Aeromonas caviae
0	0	0	0	0	14.49	0	0	0	Bacteria	NA	Proteobacteria	Gammaproteobacteria	Aeromonadales	Aeromonadaceae	Aeromonas	Aeromonas hydrophila
0	0	0	0	0	0	3.92	0	0	Bacteria	NA	Proteobacteria	Gammaproteobacteria	Aeromonadales	Aeromonadaceae	Aeromonas	Aeromonas veronii
0	0	28.93	7.11	0	0	0	0	0	Bacteria	NA	Proteobacteria	Gammaproteobacteria	Oceanospirillales	Alcanivoracaceae	Alcanivorax	Alcanivorax borkumensis
0	0	0	0	7.45	0	0	0	0	Bacteria	NA	Proteobacteria	Gammaproteobacteria	Vibrionales	Vibrionaceae	Aliivibrio	Aliivibrio salmonicida
0	6.53	0	0	0	0	0	0	0	Bacteria	NA	Firmicutes	Clostridia	Clostridiales	Clostridiaceae	Alkaliphilus	Alkaliphilus metalliredigens
0	0	3.51	0	0	0	20.87	0	31.71	Bacteria	NA	Firmicutes	Clostridia	Clostridiales	Clostridiaceae	Alkaliphilus	Alkaliphilus oremlandii
0	1.77	0	0	0	0	0	0	0	Bacteria	NA	Actinobacteria	Actinobacteria	Micrococcales	Micrococcaceae	Arthrobacter	Arthrobacter citreus
0	0	0	0	0	0	0	0	8.07	Bacteria	NA	Firmicutes	Bacilli	Bacillales	Bacillaceae	Bacillus	Bacillus aerophilus
0	292.1	79.19	0	187.17	0	734.43	105.99	7902.06	Bacteria	NA	Firmicutes	Bacilli	Bacillales	Bacillaceae	Bacillus	Bacillus amyloliquefaciens
0	0	0	0	0	0	0	0	27.69	Bacteria	NA	Firmicutes	Bacilli	Bacillales	Bacillaceae	Bacillus	Bacillus licheniformis
0	0	0	0	0	0	0	0	2.6	Bacteria	NA	Firmicutes	Bacilli	Bacillales	Bacillaceae	Bacillus	Bacillus luciferensis
0	0	0	0	0	0	0	0	19.05	Bacteria	NA	Firmicutes	Bacilli	Bacillales	Bacillaceae	Bacillus	Bacillus mojavensis
0	0	0	0	0	13.86	0	0	0	Bacteria	NA	Firmicutes	Bacilli	Bacillales	Bacillaceae	Bacillus	Bacillus mycoides
0	0	0	0	0	0	0	0	14.38	Bacteria	NA	Firmicutes	Bacilli	Bacillales	Bacillaceae	Bacillus	Bacillus pumilus
0	0	0	0	0	0	0	0	2.91	Bacteria	NA	Firmicutes	Bacilli	Bacillales	Bacillaceae	Bacillus	Bacillus safensis
0	0	0	0	0	0	0	0	3.82	Bacteria	NA	Firmicutes	Bacilli	Bacillales	Bacillaceae	Bacillus	Bacillus sonorensis
10.74	652.14	198.07	493.3	367.56	83.61	1438.82	261.72	12446.4	Bacteria	NA	Firmicutes	Bacilli	Bacillales	Bacillaceae	Bacillus	Bacillus sp. (in: Bacteria)
0	0	0	0	4.94	0	20.34	0	738.09	Bacteria	NA	Firmicutes	Bacilli	Bacillales	Bacillaceae	Bacillus	Bacillus sp. 02A-X15
0	0	0	0	0	0	0	0	2.45	Bacteria	NA	Firmicutes	Bacilli	Bacillales	Bacillaceae	Bacillus	Bacillus sp. 3005
0	0	0	0	0	0	0	2.73	0	Bacteria	NA	Firmicutes	Bacilli	Bacillales	Bacillaceae	Bacillus	Bacillus sp. AC-19
0	0	0	0	0	0	0	0	2.9	Bacteria	NA	Firmicutes	Bacilli	Bacillales	Bacillaceae	Bacillus	Bacillus sp. AS3
0	0	0	0	0	0	0	0	2.51	Bacteria	NA	Firmicutes	Bacilli	Bacillales	Bacillaceae	Bacillus	Bacillus sp. AY-2011-RS02
0	0	0	0	0	0	0	0	4.07	Bacteria	NA	Firmicutes	Bacilli	Bacillales	Bacillaceae	Bacillus	Bacillus sp. B2-4
0	0	0	0	0	0	0	0	2.7	Bacteria	NA	Firmicutes	Bacilli	Bacillales	Bacillaceae	Bacillus	Bacillus sp. B20
0	0	0	0	0	0	0	0	3.69	Bacteria	NA	Firmicutes	Bacilli	Bacillales	Bacillaceae	Bacillus	Bacillus sp. B23(2008)
0	0	0	0	0	0	0	0	3.8	Bacteria	NA	Firmicutes	Bacilli	Bacillales	Bacillaceae	Bacillus	Bacillus sp. B25
0	0	0	0	0	0	0	0	6.73	Bacteria	NA	Firmicutes	Bacilli	Bacillales	Bacillaceae	Bacillus	Bacillus sp. B27(2008)
0	0	0	0	0	0	0	0	3.12	Bacteria	NA	Firmicutes	Bacilli	Bacillales	Bacillaceae	Bacillus	Bacillus sp. B3060
0	0	0	0	0	0	0	0	2.71	Bacteria	NA	Firmicutes	Bacilli	Bacillales	Bacillaceae	Bacillus	Bacillus sp. B8
0	12.53	0	0	0	0	0	0	0	Bacteria	NA	Firmicutes	Bacilli	Bacillales	Bacillaceae	Bacillus	Bacillus sp. BAB-2956
0	0	0	0	0	0	0	0	7.21	Bacteria	NA	Firmicutes	Bacilli	Bacillales	Bacillaceae	Bacillus	Bacillus sp. BAB-5043
0	3.83	0	0	0	0	5.39	0	0	Bacteria	NA	Firmicutes	Bacilli	Bacillales	Bacillaceae	Bacillus	Bacillus sp. BAB-5824
0	0	0	0	0	0	0	0	250.54	Bacteria	NA	Firmicutes	Bacilli	Bacillales	Bacillaceae	Bacillus	Bacillus sp. BC1(2015)
0	0	0	0	0	0	0	0	4.52	Bacteria	NA	Firmicutes	Bacilli	Bacillales	Bacillaceae	Bacillus	Bacillus sp. BCCS 033
0	0	0	0	0	0	0	0	3.46	Bacteria	NA	Firmicutes	Bacilli	Bacillales	Bacillaceae	Bacillus	Bacillus sp. BIHB 1365
0	0	2.83	0	0	0	0	0	0	Bacteria	NA	Firmicutes	Bacilli	Bacillales	Bacillaceae	Bacillus	Bacillus sp. BT-B158
0	0	0	0	0	0	0	0	5.29	Bacteria	NA	Firmicutes	Bacilli	Bacillales	Bacillaceae	Bacillus	Bacillus sp. BWDY-4
0	0	0	0	6.37	0	18.16	0	0	Bacteria	NA	Firmicutes	Bacilli	Bacillales	Bacillaceae	Bacillus	Bacillus sp. CON39-13
0	0	0	0	0	0	0	0	2.91	Bacteria	NA	Firmicutes	Bacilli	Bacillales	Bacillaceae	Bacillus	Bacillus sp. CSu2_8
0	0	0	0	0	0	0	0	2.98	Bacteria	NA	Firmicutes	Bacilli	Bacillales	Bacillaceae	Bacillus	Bacillus sp. D1-3
0	0	0	0	0	0	0	0	2.93	Bacteria	NA	Firmicutes	Bacilli	Bacillales	Bacillaceae	Bacillus	Bacillus sp. DF15
0	0	0	0	0	0	0	0	2.76	Bacteria	NA	Firmicutes	Bacilli	Bacillales	Bacillaceae	Bacillus	Bacillus sp. DM-1(2006b)
0	0	0	0	0	0	0	0	4.45	Bacteria	NA	Firmicutes	Bacilli	Bacillales	Bacillaceae	Bacillus	Bacillus sp. DS1.pah.2
2.56	6.93	0	7.91	6.53	4.91	23.31	0	0	Bacteria	NA	Firmicutes	Bacilli	Bacillales	Bacillaceae	Bacillus	Bacillus sp. E1R-j
0	0	42.98	0	64.25	0	0	47.38	0	Bacteria	NA	Firmicutes	Bacilli	Bacillales	Bacillaceae	Bacillus	Bacillus sp. E2B(2011)
0	0	0	0	0	0	0	0	2.48	Bacteria	NA	Firmicutes	Bacilli	Bacillales	Bacillaceae	Bacillus	Bacillus sp. EGU447
0	0	0	4.09	0	0	0	0	0	Bacteria	NA	Firmicutes	Bacilli	Bacillales	Bacillaceae	Bacillus	Bacillus sp. EKM205B
0	0	0	0	0	0	0	0	3.92	Bacteria	NA	Firmicutes	Bacilli	Bacillales	Bacillaceae	Bacillus	Bacillus sp. EN5
0	0	0	0	0	0	0	0	4.73	Bacteria	NA	Firmicutes	Bacilli	Bacillales	Bacillaceae	Bacillus	Bacillus sp. HA-68
0	0	0	0	0	0	0	0	3.31	Bacteria	NA	Firmicutes	Bacilli	Bacillales	Bacillaceae	Bacillus	Bacillus sp. IHB B 3411
0	0	0	0	14.63	0	71.71	0	252.86	Bacteria	NA	Firmicutes	Bacilli	Bacillales	Bacillaceae	Bacillus	Bacillus sp. JZ245
0	0	0	0	0	0	0	0	2.89	Bacteria	NA	Firmicutes	Bacilli	Bacillales	Bacillaceae	Bacillus	Bacillus sp. K1(2015)
0	0	0	0	0	0	0	0	2.38	Bacteria	NA	Firmicutes	Bacilli	Bacillales	Bacillaceae	Bacillus	Bacillus sp. L010
0	0	0	7.05	0	0	0	0	0	Bacteria	NA	Firmicutes	Bacilli	Bacillales	Bacillaceae	Bacillus	Bacillus sp. L1.87
0	0	0	0	0	0	0	0	4.2	Bacteria	NA	Firmicutes	Bacilli	Bacillales	Bacillaceae	Bacillus	Bacillus sp. L54
0	0	0	0	0	0	0	0	5.98	Bacteria	NA	Firmicutes	Bacilli	Bacillales	Bacillaceae	Bacillus	Bacillus sp. LB1
0	0	0	0	13.64	0	0	8.65	0	Bacteria	NA	Firmicutes	Bacilli	Bacillales	Bacillaceae	Bacillus	Bacillus sp. LIPOA/UEL_86
0	5.33	0	0	0	0	12.32	0	91.83	Bacteria	NA	Firmicutes	Bacilli	Bacillales	Bacillaceae	Bacillus	Bacillus sp. MC_20
0	0	0	0	0	0	0	0	3.47	Bacteria	NA	Firmicutes	Bacilli	Bacillales	Bacillaceae	Bacillus	Bacillus sp. MQH-15
0	0	0	0	0	0	0	0	2.92	Bacteria	NA	Firmicutes	Bacilli	Bacillales	Bacillaceae	Bacillus	Bacillus sp. P1-3P
0	0	0	0	0	0	6.82	0	0	Bacteria	NA	Firmicutes	Bacilli	Bacillales	Bacillaceae	Bacillus	Bacillus sp. PS-233
0	0	0	0	0	0	0	0	5.44	Bacteria	NA	Firmicutes	Bacilli	Bacillales	Bacillaceae	Bacillus	Bacillus sp. PS-250
0	8.13	0	0	0	0	0	0	178.24	Bacteria	NA	Firmicutes	Bacilli	Bacillales	Bacillaceae	Bacillus	Bacillus sp. QB17
0	0	0	0	0	0	0	0	33.47	Bacteria	NA	Firmicutes	Bacilli	Bacillales	Bacillaceae	Bacillus	Bacillus sp. QB18
0	0	0	0	0	0	0	0	1.97	Bacteria	NA	Firmicutes	Bacilli	Bacillales	Bacillaceae	Bacillus	Bacillus sp. R54
0	0	0	0	0	0	0	0	2.42	Bacteria	NA	Firmicutes	Bacilli	Bacillales	Bacillaceae	Bacillus	Bacillus sp. R8
0	0	0	0	0	0	0	0	4.45	Bacteria	NA	Firmicutes	Bacilli	Bacillales	Bacillaceae	Bacillus	Bacillus sp. RH219
0	0	0	0	0	0	0	0	9.5	Bacteria	NA	Firmicutes	Bacilli	Bacillales	Bacillaceae	Bacillus	Bacillus sp. SBI-10
0	0	0	0	0	0	0	0	5.71	Bacteria	NA	Firmicutes	Bacilli	Bacillales	Bacillaceae	Bacillus	Bacillus sp. SKS60
0	0	0	0	0	0	11.7	0	84.57	Bacteria	NA	Firmicutes	Bacilli	Bacillales	Bacillaceae	Bacillus	Bacillus sp. SL003B-19A2
0	0	0	0	0	0	0	0	2.59	Bacteria	NA	Firmicutes	Bacilli	Bacillales	Bacillaceae	Bacillus	Bacillus sp. SXVI7(2011)
0	0	0	0	0	0	0	0	4.14	Bacteria	NA	Firmicutes	Bacilli	Bacillales	Bacillaceae	Bacillus	Bacillus sp. TBM359
0	0	0	0	0	0	0	0	9.79	Bacteria	NA	Firmicutes	Bacilli	Bacillales	Bacillaceae	Bacillus	Bacillus sp. TCCC11054
0	0	0	0	0	0	0	0	4.95	Bacteria	NA	Firmicutes	Bacilli	Bacillales	Bacillaceae	Bacillus	Bacillus sp. TL
0	0	0	0	0	0	0	0	10.58	Bacteria	NA	Firmicutes	Bacilli	Bacillales	Bacillaceae	Bacillus	Bacillus sp. W99
0	0	0	0	0	0	0	0	5.36	Bacteria	NA	Firmicutes	Bacilli	Bacillales	Bacillaceae	Bacillus	Bacillus sp. WN01
0	0	0	0	0	0	0	0	3.66	Bacteria	NA	Firmicutes	Bacilli	Bacillales	Bacillaceae	Bacillus	Bacillus sp. XJ-B3
0	16.01	0	11.9	10.68	0	31.25	0	0	Bacteria	NA	Firmicutes	Bacilli	Bacillales	Bacillaceae	Bacillus	Bacillus sp. cemb26
0	0	0	0	0	0	0	0	5.79	Bacteria	NA	Firmicutes	Bacilli	Bacillales	Bacillaceae	Bacillus	Bacillus sp. enrichment culture
0	0	0	0	0	0	0	0	3.41	Bacteria	NA	Firmicutes	Bacilli	Bacillales	Bacillaceae	Bacillus	Bacillus sp. p10s-2
160.85	201.68	41.75	175.93	164.18	343.59	701.32	75.98	3728.14	Bacteria	NA	Firmicutes	Bacilli	Bacillales	Bacillaceae	Bacillus	Bacillus subtilis
0	0	0	7.06	0	0	0	0	2.52	Bacteria	NA	Firmicutes	Bacilli	Bacillales	Bacillaceae	Bacillus	Bacillus tequilensis
42.04	13.91	0	128.69	34.97	0	0	0	562.16	Bacteria	NA	Firmicutes	Bacilli	Bacillales	Bacillaceae	Bacillus	Bacillus vallismortis
0	8.4	0	0	0	0	0	0	7.57	Bacteria	NA	Firmicutes	Bacilli	Bacillales	Bacillaceae	Bacillus	Bacillus velezensis
0	3.94	0	0	0	72.67	59.36	0	0	Bacteria	NA	Bacteroidetes	Bacteroidia	Bacteroidales	Bacteroidaceae	Bacteroides	Bacteroides caecigallinarum
0	0	0	0	0	6.07	60.33	0	0	Bacteria	NA	Bacteroidetes	Bacteroidia	Bacteroidales	Bacteroidaceae	Bacteroides	Bacteroides coprocola
0	0	0	0	0	3.66	0	0	0	Bacteria	NA	Bacteroidetes	Bacteroidia	Bacteroidales	Bacteroidaceae	Bacteroides	Bacteroides coprophilus
20.14	12.82	404.12	0	9.16	119.96	70.58	0	3.92	Bacteria	NA	Bacteroidetes	Bacteroidia	Bacteroidales	Bacteroidaceae	Bacteroides	Bacteroides fragilis
0	0	0	0	0	0	15.97	0	0	Bacteria	NA	Bacteroidetes	Bacteroidia	Bacteroidales	Bacteroidaceae	Bacteroides	Bacteroides ndongoniae
0	0	0	0	0	5.76	71.95	0	0	Bacteria	NA	Bacteroidetes	Bacteroidia	Bacteroidales	Bacteroidaceae	Bacteroides	Bacteroides plebeius
0	0	0	0	0	0	2.67	0	0	Bacteria	NA	Bacteroidetes	Bacteroidia	Bacteroidales	Bacteroidaceae	Bacteroides	Bacteroides sp. BL14
0	0	0	0	0	0	5.71	0	0	Bacteria	NA	Bacteroidetes	Bacteroidia	Bacteroidales	Bacteroidaceae	Bacteroides	Bacteroides sp. CB2
0	0	141.36	0	7.79	95.32	15.91	0	0	Bacteria	NA	Bacteroidetes	Bacteroidia	Bacteroidales	Bacteroidaceae	Bacteroides	Bacteroides vulgatus
0	4.64	0	0	0	0	0	0	0	Bacteria	NA	Actinobacteria	Actinobacteria	Bifidobacteriales	Bifidobacteriaceae	Bifidobacterium	Bifidobacterium adolescentis
0	0	0	0	0	2.9	0	0	0	Bacteria	NA	Actinobacteria	Actinobacteria	Bifidobacteriales	Bifidobacteriaceae	Bifidobacterium	Bifidobacterium animalis
0	4.79	0	0	0	0	0	0	0	Bacteria	NA	Actinobacteria	Actinobacteria	Bifidobacteriales	Bifidobacteriaceae	Bifidobacterium	Bifidobacterium breve
0	200.85	0	0	0	0	0	0	0	Bacteria	NA	Actinobacteria	Actinobacteria	Bifidobacteriales	Bifidobacteriaceae	Bifidobacterium	Bifidobacterium gallinarum
0	12.93	0	0	0	0	0	0	0	Bacteria	NA	Actinobacteria	Actinobacteria	Bifidobacteriales	Bifidobacteriaceae	Bifidobacterium	Bifidobacterium longum
0	7.96	0	0	0	0	0	0	0	Bacteria	NA	Actinobacteria	Actinobacteria	Bifidobacteriales	Bifidobacteriaceae	Bifidobacterium	Bifidobacterium pseudolongum
0	204.35	0	0	0	0	0	0	0	Bacteria	NA	Actinobacteria	Actinobacteria	Bifidobacteriales	Bifidobacteriaceae	Bifidobacterium	Bifidobacterium saeculare
0	5.73	0	0	0	0	0	0	0	Bacteria	NA	Actinobacteria	Actinobacteria	Bifidobacteriales	Bifidobacteriaceae	Bifidobacterium	Bifidobacterium subtile
0	0	0	0	12.36	29.29	0	4.58	0	Bacteria	NA	Proteobacteria	Betaproteobacteria	Burkholderiales	Alcaligenaceae	Bordetella	Bordetella avium
0	0	0	0	0	0	4.72	0	0	Bacteria	NA	Spirochaetes	Spirochaetia	Brachyspirales	Brachyspiraceae	Brachyspira	Brachyspira hampsonii
0	0	0	0	0	0	3.68	0	3.25	Bacteria	NA	Spirochaetes	Spirochaetia	Brachyspirales	Brachyspiraceae	Brachyspira	Brachyspira hyodysenteriae
0	0	0	0	13.02	0	30.13	0	0	Bacteria	NA	Spirochaetes	Spirochaetia	Brachyspirales	Brachyspiraceae	Brachyspira	Brachyspira intermedia
0	0	0	0	5.31	0	0	0	0	Bacteria	NA	Spirochaetes	Spirochaetia	Brachyspirales	Brachyspiraceae	Brachyspira	Brachyspira murdochii
0	0	0	0	0	0	16.84	0	0	Bacteria	NA	Spirochaetes	Spirochaetia	Brachyspirales	Brachyspiraceae	Brachyspira	Brachyspira pilosicoli
0	0	0	0	0	0	0	83.05	348.82	Bacteria	NA	Spirochaetes	Spirochaetia	Brachyspirales	Brachyspiraceae	Brachyspira	Brachyspira sp. Ant112/1/02
0	0	0	7.46	0	0	0	0	0	Bacteria	NA	Spirochaetes	Spirochaetia	Brachyspirales	Brachyspiraceae	Brachyspira	Brachyspira sp. Ant272/1/12
0	0	0	0	0	0	23.29	0	0	Bacteria	NA	Firmicutes	Clostridia	Clostridiales	Clostridiaceae	Butyricicoccus	Butyricicoccus pullicaecorum
0	26.12	0	0	0	0	0	0	0	Bacteria	NA	Firmicutes	Clostridia	Clostridiales	Lachnospiraceae	Caecibacterium	Caecibacterium sporoformans
0	7.26	0	0	0	0	0	0	0	Bacteria	NA	Firmicutes	Clostridia	Thermoanaerobacterales	Thermoanaerobacterales Family III. Incertae Sedis	Caldicellulosiruptor	Caldicellulosiruptor saccharolyticus
41.5	32.5	0	0	448.86	294.29	756.63	0	110.57	Bacteria	NA	Proteobacteria	Epsilonproteobacteria	Campylobacterales	Campylobacteraceae	Campylobacter	Campylobacter canadensis
0	0	0	0	0	0	0	3.09	3.01	Bacteria	NA	Proteobacteria	Epsilonproteobacteria	Campylobacterales	Campylobacteraceae	Campylobacter	Campylobacter coli
0	0	0	0	90.19	13.71	5.61	0	2.68	Bacteria	NA	Proteobacteria	Epsilonproteobacteria	Campylobacterales	Campylobacteraceae	Campylobacter	Campylobacter concisus
0	0	33.14	19.72	0	25.55	0	0	2.15	Bacteria	NA	Proteobacteria	Epsilonproteobacteria	Campylobacterales	Campylobacteraceae	Campylobacter	Campylobacter jejuni
0	0	179.96	104.8	0	0	0	80.81	347.24	Bacteria	NA	Proteobacteria	Epsilonproteobacteria	Campylobacterales	Campylobacteraceae	Campylobacter	Campylobacter lari
0	0	0	0	0	0	58.59	0	0	Bacteria	NA	Proteobacteria	Epsilonproteobacteria	Campylobacterales	Campylobacteraceae	Campylobacter	Campylobacter sp. 706H
0	0	15.62	229.26	0	0	0	90.39	159.44	Bacteria	NA	Proteobacteria	Epsilonproteobacteria	Campylobacterales	Campylobacteraceae	Campylobacter	Campylobacter sp. CH1755
0	0	0	0	0	0	0	0	3.01	Bacteria	NA	Firmicutes	Clostridia	Clostridiales	Lachnospiraceae	Cellulosilyticum	Cellulosilyticum lentocellum
0	0	2.91	0	0	0	0	0	0	Bacteria	NA	Proteobacteria	Gammaproteobacteria	Oceanospirillales	Halomonadaceae	Chromohalobacter	Chromohalobacter salexigens
0	0	0	0	2.33	0	0	0	0	Bacteria	NA	Proteobacteria	Gammaproteobacteria	Enterobacterales	Enterobacteriaceae	Citrobacter	Citrobacter freundii
0	0	0	0	29.39	0	0	0	0	Bacteria	NA	Proteobacteria	Gammaproteobacteria	Enterobacterales	Enterobacteriaceae	Citrobacter	Citrobacter koseri
0	0	0	0	7.51	0	0	0	0	Bacteria	NA	Proteobacteria	Gammaproteobacteria	Enterobacterales	Enterobacteriaceae	Citrobacter	Citrobacter sp. OD1158_06
0	0	0	0	0	0	39.34	0	4.67	Bacteria	NA	Firmicutes	Clostridia	Clostridiales	NA	NA	Clostridiales bacterium 24-4c
0	0	0	0	0	0	7.72	0	0	Bacteria	NA	Firmicutes	Clostridia	Clostridiales	NA	NA	Clostridiales bacterium 30-4c
0	0	0	0	5.64	13.9	0	0	0	Bacteria	NA	Firmicutes	Clostridia	Clostridiales	NA	NA	Clostridiales bacterium CoAT_21-4c
0	0	0	0	8.89	0	0	0	0	Bacteria	NA	Firmicutes	Clostridia	Clostridiales	Peptostreptococcaceae	Clostridioides	Clostridioides difficile
0	0	0	0	5.5	0	0	0	0	Bacteria	NA	Firmicutes	Clostridia	Clostridiales	Clostridiaceae	Clostridium	Clostridium botulinum
1948.24	10.78	0	0	1921.96	544.1	0	0	1.49	Bacteria	NA	Firmicutes	Clostridia	Clostridiales	Clostridiaceae	Clostridium	Clostridium perfringens
0	0	0	0	0	6.81	0	0	0	Bacteria	NA	Firmicutes	Clostridia	Clostridiales	Clostridiaceae	Clostridium	Clostridium septicum
2.75	0	0	0	0	0	145.17	0	13.63	Bacteria	NA	Firmicutes	Clostridia	Clostridiales	Clostridiaceae	Clostridium	Clostridium sp. 619
0	0	0	0	0	0	0	0	3.08	Bacteria	NA	Firmicutes	Clostridia	Clostridiales	Clostridiaceae	Clostridium	Clostridium sp. rennanqilfy3
79.33	0	0	0	49.06	0	0	0	0	Bacteria	NA	Firmicutes	Clostridia	Clostridiales	Clostridiaceae	Clostridium	Clostridium sporogenes
0	0	0	0	0	0	19.6	0	0	Bacteria	NA	Actinobacteria	Coriobacteriia	Coriobacteriales	Coriobacteriaceae	Collinsella	Collinsella tanakaei
0	4.68	0	0	0	0	0	0	0	Bacteria	NA	Actinobacteria	Actinobacteria	Corynebacteriales	Corynebacteriaceae	Corynebacterium	Corynebacterium sp. C18
0	14.67	0	0	0	0	0	0	0	Bacteria	NA	Actinobacteria	Actinobacteria	Corynebacteriales	Corynebacteriaceae	Corynebacterium	Corynebacterium uropygiale
0	0	100.87	571.9	0	0	0	0	0	Bacteria	NA	Proteobacteria	Gammaproteobacteria	Legionellales	Coxiellaceae	Coxiella	Coxiella cheraxi
0	0	0	0	0	0	0	0	4.22	Bacteria	NA	Proteobacteria	Gammaproteobacteria	Enterobacterales	Enterobacteriaceae	Cronobacter	Cronobacter sakazakii
0	0	0	0	0	0	0	0	5.8	Bacteria	NA	Proteobacteria	Gammaproteobacteria	Enterobacterales	Enterobacteriaceae	Cronobacter	Cronobacter turicensis
1.89	0	0	2.52	0	3.64	11.12	0	4.61	Bacteria	NA	Actinobacteria	Actinobacteria	Propionibacteriales	Propionibacteriaceae	Cutibacterium	Cutibacterium acnes
0	59.01	0	0	0	8.24	0	0	0	Bacteria	NA	Bacteroidetes	Cytophagia	Cytophagales	Cytophagaceae	Cytophaga	Cytophaga hutchinsonii
0	0	0	0	0	0	0	0	4.21	Bacteria	NA	Proteobacteria	Betaproteobacteria	Rhodocyclales	Azonexaceae	Dechloromonas	Dechloromonas aromatica
0	11.12	0	0	0	0	0	0	0	Bacteria	NA	Firmicutes	Clostridia	Clostridiales	Peptococcaceae	Desulfitobacterium	Desulfitobacterium hafniense
0	0	0	0	3.95	14.97	0	0	0	Bacteria	NA	Proteobacteria	Deltaproteobacteria	Desulfovibrionales	Desulfomicrobiaceae	Desulfomicrobium	Desulfomicrobium norvegicum
19.88	0	0	0	11.79	0	28.52	0	0	Bacteria	NA	Proteobacteria	Deltaproteobacteria	Desulfovibrionales	Desulfovibrionaceae	Desulfovibrio	Desulfovibrio piger
0	0	0	0	0	5.88	0	0	0	Bacteria	NA	Proteobacteria	Deltaproteobacteria	Desulfovibrionales	Desulfovibrionaceae	Desulfovibrio	Desulfovibrio vulgaris
0	0	0	4	0	0	0	0	0	Bacteria	NA	Proteobacteria	Gammaproteobacteria	Cardiobacteriales	Cardiobacteriaceae	Dichelobacter	Dichelobacter nodosus
0	0	0	3.79	0	0	0	0	0	Bacteria	NA	Proteobacteria	Alphaproteobacteria	Rhodobacterales	Rhodobacteraceae	Dinoroseobacter	Dinoroseobacter shibae
0	4.16	1.97	6.3	4.36	0	10.55	2.13	107.05	Bacteria	NA	Proteobacteria	Gammaproteobacteria	Enterobacterales	Enterobacteriaceae	Enterobacter	Enterobacter asburiae
0	0	0	0	6.75	0	0	0	0	Bacteria	NA	Proteobacteria	Gammaproteobacteria	Enterobacterales	Enterobacteriaceae	Enterobacter	Enterobacter sp. 03-414
0	0	0	0	0	0	0	0	5.17	Bacteria	NA	Proteobacteria	Gammaproteobacteria	Enterobacterales	Enterobacteriaceae	Enterobacter	Enterobacter sp. R11-2
4.73	0	0	0	0	0	0	0	0	Bacteria	NA	Firmicutes	Bacilli	Lactobacillales	Enterococcaceae	Enterococcus	Enterococcus casseliflavus
166.99	16.43	0	0	19.42	0	7.87	0	0	Bacteria	NA	Firmicutes	Bacilli	Lactobacillales	Enterococcaceae	Enterococcus	Enterococcus cecorum
0	4.62	0	0	173.27	730.7	0	0	0	Bacteria	NA	Firmicutes	Bacilli	Lactobacillales	Enterococcaceae	Enterococcus	Enterococcus columbae
91.62	9.94	0	0	93.57	198.72	0	63.43	265.42	Bacteria	NA	Firmicutes	Bacilli	Lactobacillales	Enterococcaceae	Enterococcus	Enterococcus faecalis
37.92	5.66	0	12.63	441.82	121.85	0	0	27.61	Bacteria	NA	Firmicutes	Bacilli	Lactobacillales	Enterococcaceae	Enterococcus	Enterococcus faecium
0	11.79	0	0	0	0	0	0	0	Bacteria	NA	Firmicutes	Bacilli	Lactobacillales	Enterococcaceae	Enterococcus	Enterococcus gallinarum
0	0	0	0	13.41	0	0	0	0	Bacteria	NA	Firmicutes	Bacilli	Lactobacillales	Enterococcaceae	Enterococcus	Enterococcus hirae
0	0	0	0	8.29	0	0	0	0	Bacteria	NA	Firmicutes	Bacilli	Lactobacillales	Enterococcaceae	Enterococcus	Enterococcus mundtii
0	0	0	0	3.37	0	0	0	0	Bacteria	NA	Firmicutes	Bacilli	Lactobacillales	Enterococcaceae	Enterococcus	Enterococcus sp. AS 821002
0	0	0	0	0	0	0	0	2.37	Bacteria	NA	Firmicutes	Bacilli	Lactobacillales	Enterococcaceae	Enterococcus	Enterococcus sp. Gf1
707.24	1057.26	46.2	1029.17	148551	1003.3	3515.9	62.3	4176.28	Bacteria	NA	Proteobacteria	Gammaproteobacteria	Enterobacterales	Enterobacteriaceae	Escherichia	Escherichia coli
0	0	0	0	4.43	0	0	0	0	Bacteria	NA	Proteobacteria	Gammaproteobacteria	Enterobacterales	Enterobacteriaceae	Escherichia	Escherichia fergusonii
0	0	0	0	47.76	0	0	0	0	Bacteria	NA	Proteobacteria	Gammaproteobacteria	Enterobacterales	Enterobacteriaceae	Escherichia	Escherichia sp. 28N
0	0	0	0	18.45	0	0	0	0	Bacteria	NA	Proteobacteria	Gammaproteobacteria	Enterobacterales	Enterobacteriaceae	Escherichia	Escherichia sp. CR1
0	0	0	0	9.88	0	0	0	0	Bacteria	NA	Proteobacteria	Gammaproteobacteria	Enterobacterales	Enterobacteriaceae	Escherichia	Escherichia sp. CR4
0	0	0	0	46.32	0	0	0	0	Bacteria	NA	Proteobacteria	Gammaproteobacteria	Enterobacterales	Enterobacteriaceae	Escherichia	Escherichia sp. E1492
0	0	0	0	0	0	0	0	4.07	Bacteria	NA	Proteobacteria	Gammaproteobacteria	Enterobacterales	Enterobacteriaceae	Escherichia	Escherichia sp. HTJL1
0	0	0	0	0	0	0	0	4.09	Bacteria	NA	Proteobacteria	Gammaproteobacteria	Enterobacterales	Enterobacteriaceae	Escherichia	Escherichia sp. HTJR1
0	0	0	0	0	0	0	0	2.12	Bacteria	NA	Proteobacteria	Gammaproteobacteria	Enterobacterales	Enterobacteriaceae	Escherichia	Escherichia sp. SOD-7317
0	0	0	0	0	0	0	0	2.58	Bacteria	NA	Proteobacteria	Gammaproteobacteria	Enterobacterales	Enterobacteriaceae	Escherichia	Escherichia sp. UIWRF0419
0	0	0	0	0	0	0	0	3.18	Bacteria	NA	Proteobacteria	Gammaproteobacteria	Enterobacterales	Enterobacteriaceae	Escherichia	Escherichia sp. UIWRF0625
0	0	0	0	0	0	0	0	5.24	Bacteria	NA	Proteobacteria	Gammaproteobacteria	Enterobacterales	Enterobacteriaceae	Escherichia	Escherichia sp. UIWRF0713
0	0	0	0	3.16	0	0	0	0	Bacteria	NA	Proteobacteria	Gammaproteobacteria	Enterobacterales	Enterobacteriaceae	Escherichia	Escherichia sp. enrichment culture clone 01-084
0	0	0	0	0	0	0	0	3.08	Bacteria	NA	Proteobacteria	Gammaproteobacteria	Enterobacterales	Enterobacteriaceae	Escherichia	Escherichia sp. enrichment culture clone NBAR001
0	0	0	0	0	0	2.74	0	0	Bacteria	NA	Firmicutes	Bacilli	Bacillales	NA	Exiguobacterium	Exiguobacterium sp. 11-28
0	6.7	0	0	0	0	0	0	0	Bacteria	NA	Firmicutes	Tissierellia	Tissierellales	Peptoniphilaceae	Finegoldia	Finegoldia magna
0	0	0	0	0	29.68	5.79	0	0	Bacteria	NA	Firmicutes	NA	NA	NA	NA	Firmicutes bacterium BL80
0	0	0	0	0	0	7.9	0	0	Bacteria	NA	Firmicutes	NA	NA	NA	NA	Firmicutes bacterium BS-02
0	0	0	0	0	0	14.67	0	0	Bacteria	NA	Firmicutes	NA	NA	NA	NA	Firmicutes bacterium EG14
9.56	0	0	0	0	0	0	0	0	Bacteria	NA	Firmicutes	NA	NA	NA	NA	Firmicutes bacterium EG18
0	0	0	0	0	0	9.77	0	0	Bacteria	NA	Firmicutes	NA	NA	NA	NA	Firmicutes bacterium TATAC-10
0	0	0	0	0	7.96	0	0	0	Bacteria	NA	Fusobacteria	Fusobacteriia	Fusobacteriales	Fusobacteriaceae	Fusobacterium	Fusobacterium mortiferum
0	0	0	0	1851.84	0	1112.44	0	7422.86	Bacteria	NA	Fusobacteria	Fusobacteriia	Fusobacteriales	Fusobacteriaceae	Fusobacterium	Fusobacterium necrogenes
33.33	0	0	0	7.68	303.83	92.06	0	0	Bacteria	NA	Fusobacteria	Fusobacteriia	Fusobacteriales	Fusobacteriaceae	Fusobacterium	Fusobacterium perfoetens
0	0	0	0	3.17	0	0	0	0	Bacteria	NA	Fusobacteria	Fusobacteriia	Fusobacteriales	Fusobacteriaceae	Fusobacterium	Fusobacterium periodonticum
0	0	0	0	2.74	0	0	0	0	Bacteria	NA	Fusobacteria	Fusobacteriia	Fusobacteriales	Fusobacteriaceae	Fusobacterium	Fusobacterium sp. HFU1
0	0	0	0	3.42	0	0	0	0	Bacteria	NA	Fusobacteria	Fusobacteriia	Fusobacteriales	Fusobacteriaceae	Fusobacterium	Fusobacterium sp. canine oral taxon 439
0	0	0	0	0	0	0	0	69.02	Bacteria	NA	Fusobacteria	Fusobacteriia	Fusobacteriales	Fusobacteriaceae	Fusobacterium	Fusobacterium sp. enrichment culture DGGE band 8
0	0	0	0	0	6.77	0	0	0	Bacteria	NA	Fusobacteria	Fusobacteriia	Fusobacteriales	Fusobacteriaceae	Fusobacterium	Fusobacterium ulcerans
0	0	0	0	0	4.26	0	0	0	Bacteria	NA	Proteobacteria	Gammaproteobacteria	Pasteurellales	Pasteurellaceae	Gallibacterium	Gallibacterium sp. TIS16289
16.78	0	0	0	4.22	0	0	0	0	Bacteria	NA	Proteobacteria	Gammaproteobacteria	Pasteurellales	Pasteurellaceae	Glaesserella	Glaesserella parasuis
0	0	0	0	0	0	34.37	0	0	Bacteria	NA	Firmicutes	Clostridia	Clostridiales	Ruminococcaceae	Gorbachella	Gorbachella massiliensis
7.4	0	8.08	12.25	0	0	0	0	0	Bacteria	NA	Proteobacteria	Gammaproteobacteria	Pasteurellales	Pasteurellaceae	Haemophilus	Haemophilus influenzae
0	0	0	0	3.99	11.92	0	0	0	Bacteria	NA	Proteobacteria	Gammaproteobacteria	Oceanospirillales	Hahellaceae	Hahella	Hahella chejuensis
0	0	0	0	1.74	0	0	0	0	Bacteria	NA	Proteobacteria	Epsilonproteobacteria	Campylobacterales	Helicobacteraceae	Helicobacter	Helicobacter acinonychis
0	0	0	0	3.51	77.26	83.41	0	6.37	Bacteria	NA	Proteobacteria	Epsilonproteobacteria	Campylobacterales	Helicobacteraceae	Helicobacter	Helicobacter brantae
0	0	0	0	3.77	0	6	0	0	Bacteria	NA	Proteobacteria	Epsilonproteobacteria	Campylobacterales	Helicobacteraceae	Helicobacter	Helicobacter cholecystus
0	0	0	54.13	0	0	0	0	0	Bacteria	NA	Proteobacteria	Epsilonproteobacteria	Campylobacterales	Helicobacteraceae	Helicobacter	Helicobacter pametensis
0	0	0	20.64	0	0	0	0	0	Bacteria	NA	Proteobacteria	Epsilonproteobacteria	Campylobacterales	Helicobacteraceae	Helicobacter	Helicobacter sp.
0	0	0	0	0	0	4.68	0	0	Bacteria	NA	Proteobacteria	Epsilonproteobacteria	Campylobacterales	Helicobacteraceae	Helicobacter	Helicobacter sp. '91-266-11 Fox'
0	0	0	2.29	0	0	0	0	0	Bacteria	NA	Proteobacteria	Epsilonproteobacteria	Campylobacterales	Helicobacteraceae	Helicobacter	Helicobacter sp. 'B10B Seymour'
0	0	4.86	5.48	0	0	0	11.32	0	Bacteria	NA	Proteobacteria	Epsilonproteobacteria	Campylobacterales	Helicobacteraceae	Helicobacter	Helicobacter sp. 'Seymour B10 Bird-B'
0	0	0	0	0	0	0	2.71	0	Bacteria	NA	Proteobacteria	Epsilonproteobacteria	Campylobacterales	Helicobacteraceae	Helicobacter	Helicobacter sp. MIT 13-11042
0	0	0	0	0	0	0	26.61	0	Bacteria	NA	Proteobacteria	Epsilonproteobacteria	Campylobacterales	Helicobacteraceae	Helicobacter	Helicobacter trogontum
0	0	5.08	7.11	0	0	0	0	0	Bacteria	NA	Proteobacteria	Gammaproteobacteria	Pasteurellales	Pasteurellaceae	Histophilus	Histophilus somni
0	0	1.86	0	0	0	0	0	0	Bacteria	NA	Proteobacteria	Gammaproteobacteria	Alteromonadales	Idiomarinaceae	Idiomarina	Idiomarina loihiensis
0	0	0	1.63	0	0	0	0	0	Bacteria	NA	Proteobacteria	Alphaproteobacteria	Rhodobacterales	Rhodobacteraceae	Jannaschia	Jannaschia sp. CCS1
0	0	0	0	20.58	0	0	0	0	Bacteria	NA	Proteobacteria	Gammaproteobacteria	Enterobacterales	Enterobacteriaceae	Klebsiella	Klebsiella aerogenes
0	0	0	0	232.74	0	0	0	0	Bacteria	NA	Proteobacteria	Gammaproteobacteria	Enterobacterales	Enterobacteriaceae	Klebsiella	Klebsiella oxytoca
0	0	0	0	91.71	0	0	0	6.03	Bacteria	NA	Proteobacteria	Gammaproteobacteria	Enterobacterales	Enterobacteriaceae	Klebsiella	Klebsiella pneumoniae
0	0	0	0	21.61	0	0	0	0	Bacteria	NA	Proteobacteria	Gammaproteobacteria	Enterobacterales	Enterobacteriaceae	Klebsiella	Klebsiella sp.
0	0	0	0	19.83	0	0	0	0	Bacteria	NA	Proteobacteria	Gammaproteobacteria	Enterobacterales	Enterobacteriaceae	Klebsiella	Klebsiella sp. MCX10
0	0	0	0	2.76	0	0	0	0	Bacteria	NA	Proteobacteria	Gammaproteobacteria	Enterobacterales	Enterobacteriaceae	Klebsiella	Klebsiella variicola
0	0	0	0	18.4	0	14.49	0	0	Bacteria	NA	Firmicutes	Clostridia	Clostridiales	Lachnospiraceae	Lachnoclostridium	Lachnoclostridium phytofermentans
8.15	237.5	0	0	10.71	27.17	23.32	0	0	Bacteria	NA	Firmicutes	Bacilli	Lactobacillales	Lactobacillaceae	Lactobacillus	Lactobacillus aviarius
0	0	0	0	41.74	0	0	0	0	Bacteria	NA	Firmicutes	Bacilli	Lactobacillales	Lactobacillaceae	Lactobacillus	Lactobacillus salivarius
0	0	0	0	0	0	0	0	2.05	Bacteria	NA	Firmicutes	Bacilli	Lactobacillales	Streptococcaceae	Lactococcus	Lactococcus lactis
0	0	0	0	0	0	0	4.75	0	Bacteria	NA	Proteobacteria	Deltaproteobacteria	Desulfovibrionales	Desulfovibrionaceae	Lawsonia	Lawsonia intracellularis
0	0	0	0	35.29	0	0	0	0	Bacteria	NA	Firmicutes	Bacilli	Bacillales	Listeriaceae	Listeria	Listeria innocua
0	0	0	0	0	0	0	4.34	0	Bacteria	NA	Firmicutes	Bacilli	Bacillales	Bacillaceae	Lysinibacillus	Lysinibacillus sphaericus
48.49	0	0	0	0	0	0	0	0	Bacteria	NA	Firmicutes	Bacilli	Bacillales	Staphylococcaceae	Macrococcus	Macrococcus caseolyticus
0	4.34	0	0	4.13	60.03	0	0	0	Bacteria	NA	Firmicutes	Negativicutes	Selenomonadales	Selenomonadaceae	Megamonas	Megamonas hypermegale
3.44	0	0	0	0	0	0	0	0	Bacteria	NA	Proteobacteria	Gammaproteobacteria	Pseudomonadales	Moraxellaceae	Moraxella	Moraxella nonliquefaciens
0	0	0	0	16.93	0	0	0	0	Bacteria	NA	Tenericutes	Mollicutes	Mycoplasmatales	Mycoplasmataceae	Mycoplasma	Mycoplasma anatis
0	8.4	0	0	33.57	0	0	0	0	Bacteria	NA	Tenericutes	Mollicutes	Mycoplasmatales	Mycoplasmataceae	Mycoplasma	Mycoplasma cloacale
0	0	0	0	0	0	0	0	3.12	Bacteria	NA	Tenericutes	Mollicutes	Mycoplasmatales	Mycoplasmataceae	Mycoplasma	Mycoplasma hominis
0	0	0	13.07	0	0	0	2.28	0	Bacteria	NA	Tenericutes	Mollicutes	Mycoplasmatales	Mycoplasmataceae	Mycoplasma	Mycoplasma iowae
3.71	0	0	0	0	0	0	0	0	Bacteria	NA	Proteobacteria	Betaproteobacteria	Neisseriales	Neisseriaceae	Neisseria	Neisseria cinerea
11.21	0	0	0	0	0	0	0	0	Bacteria	NA	Proteobacteria	Betaproteobacteria	Neisseriales	Neisseriaceae	Neisseria	Neisseria gonorrhoeae
2.25	0	0	0	0	0	0	0	0	Bacteria	NA	Proteobacteria	Betaproteobacteria	Neisseriales	Neisseriaceae	Neisseria	Neisseria sp. KH1497
0	0	3.35	0	0	0	0	0	0	Bacteria	NA	Proteobacteria	Gammaproteobacteria	Chromatiales	Chromatiaceae	Nitrosococcus	Nitrosococcus oceani
0	0	0	0	0	0	0	0	3.41	Bacteria	NA	Proteobacteria	Gammaproteobacteria	Enterobacterales	Erwiniaceae	Pantoea	Pantoea ananatis
0	0	0	0	0	0	0	0	3.46	Bacteria	NA	Proteobacteria	Gammaproteobacteria	Enterobacterales	Erwiniaceae	Pantoea	Pantoea sp. CAR58
5	0	0	0	0	3.17	0	0	0	Bacteria	NA	Bacteroidetes	Bacteroidia	Bacteroidales	Tannerellaceae	Parabacteroides	Parabacteroides distasonis
0	0	0	0	60.37	0	0	0	0	Bacteria	NA	Proteobacteria	Gammaproteobacteria	Pasteurellales	Pasteurellaceae	Pasteurella	Pasteurella multocida
0	0	0	0	0	0	0	0	6.07	Bacteria	NA	Firmicutes	Clostridia	Clostridiales	Peptostreptococcaceae	Peptostreptococcus	Peptostreptococcus anaerobius
0	0	0	0	2.79	0	0	0	0	Bacteria	NA	Proteobacteria	Gammaproteobacteria	Vibrionales	Vibrionaceae	Photobacterium	Photobacterium damselae
0	0	0	0	7.87	6.43	0	0	0	Bacteria	NA	Proteobacteria	Gammaproteobacteria	Enterobacterales	NA	Plesiomonas	Plesiomonas shigelloides
3.51	113.82	3.24	0	4.99	36.75	14.75	0	2.6	Bacteria	NA	Bacteroidetes	Bacteroidia	Bacteroidales	Porphyromonadaceae	Porphyromonas	Porphyromonas gingivalis
0	0	0	0	152.85	0	0	0	0	Bacteria	NA	Proteobacteria	Gammaproteobacteria	Enterobacterales	Morganellaceae	Proteus	Proteus vulgaris
0	0	0	1.99	0	0	0	0	0	Bacteria	NA	Proteobacteria	Gammaproteobacteria	Enterobacterales	Morganellaceae	Providencia	Providencia alcalifaciens
0	0	0	0	2.33	0	0	0	0	Bacteria	NA	Proteobacteria	Gammaproteobacteria	Enterobacterales	Enterobacteriaceae	Pseudescherichia	Pseudescherichia vulneris
0	0	0	3.6	0	0	0	0	0	Bacteria	NA	Proteobacteria	Gammaproteobacteria	Alteromonadales	Pseudoalteromonadaceae	Pseudoalteromonas	Pseudoalteromonas atlantica
0	0	0	0	0	0	2.41	0	0	Bacteria	NA	Firmicutes	Clostridia	Clostridiales	Ruminococcaceae	Pseudoflavonifractor	Pseudoflavonifractor phocaeensis
1059.41	0	0	31.45	6.95	0	0	17.41	0	Bacteria	NA	Proteobacteria	Gammaproteobacteria	Pseudomonadales	Pseudomonadaceae	Pseudomonas	Pseudomonas aeruginosa
3.97	0	0	0	0	0	0	0	0	Bacteria	NA	Proteobacteria	Gammaproteobacteria	Pseudomonadales	Pseudomonadaceae	Pseudomonas	Pseudomonas amygdali
9564.82	0	0	0	0	0	0	0	0	Bacteria	NA	Proteobacteria	Gammaproteobacteria	Pseudomonadales	Pseudomonadaceae	Pseudomonas	Pseudomonas azotoformans
545.75	0	0	0	0	0	0	0	0	Bacteria	NA	Proteobacteria	Gammaproteobacteria	Pseudomonadales	Pseudomonadaceae	Pseudomonas	Pseudomonas baetica
150.87	0	0	0	0	0	0	0	0	Bacteria	NA	Proteobacteria	Gammaproteobacteria	Pseudomonadales	Pseudomonadaceae	Pseudomonas	Pseudomonas cedrina
80.09	0	0	0	0	0	0	0	0	Bacteria	NA	Proteobacteria	Gammaproteobacteria	Pseudomonadales	Pseudomonadaceae	Pseudomonas	Pseudomonas chlororaphis
93507	26.68	0	12.14	5.45	10.63	5.02	4.42	18.86	Bacteria	NA	Proteobacteria	Gammaproteobacteria	Pseudomonadales	Pseudomonadaceae	Pseudomonas	Pseudomonas fluorescens
16.14	0	0	0	0	0	0	0	0	Bacteria	NA	Proteobacteria	Gammaproteobacteria	Pseudomonadales	Pseudomonadaceae	Pseudomonas	Pseudomonas proteolytica
718.74	0	0	0	0	0	0	0	0	Bacteria	NA	Proteobacteria	Gammaproteobacteria	Pseudomonadales	Pseudomonadaceae	Pseudomonas	Pseudomonas savastanoi
26.39	0	0	0	0	0	0	0	0	Bacteria	NA	Proteobacteria	Gammaproteobacteria	Pseudomonadales	Pseudomonadaceae	Pseudomonas	Pseudomonas simiae
11228.1	0	0	0	0	0	0	0	0	Bacteria	NA	Proteobacteria	Gammaproteobacteria	Pseudomonadales	Pseudomonadaceae	Pseudomonas	Pseudomonas sp.
4.26	0	0	0	0	0	0	0	0	Bacteria	NA	Proteobacteria	Gammaproteobacteria	Pseudomonadales	Pseudomonadaceae	Pseudomonas	Pseudomonas sp. 3-37
163.16	0	0	0	0	0	0	0	0	Bacteria	NA	Proteobacteria	Gammaproteobacteria	Pseudomonadales	Pseudomonadaceae	Pseudomonas	Pseudomonas sp. CCUG 67034
1139.76	0	0	0	0	0	0	0	0	Bacteria	NA	Proteobacteria	Gammaproteobacteria	Pseudomonadales	Pseudomonadaceae	Pseudomonas	Pseudomonas sp. CCUG 67210
50.28	0	0	0	0	0	0	0	0	Bacteria	NA	Proteobacteria	Gammaproteobacteria	Pseudomonadales	Pseudomonadaceae	Pseudomonas	Pseudomonas sp. GP26
3.67	0	0	0	0	0	0	0	0	Bacteria	NA	Proteobacteria	Gammaproteobacteria	Pseudomonadales	Pseudomonadaceae	Pseudomonas	Pseudomonas sp. KS-408
18104.2	0	0	0	0	0	0	0	0	Bacteria	NA	Proteobacteria	Gammaproteobacteria	Pseudomonadales	Pseudomonadaceae	Pseudomonas	Pseudomonas sp. MFY70
656.19	0	0	0	0	0	0	0	0	Bacteria	NA	Proteobacteria	Gammaproteobacteria	Pseudomonadales	Pseudomonadaceae	Pseudomonas	Pseudomonas sp. P8005
325.32	0	0	0	0	0	0	0	0	Bacteria	NA	Proteobacteria	Gammaproteobacteria	Pseudomonadales	Pseudomonadaceae	Pseudomonas	Pseudomonas sp. R-35725
9.51	0	0	0	0	0	0	0	0	Bacteria	NA	Proteobacteria	Gammaproteobacteria	Pseudomonadales	Pseudomonadaceae	Pseudomonas	Pseudomonas sp. RD25
0	0	0	0	0	0	3.21	0	0	Bacteria	NA	Proteobacteria	Gammaproteobacteria	Pseudomonadales	Pseudomonadaceae	Pseudomonas	Pseudomonas sp. W15Jun33
2.41	0	0	0	0	0	0	0	0	Bacteria	NA	Proteobacteria	Gammaproteobacteria	Pseudomonadales	Pseudomonadaceae	Pseudomonas	Pseudomonas sp. W2Dec3B
313.89	0	0	0	0	0	0	0	0	Bacteria	NA	Proteobacteria	Gammaproteobacteria	Pseudomonadales	Pseudomonadaceae	Pseudomonas	Pseudomonas sp. bs2935
59.73	0	0	0	0	0	0	0	0	Bacteria	NA	Proteobacteria	Gammaproteobacteria	Pseudomonadales	Pseudomonadaceae	Pseudomonas	Pseudomonas sp. enrichment culture clone TBE
2536.93	0	0	0	0	0	0	0	0	Bacteria	NA	Proteobacteria	Gammaproteobacteria	Pseudomonadales	Pseudomonadaceae	Pseudomonas	Pseudomonas synxantha
0	0	0	0	57.32	0	0	0	0	Bacteria	NA	Proteobacteria	Gammaproteobacteria	Pseudomonadales	Pseudomonadaceae	Pseudomonas	Pseudomonas syringae
0	0	0	0	0	0	0	9.01	0	Bacteria	NA	Proteobacteria	Gammaproteobacteria	Pseudomonadales	Pseudomonadaceae	Pseudomonas	Pseudomonas tolaasii
0	0	59.6	0	10.43	0	0	0	0	Bacteria	NA	Proteobacteria	Gammaproteobacteria	Pseudomonadales	Moraxellaceae	Psychrobacter	Psychrobacter cryohalolentis
0	0	4	0	0	0	0	0	0	Bacteria	NA	Proteobacteria	Gammaproteobacteria	Alteromonadales	Psychromonadaceae	Psychromonas	Psychromonas ingrahamii
0	0	0	0	0	0	0	0	4.2	Bacteria	NA	Proteobacteria	Alphaproteobacteria	Rhizobiales	Rhizobiaceae	Rhizobium	Rhizobium sp. ADU3
0	0	0	30.69	0	0	0	0	0	Bacteria	NA	Planctomycetes	Planctomycetia	Planctomycetales	Planctomycetaceae	Rhodopirellula	Rhodopirellula baltica
0	0	0	5.55	0	0	0	0	0	Bacteria	NA	Proteobacteria	Alphaproteobacteria	Rhodospirillales	Rhodospirillaceae	Rhodospirillum	Rhodospirillum rubrum
8.35	0	0	0	0	0	0	0	0	Bacteria	NA	Bacteroidetes	Flavobacteriia	Flavobacteriales	Flavobacteriaceae	Riemerella	Riemerella anatipestifer
0	0	0	0	1565.16	0	0	0	0	Bacteria	NA	Proteobacteria	Gammaproteobacteria	Vibrionales	Vibrionaceae	Salinivibrio	Salinivibrio sp.
0	0	0	0	2232.06	0	0	0	5.48	Bacteria	NA	Proteobacteria	Gammaproteobacteria	Enterobacterales	Enterobacteriaceae	Salmonella	Salmonella enterica
0	5.25	0	0	1232.54	0	6.52	0	207.15	Bacteria	NA	Proteobacteria	Gammaproteobacteria	Enterobacterales	Enterobacteriaceae	Shigella	Shigella boydii
169.83	33.14	194.26	343.31	178.91	194.86	966.81	234.59	594.13	Bacteria	NA	Proteobacteria	Gammaproteobacteria	Enterobacterales	Enterobacteriaceae	Shigella	Shigella dysenteriae
0	0	0	0	2803.68	0	0	0	39.36	Bacteria	NA	Proteobacteria	Gammaproteobacteria	Enterobacterales	Enterobacteriaceae	Shigella	Shigella flexneri
0	9.33	0	0	589.01	0	13.7	0	154.08	Bacteria	NA	Proteobacteria	Gammaproteobacteria	Enterobacterales	Enterobacteriaceae	Shigella	Shigella sonnei
0	0	0	0	162.42	0	4.5	0	20.63	Bacteria	NA	Proteobacteria	Gammaproteobacteria	Enterobacterales	Enterobacteriaceae	Shigella	Shigella sp.
0	0	0	0	0	0	0	0	5.43	Bacteria	NA	Proteobacteria	Gammaproteobacteria	Enterobacterales	Enterobacteriaceae	Shigella	Shigella sp. BBDP80
0	0	0	0	0	0	0	0	7.15	Bacteria	NA	Proteobacteria	Gammaproteobacteria	Enterobacterales	Enterobacteriaceae	Shigella	Shigella sp. YAAJ-10
3.67	0	0	1.89	0	0	2.79	0	0	Bacteria	NA	Firmicutes	Bacilli	Bacillales	Staphylococcaceae	Staphylococcus	Staphylococcus aureus
0	27.47	0	0	0	0	0	0	0	Bacteria	NA	Firmicutes	Bacilli	Bacillales	Staphylococcaceae	Staphylococcus	Staphylococcus equorum
0	2.75	0	0	0	0	0	0	0	Bacteria	NA	Firmicutes	Bacilli	Bacillales	Staphylococcaceae	Staphylococcus	Staphylococcus kloosii
0	10.29	0	0	0	0	0	0	0	Bacteria	NA	Firmicutes	Bacilli	Bacillales	Staphylococcaceae	Staphylococcus	Staphylococcus saprophyticus
0	59.41	0	0	0	0	0	68.14	0	Bacteria	NA	Firmicutes	Bacilli	Bacillales	Staphylococcaceae	Staphylococcus	Staphylococcus sciuri
0	8.91	0	0	0	0	0	0	0	Bacteria	NA	Firmicutes	Bacilli	Bacillales	Staphylococcaceae	Staphylococcus	Staphylococcus succinus
6.25	224.63	0	4.25	0	0	0	0	0	Bacteria	NA	Firmicutes	Bacilli	Bacillales	Staphylococcaceae	Staphylococcus	Staphylococcus xylosus
4.24	11.22	23.85	0	52.93	68.22	15.8	0	0	Bacteria	NA	Firmicutes	Bacilli	Lactobacillales	Streptococcaceae	Streptococcus	Streptococcus agalactiae
3677.6	1026.61	0	0	23145.5	34883.9	0	0	0	Bacteria	NA	Firmicutes	Bacilli	Lactobacillales	Streptococcaceae	Streptococcus	Streptococcus alactolyticus
8.81	8.88	0	0	147.46	1254.65	0	0	0	Bacteria	NA	Firmicutes	Bacilli	Lactobacillales	Streptococcaceae	Streptococcus	Streptococcus equinus
0	39.79	0	0	72.74	49.11	0	0	0	Bacteria	NA	Firmicutes	Bacilli	Lactobacillales	Streptococcaceae	Streptococcus	Streptococcus gallolyticus
6.57	0	0	3.44	29.85	63.37	0	0	0	Bacteria	NA	Firmicutes	Bacilli	Lactobacillales	Streptococcaceae	Streptococcus	Streptococcus gordonii
0	0	0	0	8.82	3.47	0	0	0	Bacteria	NA	Firmicutes	Bacilli	Lactobacillales	Streptococcaceae	Streptococcus	Streptococcus lutetiensis
0	0	0	0	6.34	0	0	0	0	Bacteria	NA	Firmicutes	Bacilli	Lactobacillales	Streptococcaceae	Streptococcus	Streptococcus pasteuri
0	7.33	0	0	134.26	401.5	0	0	0	Bacteria	NA	Firmicutes	Bacilli	Lactobacillales	Streptococcaceae	Streptococcus	Streptococcus pasteurianus
0	0	0	0	20.07	0	0	0	0	Bacteria	NA	Firmicutes	Bacilli	Lactobacillales	Streptococcaceae	Streptococcus	Streptococcus pyogenes
0	0	0	0	4.68	5.11	0	0	0	Bacteria	NA	Firmicutes	Bacilli	Lactobacillales	Streptococcaceae	Streptococcus	Streptococcus salivarius
0	0	0	0	0	0	3.91	0	5.48	Bacteria	NA	Firmicutes	Bacilli	Lactobacillales	Streptococcaceae	Streptococcus	Streptococcus sp. BS-37
0	0	5.33	0	12.89	0	97.61	0	0	Bacteria	NA	Firmicutes	Bacilli	Lactobacillales	Streptococcaceae	Streptococcus	Streptococcus suis
0	0	0	7.25	15.49	0	0	0	0	Bacteria	NA	Firmicutes	Bacilli	Lactobacillales	Streptococcaceae	Streptococcus	Streptococcus thermophilus
0	0	0	0	0	0	0	0	15.37	Bacteria	NA	Spirochaetes	Spirochaetia	Spirochaetales	Spirochaetaceae	Treponema	Treponema medium
0	0	0	0	415.44	0	0	0	0	Bacteria	NA	Proteobacteria	Gammaproteobacteria	Vibrionales	Vibrionaceae	Vibrio	Vibrio cholerae
0	0	0	0	187.36	0	0	0	0	Bacteria	NA	Proteobacteria	Gammaproteobacteria	Vibrionales	Vibrionaceae	Vibrio	Vibrio ishigakensis
0	0	0	0	0	30.77	15.02	0	0	Bacteria	NA	Proteobacteria	Gammaproteobacteria	Vibrionales	Vibrionaceae	Vibrio	Vibrio parahaemolyticus
0	0	0	0	20.07	0	0	0	0	Bacteria	NA	Proteobacteria	Gammaproteobacteria	Vibrionales	Vibrionaceae	Vibrio	Vibrio sp. 17(2016)
0	0	18.25	6.92	0	0	0	0	0	Bacteria	NA	Proteobacteria	Gammaproteobacteria	Vibrionales	Vibrionaceae	Vibrio	Vibrio vulnificus
0	0	0	3.04	17.39	3.58	0	0	0	Bacteria	NA	Proteobacteria	Gammaproteobacteria	Xanthomonadales	Xanthomonadaceae	Xanthomonas	Xanthomonas campestris
0	0	0	0	129.55	0	0	0	0	Bacteria	NA	Proteobacteria	Gammaproteobacteria	Enterobacterales	Yersiniaceae	Yersinia	Yersinia entomophaga
0	0	0	0	0	0	0	0	4.68	Bacteria	NA	Firmicutes	Clostridia	Clostridiales	Lachnospiraceae	Tyzzerella	[Clostridium] colinum
0	2.91	0	0	0	0	0	0	0	Bacteria	NA	Firmicutes	Erysipelotrichia	Erysipelotrichales	Erysipelotrichaceae	Erysipelatoclostridium	[Clostridium] spiroforme
3.3	0	11.45	0	0	0	0	0	0	Bacteria	NA	Proteobacteria	Gammaproteobacteria	Pasteurellales	Pasteurellaceae	Haemophilus	[Haemophilus] ducreyi
1.82	0	0	0	0	0	0	0	0	Bacteria	NA	Proteobacteria	Gammaproteobacteria	Pasteurellales	Pasteurellaceae	Basfia	[Mannheimia] succiniciproducens
0	0	0	0	0	0	0	0	6	Bacteria	NA	NA	NA	NA	NA	NA	bacterium
0	0	0	0	0	0	5.55	0	0	Bacteria	NA	NA	NA	NA	NA	NA	bacterium 'New Zealand D'
0	0	0	0	0	0	0	0	3.89	Bacteria	NA	NA	NA	NA	NA	NA	bacterium A3-12-2
0	0	0	0	0	0	0	0	2.71	Bacteria	NA	NA	NA	NA	NA	NA	bacterium B1-12-2
0	0	0	0	8.63	0	0	0	0	Bacteria	NA	NA	NA	NA	NA	NA	bacterium BM0160
0	0	0	0	0	0	0	0	6.52	Bacteria	NA	NA	NA	NA	NA	NA	bacterium C6129
0	0	0	0	0	0	0	0	5.88	Bacteria	NA	NA	NA	NA	NA	NA	bacterium P718
0	0	0	0	0	0	0	0	2.58	Bacteria	NA	NA	NA	NA	NA	NA	bacterium PJ-43
0	0	0	6.56	0	0	0	0	0	Bacteria	NA	NA	NA	NA	NA	NA	bacterium W15S36
0	0	0	0	146.03	0	0	0	0	Bacteria	NA	NA	NA	NA	NA	NA	bacterium enrichment culture clone EFOTU2
0	0	0	0	0	0	4.09	0	2.81	Bacteria	NA	NA	NA	NA	NA	NA	bacterium enrichment culture clone F5
0	0	0	0	0	0	0	0	5.32	Bacteria	NA	NA	NA	NA	NA	NA	bacterium ge25
0	8.74	0	0	0	0	11.82	0	0	Bacteria	NA	NA	NA	NA	NA	NA	bacterium ic1272
0	0	0	0	0	0	36.52	0	0	Bacteria	NA	NA	NA	NA	NA	NA	bacterium ic1296
0	0	0	0	0	0	7.96	0	0	Bacteria	NA	NA	NA	NA	NA	NA	bacterium ic1379
0	0	0	0	0	0	9.07	0	0	Bacteria	NA	NA	NA	NA	NA	NA	bacterium ic1391
0	0	0	0	0	0	20.32	0	0	Bacteria	NA	NA	NA	NA	NA	NA	human intestinal firmicute CS13
0	0	0	0	9.11	0	0	0	0	Bacteria	NA	Proteobacteria	Gammaproteobacteria	NA	NA	NA	marine psychrotrophic bacterium Mst37
0	0	0	0	120	0	0	0	0	Bacteria	NA	NA	NA	NA	NA	NA	mixed culture bacterium AM_gF1DD01_13
0	0	0	0	70.69	0	0	0	0	Bacteria	NA	NA	NA	NA	NA	NA	mixed culture bacterium GE_gF1DD01_01
0	0	0	0	203.67	0	0	0	0	Bacteria	NA	NA	NA	NA	NA	NA	mixed culture bacterium GE_gF1DD01_08
0	0	0	0	8.74	0	0	0	0	Bacteria	NA	NA	NA	NA	NA	NA	mixed culture bacterium PI_gF3SD01_19
0	0	0	0	125.43	0	0	0	0	Bacteria	NA	Proteobacteria	NA	NA	NA	NA	proteobacterium N98
0	0	0	0	0	0	0	0	4.19	Bacteria	NA	NA	NA	NA	NA	NA	rumen bacterium enrichment culture clone Y14
0	0	0	0	0	0	0	0	4.16	Bacteria	NA	NA	NA	NA	NA	NA	rumen bacterium enrichment culture clone Y74
0	0	0	0	0	0	5.47	0	0	Bacteria	NA	Proteobacteria	Alphaproteobacteria	NA	NA	NA	uncultured Alphaproteobacteria bacterium
0	0	0	0	0	0	0	0	10.06	Bacteria	NA	Proteobacteria	Gammaproteobacteria	Legionellales	Coxiellaceae	Aquicella	uncultured Aquicella sp.
0	0	0	0	0	0	0	0	12.41	Bacteria	NA	Firmicutes	Bacilli	NA	NA	NA	uncultured Bacilli bacterium
0	9.18	0	3.88	10.74	0	67.07	0	318.69	Bacteria	NA	Firmicutes	Bacilli	Bacillales	Bacillaceae	Bacillus	uncultured Bacillus sp.
0	0	0	0	0	0	157.38	0	0	Bacteria	NA	Bacteroidetes	Bacteroidia	Bacteroidales	Bacteroidaceae	NA	uncultured Bacteroidaceae bacterium
541.17	26.39	155.12	0	249.62	645.44	2262.52	0	0	Bacteria	NA	Bacteroidetes	Bacteroidia	Bacteroidales	NA	NA	uncultured Bacteroidales bacterium
36.41	24.78	88.39	204.26	184.52	864.16	224	0	0	Bacteria	NA	Bacteroidetes	Bacteroidia	Bacteroidales	Bacteroidaceae	Bacteroides	uncultured Bacteroides sp.
4.86	2.79	0	3.59	3.74	60.45	129.37	0	5.44	Bacteria	NA	Bacteroidetes	NA	NA	NA	NA	uncultured Bacteroidetes bacterium
0	0	0	0	0	0	3.81	0	0	Bacteria	NA	Firmicutes	Clostridia	Clostridiales	Lachnospiraceae	Blautia	uncultured Blautia sp.
0	0	0	0	0	0	2.4	0	0	Bacteria	NA	Proteobacteria	Betaproteobacteria	Burkholderiales	NA	NA	uncultured Burkholderiales bacterium
0	0	0	0	0	0	2.65	0	0	Bacteria	NA	Firmicutes	Clostridia	Clostridiales	Clostridiaceae	Butyricicoccus	uncultured Butyricicoccus sp.
3.21	0	0	0	147.42	13.34	22.15	0	406.14	Bacteria	NA	Proteobacteria	Epsilonproteobacteria	Campylobacterales	Campylobacteraceae	Campylobacter	uncultured Campylobacter sp.
0	0	0	0	9.64	14.38	0	4.7	32.86	Bacteria	NA	Firmicutes	Bacilli	Lactobacillales	Enterococcaceae	Catellicoccus	uncultured Catellicoccus sp.
0	0	42.67	736.48	0	0	0	0	99.87	Bacteria	NA	Fusobacteria	Fusobacteriia	Fusobacteriales	Fusobacteriaceae	Cetobacterium	uncultured Cetobacterium sp.
0	0	0	0	0	0	11.98	0	0	Bacteria	NA	Firmicutes	Clostridia	Clostridiales	NA	NA	uncultured Clostridiales bacterium
0	3.79	2.27	0	11.03	0	3.57	0	9.35	Bacteria	NA	Firmicutes	Clostridia	Clostridiales	Clostridiaceae	Clostridium	uncultured Clostridium sp.
0	0	224.11	0	0	0	0	0	0	Bacteria	NA	Proteobacteria	Gammaproteobacteria	Legionellales	Coxiellaceae	Coxiella	uncultured Coxiella sp.
10.99	0	0	0	12.04	0	27.36	0	0	Bacteria	NA	Proteobacteria	Deltaproteobacteria	Desulfovibrionales	Desulfovibrionaceae	Desulfovibrio	uncultured Desulfovibrio sp.
0	0	0	0	0	0	0	0	4.11	Bacteria	NA	Proteobacteria	Gammaproteobacteria	Enterobacterales	NA	NA	uncultured Enterobacterales bacterium
0	0	0	9.14	0	4.06	33.21	5.85	68.91	Bacteria	NA	Proteobacteria	Gammaproteobacteria	Enterobacterales	Enterobacteriaceae	NA	uncultured Enterobacteriaceae bacterium
0	0	0	5.23	5.88	72.2	0	0	0	Bacteria	NA	Firmicutes	Bacilli	Lactobacillales	Enterococcaceae	Enterococcus	uncultured Enterococcus sp.
0	0	0	0	635.64	0	0	0	129.51	Bacteria	NA	Proteobacteria	Gammaproteobacteria	Enterobacterales	Enterobacteriaceae	Escherichia	uncultured Escherichia sp.
27.11	23.77	0	0	172.66	291.86	606.15	0	41.16	Bacteria	NA	Firmicutes	NA	NA	NA	NA	uncultured Firmicutes bacterium
0	0	0	0	0	0	0	0	7.36	Bacteria	NA	Fusobacteria	NA	NA	NA	NA	uncultured Fusobacteria bacterium
452.54	0	40.68	0	9193.64	12.47	346.76	0	1058.61	Bacteria	NA	Fusobacteria	Fusobacteriia	Fusobacteriales	Fusobacteriaceae	Fusobacterium	uncultured Fusobacterium sp.
0	0	0	59.8	0	3.38	19.43	14.24	315.54	Bacteria	NA	Proteobacteria	Epsilonproteobacteria	Campylobacterales	Helicobacteraceae	Helicobacter	uncultured Helicobacter sp.
0	0	0	0	4.06	0	78.85	0	0	Bacteria	NA	Firmicutes	Clostridia	Clostridiales	Lachnospiraceae	NA	uncultured Lachnospiraceae bacterium
0	0	0	3.44	0	0	0	0	0	Bacteria	NA	Firmicutes	Bacilli	Bacillales	Listeriaceae	Listeria	uncultured Listeria sp.
0	12.73	0	0	7.18	33.4	0	0	0	Bacteria	NA	Firmicutes	Negativicutes	Selenomonadales	Selenomonadaceae	Megamonas	uncultured Megamonas sp.
0	0	0	0	11.24	0	0	0	0	Bacteria	NA	Tenericutes	Mollicutes	Mycoplasmatales	Mycoplasmataceae	Mycoplasma	uncultured Mycoplasma sp.
0	0	0	0	0	0	0	0	2.44	Bacteria	NA	Proteobacteria	Betaproteobacteria	Neisseriales	Neisseriaceae	NA	uncultured Neisseriaceae bacterium
0	0	0	0	0	0	0	0	5.43	Bacteria	NA	Proteobacteria	Gammaproteobacteria	Enterobacterales	Erwiniaceae	Pantoea	uncultured Pantoea sp.
0	0	0	0	0	0	0	0	1.86	Bacteria	NA	Bacteroidetes	Bacteroidia	Bacteroidales	Tannerellaceae	Parabacteroides	uncultured Parabacteroides sp.
0	0	0	0	0	0	0	0	2.88	Bacteria	NA	Firmicutes	Bacilli	Bacillales	Planococcaceae	Planococcus	uncultured Planococcus sp.
0	0	0	0	0	0	3.53	0	0	Bacteria	NA	Bacteroidetes	Bacteroidia	Bacteroidales	Prevotellaceae	NA	uncultured Prevotellaceae bacterium
0	0	0	0	0	0	0	0	6.81	Bacteria	NA	Fusobacteria	Fusobacteriia	Fusobacteriales	Fusobacteriaceae	Propionigenium	uncultured Propionigenium sp.
0	5.18	0	0	0	0	0	0	0	Bacteria	NA	Bacteroidetes	Bacteroidia	Bacteroidales	Dysgonamonadaceae	Proteiniphilum	uncultured Proteiniphilum sp.
0	0	0	14.03	0	0	0	0	0	Bacteria	NA	Actinobacteria	Actinobacteria	Corynebacteriales	Nocardiaceae	Rhodococcus	uncultured Rhodococcus sp.
0	0	0	0	0	0	0	0	5.2	Bacteria	NA	Firmicutes	Clostridia	Clostridiales	Ruminococcaceae	NA	uncultured Ruminococcaceae bacterium
0	0	0	0	0	0	0	0	7.41	Bacteria	NA	Proteobacteria	Gammaproteobacteria	Enterobacterales	Enterobacteriaceae	Salmonella	uncultured Salmonella sp.
0	0	0	0	0	0	3.3	0	132.13	Bacteria	NA	Proteobacteria	Gammaproteobacteria	Enterobacterales	Enterobacteriaceae	Shigella	uncultured Shigella sp.
287.45	53.41	0	4.87	87.05	21229.7	0	0	22.33	Bacteria	NA	Firmicutes	Bacilli	Lactobacillales	Streptococcaceae	Streptococcus	uncultured Streptococcus sp.
0	0	0	0	0	0	3.26	0	0	Bacteria	NA	Actinobacteria	Actinobacteria	Streptomycetales	Streptomycetaceae	Streptomyces	uncultured Streptomyces sp.
0	0	0	0	0	0	31.68	0	0	Bacteria	NA	Proteobacteria	Betaproteobacteria	Burkholderiales	Sutterellaceae	Sutterella	uncultured Sutterella sp.
0	0	0	0	0	0	0	0	44.29	Bacteria	NA	Spirochaetes	Spirochaetia	Spirochaetales	Spirochaetaceae	Treponema	uncultured Treponema sp.
0	6.42	0	0	0	0	0	0	0	Bacteria	NA	Firmicutes	Negativicutes	Veillonellales	Veillonellaceae	NA	uncultured Veillonellaceae bacterium
788.98	1415.4	614.23	1572.98	942.74	965.33	0	0	1.98	Bacteria	NA	Actinobacteria	Actinobacteria	NA	NA	NA	uncultured actinobacterium
2582.64	3556.36	1881.86	4366.28	26944.9	15970.8	20736.4	2104.32	60937.1	Bacteria	NA	NA	NA	NA	NA	NA	uncultured bacterium
0	0	0	0	718.51	0	0	0	0	Bacteria	NA	NA	NA	NA	NA	NA	uncultured bacterium Contig1072
0	0	0	0	8.46	0	0	0	0	Bacteria	NA	NA	NA	NA	NA	NA	uncultured bacterium Contig1230
0	0	0	0	223.8	0	0	0	0	Bacteria	NA	NA	NA	NA	NA	NA	uncultured bacterium Contig1297
0	0	0	0	25.13	0	0	0	0	Bacteria	NA	NA	NA	NA	NA	NA	uncultured bacterium Contig1335
0	0	0	0	199.97	0	0	0	0	Bacteria	NA	NA	NA	NA	NA	NA	uncultured bacterium Contig1346
0	0	0	0	17.01	0	0	0	0	Bacteria	NA	NA	NA	NA	NA	NA	uncultured bacterium Contig1458
0	0	0	0	100.08	0	0	0	0	Bacteria	NA	NA	NA	NA	NA	NA	uncultured bacterium Contig1521
0	0	0	0	7.36	0	0	0	0	Bacteria	NA	NA	NA	NA	NA	NA	uncultured bacterium Contig1558
0	0	0	0	5.17	0	0	0	0	Bacteria	NA	NA	NA	NA	NA	NA	uncultured bacterium Contig1570
0	0	0	0	57.33	0	0	0	0	Bacteria	NA	NA	NA	NA	NA	NA	uncultured bacterium Contig1593
0	0	0	0	2.87	0	0	0	0	Bacteria	NA	NA	NA	NA	NA	NA	uncultured bacterium Contig1630
0	0	0	0	157.02	0	0	0	0	Bacteria	NA	NA	NA	NA	NA	NA	uncultured bacterium Contig172a
0	0	0	0	44	0	0	0	0	Bacteria	NA	NA	NA	NA	NA	NA	uncultured bacterium Contig192
0	0	0	0	30.2	0	0	0	0	Bacteria	NA	NA	NA	NA	NA	NA	uncultured bacterium Contig195
0	0	0	0	37.39	0	0	0	0	Bacteria	NA	NA	NA	NA	NA	NA	uncultured bacterium Contig319
0	0	0	0	22.18	0	0	0	0	Bacteria	NA	NA	NA	NA	NA	NA	uncultured bacterium Contig365
0	0	0	0	9.5	0	0	0	0	Bacteria	NA	NA	NA	NA	NA	NA	uncultured bacterium Contig593
0	0	0	0	784.63	0	0	0	0	Bacteria	NA	NA	NA	NA	NA	NA	uncultured bacterium Contig62
0	0	0	0	73.25	0	0	0	0	Bacteria	NA	NA	NA	NA	NA	NA	uncultured bacterium Contig661
0	0	0	0	28.73	0	0	0	0	Bacteria	NA	NA	NA	NA	NA	NA	uncultured bacterium Contig756
0	0	0	0	46.52	0	0	0	0	Bacteria	NA	NA	NA	NA	NA	NA	uncultured bacterium Contig788
0	0	0	0	96.24	0	0	0	0	Bacteria	NA	NA	NA	NA	NA	NA	uncultured bacterium Contig806
0	0	0	0	14.65	0	0	0	0	Bacteria	NA	NA	NA	NA	NA	NA	uncultured bacterium Contig811
0	0	0	0	108.87	0	0	0	0	Bacteria	NA	NA	NA	NA	NA	NA	uncultured bacterium Contig879
5.32	0	0	0	1605.59	0	0	0	0	Bacteria	NA	NA	NA	NA	NA	NA	uncultured bacterium Contig956
0	0	0	0	383.2	0	0	0	0	Bacteria	NA	NA	NA	NA	NA	NA	uncultured bacterium Contig978
0	0	0	0	2.89	0	0	0	0	Bacteria	NA	NA	NA	NA	NA	NA	uncultured bacterium Contig991
0	0	0	0	11.05	0	0	0	0	Bacteria	NA	NA	NA	NA	NA	NA	uncultured bacterium IN-08
0	3.15	0	0	0	6.56	37.12	0	9.66	Bacteria	NA	NA	NA	NA	NA	NA	uncultured chicken cecal bacterium
0	0	0	0	0	0	0	0	3.08	Bacteria	NA	NA	NA	NA	NA	NA	uncultured compost bacterium
0	0	0	0	0	0	6.11	0	0	Bacteria	NA	NA	NA	NA	NA	NA	uncultured equine intestinal eubacterium sp. MW02
8.87	133.53	0	11.8	245.54	5.41	404.97	6.02	15072.5	Bacteria	NA	Proteobacteria	Gammaproteobacteria	NA	NA	NA	uncultured gamma proteobacterium
0	3.19	0	13.14	5.69	2.87	19.53	0	30.6	Bacteria	NA	NA	NA	NA	NA	NA	uncultured marine bacterium
0	0	0	0	0	0	9.87	0	12.87	Bacteria	NA	Planctomycetes	Planctomycetia	Planctomycetales	NA	NA	uncultured planctomycete
0	0	13.34	13.33	0	0	98.27	0	0	Bacteria	NA	NA	NA	NA	NA	NA	uncultured soil bacterium
14.61	0	0	0	0	0	3.59	0	0	Bacteria	NA	NA	NA	NA	NA	NA	uncultured sulfate-reducing bacterium
0	3.98	0	0	0	0	0	0	0	Bacteria	NA	NA	NA	NA	NA	NA	unidentified bacterium CPB75
53	0	0	0	22185.1	43.96	93.1	0	0	Bacteria	NA	NA	NA	NA	NA	NA	unidentified bacterium CPB80
0	24.19	0	0	0	0	0	0	0	Bacteria	NA	NA	NA	NA	NA	NA	unidentified bacterium SMB-B1
3.25	0	0	0	60.07	0	0	0	0	Bacteria	NA	NA	NA	NA	NA	NA	unidentified bacterium USDW
32981.5	0	5.05	4.69	3.11	0	5.29	0	0	Bacteria	NA	Proteobacteria	Gammaproteobacteria	NA	NA	NA	unidentified eubacterium clone ESH21b-4
60.89	0	0	0	0	0	0	0	0	Bacteria	NA	Proteobacteria	Gammaproteobacteria	NA	NA	NA	unidentified eubacterium clone P#126
0	0	0	0	0	0	0	0	28.51	Bacteria	NA	NA	NA	NA	NA	NA	unidentified marine bacterioplankton
0	42.05	0	0	0	0	0	0	0	Eukaryota	Fungi	Ascomycota	Sordariomycetes	Hypocreales	NA	Acremonium	Acremonium sp. 11665 DLW-2010
0	331.9	0	0	0	0	0	0	0	Eukaryota	Fungi	Ascomycota	NA	NA	NA	Acremonium	Acremonium sp. 247 OG-2012
0	18.09	0	0	0	0	0	0	0	Eukaryota	Fungi	Ascomycota	NA	NA	NA	Acremonium	Acremonium sp. PG170709B
0	18.46	0	0	0	0	0	0	0	Eukaryota	Fungi	Ascomycota	Sordariomycetes	Hypocreales	NA	Acremonium	Acremonium sp. soF1
0	0	0	0	0	32.11	657.17	0	0	Eukaryota	NA	NA	Oomycetes	Albuginales	Albuginaceae	Albugo	Albugo laibachii
0	725.41	0	0	0	0	3.05	0	0	Eukaryota	Fungi	Ascomycota	Dothideomycetes	Pleosporales	Pleosporaceae	Alternaria	Alternaria alternata
0	14.34	0	0	0	0	2.2	0	0	Eukaryota	Fungi	Ascomycota	Dothideomycetes	Pleosporales	Pleosporaceae	Alternaria	Alternaria tenuissima
131.68	0	0	0	868.1	2307.38	0	0	0	Eukaryota	Fungi	Mucoromycota	Mucoromycetes	Mucorales	Mucoraceae	Amylomyces	Amylomyces rouxii
11.4	0	0	0	13.87	0	0	0	0	Eukaryota	Fungi	Basidiomycota	Agaricomycetes	Amylocorticiales	Amylocorticiaceae	Amyloxenasma	Amyloxenasma allantosporum
0	5.29	0	0	0	0	0	0	0	Eukaryota	Fungi	NA	NA	NA	NA	NA	Antarctic fungal sp. GI927
0	495.82	0	0	69.44	0	0	0	0	Eukaryota	Fungi	NA	NA	NA	NA	NA	Antarctic fungal sp. GI949
0	6.49	0	0	0	0	0	0	0	Eukaryota	Fungi	Ascomycota	Sordariomycetes	Xylariales	Apiosporaceae	Apiospora	Apiospora bambusae
0	2.32	0	0	0	0	0	0	0	Eukaryota	Fungi	Ascomycota	Sordariomycetes	Xylariales	Apiosporaceae	Apiospora	Apiospora setosa
0	6642.67	0	0	0	0	0	0	0	Eukaryota	Fungi	Ascomycota	Sordariomycetes	Xylariales	Apiosporaceae	Arthrinium	Arthrinium arundinis
0	31.79	0	0	0	0	0	0	0	Eukaryota	Fungi	Ascomycota	Sordariomycetes	Xylariales	Apiosporaceae	Arthrinium	Arthrinium hispanicum
0	18.8	0	0	0	0	0	0	0	Eukaryota	Fungi	Ascomycota	Sordariomycetes	Xylariales	Apiosporaceae	Arthrinium	Arthrinium longistromum
0	873.55	0	0	0	0	0	0	0	Eukaryota	Fungi	Ascomycota	Sordariomycetes	Xylariales	Apiosporaceae	Arthrinium	Arthrinium marii
0	8239.86	0	0	0	0	0	0	0	Eukaryota	Fungi	Ascomycota	Sordariomycetes	Xylariales	Apiosporaceae	Arthrinium	Arthrinium phaeospermum
0	34.39	0	0	0	0	0	0	0	Eukaryota	Fungi	Ascomycota	Sordariomycetes	Xylariales	Apiosporaceae	Arthrinium	Arthrinium sacchari
0	192.97	0	0	0	0	0	0	0	Eukaryota	Fungi	Ascomycota	Sordariomycetes	Xylariales	Apiosporaceae	Arthrinium	Arthrinium saccharicola
0	3.26	0	0	0	0	0	0	0	Eukaryota	Fungi	Ascomycota	Sordariomycetes	Xylariales	Apiosporaceae	Arthrinium	Arthrinium sp.
0	79.61	0	0	0	0	0	0	0	Eukaryota	Fungi	Ascomycota	Sordariomycetes	Xylariales	Apiosporaceae	Arthrinium	Arthrinium sp. FW2SW6
0	91.5	0	0	0	0	0	0	0	Eukaryota	Fungi	Ascomycota	Sordariomycetes	Xylariales	Apiosporaceae	Arthrinium	Arthrinium sp. KUC21220
0	44.93	0	0	0	0	0	0	0	Eukaryota	Fungi	Ascomycota	Sordariomycetes	Xylariales	Apiosporaceae	Arthrinium	Arthrinium sp. OT2-218
1.6	10367.8	0	0	0	0	0	0	0	Eukaryota	Fungi	Ascomycota	Sordariomycetes	Xylariales	Apiosporaceae	Arthrinium	Arthrinium sp. UFMGCB_535
0	0	0	0	0	0	0	0	5.15	Eukaryota	Fungi	Ascomycota	Eurotiomycetes	Eurotiales	Aspergillaceae	Aspergillus	Aspergillus conicus
19.81	0	0	0	93.78	1851.74	0	0	0	Eukaryota	Fungi	Ascomycota	Eurotiomycetes	Eurotiales	Aspergillaceae	Aspergillus	Aspergillus fumigatus
0	0	0	0	0	2.3	0	0	0	Eukaryota	Fungi	Ascomycota	Eurotiomycetes	Eurotiales	Aspergillaceae	Aspergillus	Aspergillus niger
0	0	0	0	0	0	6.74	0	0	Eukaryota	NA	Apicomplexa	Conoidasida	Eucoccidiorida	Eimeriidae	Atoxoplasma	Atoxoplasma sp. MS-2003
0	0	0	0	0	0	0	0	12.15	Eukaryota	Fungi	Ascomycota	Dothideomycetes	Dothideales	Saccotheciaceae	Aureobasidium	Aureobasidium cf. melanogenum DTO 301-H2
0	0	0	0	0	0	470.49	0	374.47	Eukaryota	Fungi	Ascomycota	Dothideomycetes	Dothideales	Saccotheciaceae	Aureobasidium	Aureobasidium melanogenum
0	19.93	0	0	0	73.86	54.21	0	6078.86	Eukaryota	Fungi	Ascomycota	Dothideomycetes	Dothideales	Saccotheciaceae	Aureobasidium	Aureobasidium namibiae
0	2526.97	0	0	0	161.24	887.46	0	42705.7	Eukaryota	Fungi	Ascomycota	Dothideomycetes	Dothideales	Saccotheciaceae	Aureobasidium	Aureobasidium pullulans
0	0	0	0	0	0	11.59	0	0	Eukaryota	Fungi	Ascomycota	Dothideomycetes	Dothideales	Saccotheciaceae	Aureobasidium	Aureobasidium sp. RBF-3B2
0	8.56	0	0	0	0	0	0	0	Eukaryota	Fungi	Ascomycota	Dothideomycetes	Dothideales	Saccotheciaceae	Aureobasidium	Aureobasidium sp. YS DN18
0	16.62	0	0	0	79.32	5.76	0	108.79	Eukaryota	Fungi	Ascomycota	Dothideomycetes	Dothideales	Saccotheciaceae	Aureobasidium	Aureobasidium subglaciale
0	0	0	0	0	0	0	0	3.83	Eukaryota	Fungi	Ascomycota	Dothideomycetes	Dothideales	Saccotheciaceae	Aureobasidium	Aureobasidium zeae
0	0	0	0	4.95	0	0	0	0	Eukaryota	Fungi	Mucoromycota	Mucoromycetes	Mucorales	Backusellaceae	Backusella	Backusella lamprospora
0	6.18	0	0	0	0	0	0	0	Eukaryota	Fungi	Basidiomycota	NA	NA	NA	NA	Basidiomycota sp. EK08
0	0	0	0	0	9.57	2.55	0	0	Eukaryota	Fungi	Basidiomycota	NA	NA	NA	NA	Basidiomycota sp. EK12
0	0	0	0	5.51	0	0	858.7	0	Eukaryota	Fungi	Basidiomycota	NA	NA	NA	NA	Basidiomycota sp. EK37
0	0	0	0	0	67.62	1602.08	4.49	0	Eukaryota	Fungi	Basidiomycota	NA	NA	NA	NA	Basidiomycota sp. EM-2012b
0	2.83	0	0	0	0	0	0	0	Eukaryota	Fungi	Ascomycota	Dothideomycetes	Pleosporales	Pleosporaceae	Bipolaris	Bipolaris maydis
0	0	5.67	0	0	0	0	0	0	Eukaryota	Fungi	Ascomycota	Dothideomycetes	Pleosporales	Pleosporaceae	Bipolaris	Bipolaris sorokiniana
0	0	0	0	6.46	0	38.17	0	0	Eukaryota	NA	NA	NA	NA	NA	Blastocystis	Blastocystis hominis
0	0	0	0	0	0	4.72	0	0	Eukaryota	NA	NA	NA	NA	NA	Blastocystis	Blastocystis sp. A10
0	10.51	0	0	0	0	0	0	0	Eukaryota	Fungi	Basidiomycota	Tremellomycetes	Tremellales	Bulleribasidiaceae	Bulleribasidium	Bulleribasidium sanyaense
0	28.65	0	0	0	0	0	0	0	Eukaryota	Fungi	Ascomycota	Saccharomycetes	Saccharomycetales	Debaryomycetaceae	Candida	Candida albicans
0	653.96	0	0	0	0	0	0	0	Eukaryota	Fungi	Ascomycota	Saccharomycetes	Saccharomycetales	NA	Candida	Candida melibiosica
3.31	2852.47	0	0	0	0	0	0	0	Eukaryota	Fungi	Ascomycota	Saccharomycetes	Saccharomycetales	NA	Candida	Candida sake
0	90.83	0	0	0	0	0	0	0	Eukaryota	Fungi	Ascomycota	Saccharomycetes	Saccharomycetales	NA	Candida	Candida sp. (in: Saccharomycetales)
0	3.77	0	0	0	0	0	0	0	Eukaryota	Fungi	Ascomycota	Saccharomycetes	Saccharomycetales	NA	Candida	Candida sp. BG98-8-14-1-3-2
0	69.17	0	0	0	0	0	0	0	Eukaryota	Fungi	Ascomycota	Saccharomycetes	Saccharomycetales	NA	Candida	Candida sp. NCIM 3483
56.49	0	0	0	0	536.78	0	0	0	Eukaryota	Fungi	Mucoromycota	Mucoromycetes	Mucorales	Mucoraceae	Circinomucor	Circinomucor circinelloides
0	60.4	0	0	0	0	159.13	0	0	Eukaryota	Fungi	Ascomycota	Dothideomycetes	Capnodiales	Cladosporiaceae	Cladosporium	Cladosporium allicinum
0	2.75	0	0	0	0	0	0	0	Eukaryota	Fungi	Ascomycota	Dothideomycetes	Capnodiales	Cladosporiaceae	Cladosporium	Cladosporium bruhnei
73.65	0	0	0	0	609.84	24396.8	0	3.04	Eukaryota	Fungi	Ascomycota	Dothideomycetes	Capnodiales	Cladosporiaceae	Cladosporium	Cladosporium cladosporioides
0	0	0	0	0	0	13.5	0	0	Eukaryota	Fungi	Ascomycota	Dothideomycetes	Capnodiales	Cladosporiaceae	Cladosporium	Cladosporium cycadicola
0	0	0	0	0	17.01	0	0	0	Eukaryota	Fungi	Ascomycota	Dothideomycetes	Capnodiales	Cladosporiaceae	Cladosporium	Cladosporium gossypiicola
3	186.51	0	0	0	4.51	38.1	0	0	Eukaryota	Fungi	Ascomycota	Dothideomycetes	Capnodiales	Cladosporiaceae	Cladosporium	Cladosporium herbarum
0	0	0	0	0	0	60.72	0	0	Eukaryota	Fungi	Ascomycota	Dothideomycetes	Capnodiales	Cladosporiaceae	Cladosporium	Cladosporium ramotenellum
0	0	0	0	0	17.75	0	0	0	Eukaryota	Fungi	Ascomycota	Dothideomycetes	Capnodiales	Cladosporiaceae	Cladosporium	Cladosporium sp. 4 MU-2012
0	5.58	0	0	0	0	59.67	0	0	Eukaryota	Fungi	Ascomycota	Dothideomycetes	Capnodiales	Cladosporiaceae	Cladosporium	Cladosporium sp. CBS 266.53
0	0	0	0	0	0	17.84	0	0	Eukaryota	Fungi	Ascomycota	Dothideomycetes	Capnodiales	Cladosporiaceae	Cladosporium	Cladosporium sp. E3
44.82	2.54	0	0	0	0	0	0	0	Eukaryota	Fungi	Ascomycota	Dothideomycetes	Capnodiales	Cladosporiaceae	Cladosporium	Cladosporium sp. R166
0	0	0	0	0	97.94	0	0	0	Eukaryota	Fungi	Ascomycota	Dothideomycetes	Capnodiales	Cladosporiaceae	Cladosporium	Cladosporium tenuissimum
0	0	0	0	0	22.49	311.13	0	0	Eukaryota	Fungi	Ascomycota	Dothideomycetes	Capnodiales	Cladosporiaceae	Cladosporium	Cladosporium uredinicola
0	0	0	0	0	3.67	3.69	0	0	Eukaryota	Fungi	Ascomycota	Dothideomycetes	Capnodiales	Cladosporiaceae	Cladosporium	Cladosporium variabile
0	9.9	0	0	0	0	0	0	0	Eukaryota	Fungi	Ascomycota	Dothideomycetes	Dothideales	Saccotheciaceae	Columnosphaeria	Columnosphaeria fagi
0	0	0	0	0	0	4.32	0	0	Eukaryota	Fungi	Basidiomycota	Tremellomycetes	Tremellales	Cryptococcaceae	Cryptococcus	Cryptococcus sp. 131209-A4-C3-(GPY)-lev
0	0	0	0	0	0	116.68	0	0	Eukaryota	Fungi	Basidiomycota	Tremellomycetes	Tremellales	Cryptococcaceae	Cryptococcus	Cryptococcus sp. CBS 681.93
8.31	3.69	0	0	0	0	0	0	0	Eukaryota	Fungi	Basidiomycota	Tremellomycetes	Tremellales	Cryptococcaceae	Cryptococcus	Cryptococcus sp. CRUB 1154
4.89	0	0	0	0	0	0	0	0	Eukaryota	Fungi	Basidiomycota	Tremellomycetes	Tremellales	Cryptococcaceae	Cryptococcus	Cryptococcus sp. DBVPG 4685
0	3.06	0	0	0	0	0	0	0	Eukaryota	Fungi	Basidiomycota	Tremellomycetes	Tremellales	Cryptococcaceae	Cryptococcus	Cryptococcus sp. DBVPG 5012
0	0	0	0	16.36	2.56	0	0	0	Eukaryota	Fungi	Basidiomycota	Tremellomycetes	Tremellales	Cryptococcaceae	Cryptococcus	Cryptococcus sp. EXF-3926
0	0	0	0	0	2.43	0	0	0	Eukaryota	Fungi	Basidiomycota	Tremellomycetes	Tremellales	Cryptococcaceae	Cryptococcus	Cryptococcus sp. JH1
0	4920.13	0	0	0	0	0	0	0	Eukaryota	Fungi	Basidiomycota	Tremellomycetes	Tremellales	Cryptococcaceae	Cryptococcus	Cryptococcus sp. Nom94-Y8
0	0	0	0	0	0	4.05	0	0	Eukaryota	Fungi	Ascomycota	Dothideomycetes	Pleosporales	Pleosporaceae	Curvularia	Curvularia sp. W41
0	2.89	0	0	0	0	0	0	0	Eukaryota	NA	Bacillariophyta	Coscinodiscophyceae	Thalassiosirales	Stephanodiscaceae	Cyclostephanos	Cyclostephanos dubius
0	0	0	0	0	0	0	0	2.17	Eukaryota	NA	Bacillariophyta	Bacillariophyceae	Bacillariales	Bacillariaceae	Cylindrotheca	Cylindrotheca closterium
0	393.93	0	0	0	0	0	0	0	Eukaryota	Fungi	Basidiomycota	Cystobasidiomycetes	Cystobasidiales	Cystobasidiaceae	Cystobasidium	Cystobasidium lysinophilum
0	24.8	0	0	0	0	0	0	0	Eukaryota	Fungi	Basidiomycota	Cystobasidiomycetes	Cystobasidiales	Cystobasidiaceae	Cystobasidium	Cystobasidium minutum
0	16.11	0	0	0	0	0	0	0	Eukaryota	Fungi	Basidiomycota	Cystobasidiomycetes	Cystobasidiales	Cystobasidiaceae	Cystobasidium	Cystobasidium sp.
0	0	0	0	51.94	0	0	15.89	0	Eukaryota	Fungi	Basidiomycota	Tremellomycetes	Cystofilobasidiales	Cystofilobasidiaceae	Cystofilobasidium	Cystofilobasidium bisporidii
0	0	0	0	342.04	342.78	0	9017.73	0	Eukaryota	Fungi	Basidiomycota	Tremellomycetes	Cystofilobasidiales	Cystofilobasidiaceae	Cystofilobasidium	Cystofilobasidium capitatum
0	0	0	0	0	0	0	3.64	0	Eukaryota	Fungi	Basidiomycota	Tremellomycetes	Cystofilobasidiales	Cystofilobasidiaceae	Cystofilobasidium	Cystofilobasidium ferigula
0	0	0	0	0	10.47	0	1687.12	0	Eukaryota	Fungi	Basidiomycota	Tremellomycetes	Cystofilobasidiales	Cystofilobasidiaceae	Cystofilobasidium	Cystofilobasidium infirmominiatum
9.08	8.56	11.51	13.01	4288.09	9420.39	7.78	70761.5	14.04	Eukaryota	Fungi	Basidiomycota	Tremellomycetes	Cystofilobasidiales	Cystofilobasidiaceae	Cystofilobasidium	Cystofilobasidium macerans
0	0	0	11.11	0	0	0	0	0	Eukaryota	NA	NA	Phaeophyceae	Fucales	Sargassaceae	Cystophora	Cystophora polycystidea
0	0	0	16.26	0	0	0	0	0	Eukaryota	NA	NA	Phaeophyceae	Fucales	Sargassaceae	Cystophora	Cystophora torulosa
0	0	0	0	0	0	15.2	0	0	Eukaryota	Fungi	Ascomycota	Sordariomycetes	Xylariales	Hypoxylaceae	Daldinia	Daldinia eschscholtzii
0	0	0	0	14.34	0	0	0	0	Eukaryota	Fungi	Ascomycota	Saccharomycetes	Saccharomycetales	Debaryomycetaceae	Debaryomyces	Debaryomyces fabryi
0	172.78	0	0	1990.76	1669.06	0	0	0	Eukaryota	Fungi	Ascomycota	Saccharomycetes	Saccharomycetales	Debaryomycetaceae	Debaryomyces	Debaryomyces hansenii
0	102.02	0	0	0	0	0	0	0	Eukaryota	Fungi	Ascomycota	Saccharomycetes	Saccharomycetales	Debaryomycetaceae	Debaryomyces	Debaryomyces sp.
0	20	0	0	0	0	0	0	0	Eukaryota	Fungi	Ascomycota	Dothideomycetes	Pleosporales	Phaeosphaeriaceae	Didymocyrtis	Didymocyrtis cladoniicola
0	0	0	0	0	0	12.54	0	0	Eukaryota	Fungi	Ascomycota	Dothideomycetes	NA	NA	NA	Dothideomycetes sp. 1951 RO-2014
0	1865.12	0	0	0	0	0	0	0	Eukaryota	Fungi	Ascomycota	Dothideomycetes	NA	NA	NA	Dothideomycetes sp. 2231 RO-2014
0	0	0	0	0	0	0	0	1427.74	Eukaryota	Fungi	Ascomycota	Dothideomycetes	NA	NA	NA	Dothideomycetes sp. 2294 RO-2014
0	17.25	0	0	0	0	0	0	0	Eukaryota	Fungi	Ascomycota	Dothideomycetes	NA	NA	NA	Dothideomycetes sp. genotype 113
0	0	0	120.73	0	0	0	0	0	Eukaryota	NA	NA	Phaeophyceae	Fucales	Durvillaeaceae	Durvillaea	Durvillaea potatorum
0	0	0	11.93	0	0	0	0	0	Eukaryota	NA	NA	Phaeophyceae	Ectocarpales	Ectocarpaceae	Ectocarpus	Ectocarpus sp. RCC2963
0	0	0	0	0	0	0	2.86	0	Eukaryota	NA	Apicomplexa	Conoidasida	Eucoccidiorida	Eimeriidae	Eimeria	Eimeria reichenowi
0	0	0	7.03	0	0	0	0	41.63	Eukaryota	NA	Apicomplexa	Conoidasida	Eucoccidiorida	Eimeriidae	Eimeria	Eimeria sp. genotype I JMA-2013
0	0	0	0	0	466.93	0	0	0	Eukaryota	Fungi	Mucoromycota	Mucoromycetes	Mucorales	Mucoraceae	Ellisomyces	Ellisomyces anomalus
0	3.6	0	0	0	0	0	4.84	8.9	Eukaryota	NA	Bacillariophyta	Bacillariophyceae	Cymbellales	Cymbellaceae	Encyonema	Encyonema minutum
2.87	6.48	0	0	0	4.06	0	7.04	0	Eukaryota	NA	Bacillariophyta	Bacillariophyceae	Cymbellales	Cymbellaceae	Encyonema	Encyonema silesiacum
0	0	0	0	2.83	0	0	0	0	Eukaryota	NA	NA	NA	NA	Entamoebidae	Entamoeba	Entamoeba histolytica
0	1.97	0	0	0	0	0	0	0	Eukaryota	NA	Bacillariophyta	Bacillariophyceae	NA	Entomoneidaceae	Entomoneis	Entomoneis sp. RCC4488
0	0	0	0	0	0	5.15	0	0	Eukaryota	NA	NA	Oligohymenophorea	Sessilida	Epistylidae	Epistylis	Epistylis chrysemydis
0	22.98	0	0	0	124.49	2.88	0	0	Eukaryota	Fungi	Ascomycota	Leotiomycetes	Erysiphales	Erysiphaceae	Erysiphe	Erysiphe alphitoides
0	0	0	0	0	0	7.97	0	0	Eukaryota	Fungi	Ascomycota	Leotiomycetes	Erysiphales	Erysiphaceae	Erysiphe	Erysiphe polygoni
0	0	0	0	0	0	0	0	3.43	Eukaryota	Fungi	Ascomycota	Dothideomycetes	Pleosporales	Pleosporaceae	Exserohilum	Exserohilum rostratum
2.83	0	0	0	12.3	0	0	0	0	Eukaryota	Fungi	Basidiomycota	Tremellomycetes	Filobasidiales	Filobasidiaceae	Filobasidium	Filobasidium uniguttulatum
0	0	0	5.26	0	2.77	7.89	0	0	Eukaryota	NA	NA	NA	Physariida	Physaraceae	Fuligo	Fuligo septica
0	30.36	0	0	0	0	0	0	0	Eukaryota	Fungi	Ascomycota	Sordariomycetes	Hypocreales	Nectriaceae	Fusarium	Fusarium ananatum
0	35	0	0	0	0	0	0	0	Eukaryota	Fungi	Ascomycota	Sordariomycetes	Hypocreales	Nectriaceae	Fusarium	Fusarium andiyazi
0	862.67	0	0	0	0	0	0	0	Eukaryota	Fungi	Ascomycota	Sordariomycetes	Hypocreales	Nectriaceae	Fusarium	Fusarium anthophilum
0	35.37	0	0	0	0	0	0	0	Eukaryota	Fungi	Ascomycota	Sordariomycetes	Hypocreales	Nectriaceae	Fusarium	Fusarium bulbicola
0	3.95	0	0	0	0	0	0	0	Eukaryota	Fungi	Ascomycota	Sordariomycetes	Hypocreales	Nectriaceae	Fusarium	Fusarium cerealis
0	0	0	0	0	0	95.98	0	0	Eukaryota	Fungi	Ascomycota	Sordariomycetes	Hypocreales	Nectriaceae	Fusarium	Fusarium chlamydosporum
0	167.79	0	0	0	0	0	0	0	Eukaryota	Fungi	Ascomycota	Sordariomycetes	Hypocreales	Nectriaceae	Fusarium	Fusarium circinatum
0	227.11	0	0	0	0	0	0	0	Eukaryota	Fungi	Ascomycota	Sordariomycetes	Hypocreales	Nectriaceae	Fusarium	Fusarium equiseti
0	1593.5	0	0	0	0	0	0	0	Eukaryota	Fungi	Ascomycota	Sordariomycetes	Hypocreales	Nectriaceae	Fusarium	Fusarium fujikuroi
0	35.4	0	0	0	0	0	0	0	Eukaryota	Fungi	Ascomycota	Sordariomycetes	Hypocreales	Nectriaceae	Fusarium	Fusarium globosum
0	15.35	0	0	0	0	0	0	0	Eukaryota	Fungi	Ascomycota	Sordariomycetes	Hypocreales	Nectriaceae	Fusarium	Fusarium guttiforme
0	3.58	0	0	0	0	0	0	0	Eukaryota	Fungi	Ascomycota	Sordariomycetes	Hypocreales	Nectriaceae	Fusarium	Fusarium lactis
0	0	0	0	0	0	5.18	0	0	Eukaryota	Fungi	Ascomycota	Sordariomycetes	Hypocreales	Nectriaceae	Fusarium	Fusarium langsethiae
0	13.56	0	0	0	0	0	0	0	Eukaryota	Fungi	Ascomycota	Sordariomycetes	Hypocreales	Nectriaceae	Fusarium	Fusarium mangiferae
0	4322.38	0	0	0	0	0	0	0	Eukaryota	Fungi	Ascomycota	Sordariomycetes	Hypocreales	Nectriaceae	Fusarium	Fusarium oxysporum
0	3.72	0	0	0	0	0	0	0	Eukaryota	Fungi	Ascomycota	Sordariomycetes	Hypocreales	Nectriaceae	Fusarium	Fusarium proliferatum
0	6.64	0	0	0	0	0	0	0	Eukaryota	Fungi	Ascomycota	Sordariomycetes	Hypocreales	Nectriaceae	Fusarium	Fusarium redolens
0	72.2	0	0	0	0	0	0	0	Eukaryota	Fungi	Ascomycota	Sordariomycetes	Hypocreales	Nectriaceae	Fusarium	Fusarium sacchari
0	1000.81	0	0	0	0	0	0	0	Eukaryota	Fungi	Ascomycota	Sordariomycetes	Hypocreales	Nectriaceae	Fusarium	Fusarium solani
0	3.82	0	0	0	0	0	0	0	Eukaryota	Fungi	Ascomycota	Sordariomycetes	Hypocreales	Nectriaceae	Fusarium	Fusarium sp. 031
0	0	0	0	0	0	5.65	0	0	Eukaryota	Fungi	Ascomycota	Sordariomycetes	Hypocreales	Nectriaceae	Fusarium	Fusarium sp. NRRL 25483
0	847.65	0	0	0	0	0	0	0	Eukaryota	Fungi	Ascomycota	Sordariomycetes	Hypocreales	Nectriaceae	Fusarium	Fusarium sp. NRRL 25807
0	48.12	0	0	0	0	0	0	0	Eukaryota	Fungi	Ascomycota	Sordariomycetes	Hypocreales	Nectriaceae	Fusarium	Fusarium sp. SGLAf06
0	63.89	0	0	0	0	0	0	0	Eukaryota	Fungi	Ascomycota	Sordariomycetes	Hypocreales	Nectriaceae	Fusarium	Fusarium subglutinans
0	427.47	0	0	0	0	0	0	0	Eukaryota	Fungi	Ascomycota	Sordariomycetes	Hypocreales	Nectriaceae	Fusarium	Fusarium succisae
0	35.5	0	0	0	0	0	0	0	Eukaryota	Fungi	Ascomycota	Sordariomycetes	Hypocreales	Nectriaceae	Fusarium	Fusarium temperatum
0	540.43	0	0	0	0	0	0	0	Eukaryota	Fungi	Ascomycota	Sordariomycetes	Hypocreales	Nectriaceae	Fusarium	Fusarium verticillioides
0	0	0	0	97.71	0	0	0	0	Eukaryota	Fungi	Ascomycota	Saccharomycetes	Saccharomycetales	Dipodascaceae	Galactomyces	Galactomyces candidus
0	0	0	0	0	0	0	0	3.34	Eukaryota	Fungi	Basidiomycota	Agaricomycetes	Geastrales	Geastraceae	Geastrum	Geastrum cf. triplex B KH-2011
0	0	0	0	14.17	0	0	0	0	Eukaryota	Fungi	Ascomycota	Saccharomycetes	Saccharomycetales	Dipodascaceae	Geotrichum	Geotrichum bryndzae
0	0	0	0	23.41	0	0	0	0	Eukaryota	Fungi	Ascomycota	Saccharomycetes	Saccharomycetales	Dipodascaceae	Geotrichum	Geotrichum silvicola
0	6.48	0	0	0	0	0	0	0	Eukaryota	NA	Bacillariophyta	Bacillariophyceae	Bacillariales	Bacillariaceae	Hantzschia	Hantzschia sigma
0	0	0	0	0	3.12	0	0	0	Eukaryota	Fungi	Mucoromycota	Mucoromycetes	Mucorales	Mucoraceae	Helicostylum	Helicostylum sp. 41544-3
0	5.53	0	0	0	0	0	0	0	Eukaryota	Fungi	Ascomycota	Leotiomycetes	Helotiales	NA	NA	Helotiales sp. 17 CG-2012
13.63	396.28	0	0	0	0	0	0	0	Eukaryota	Fungi	Basidiomycota	Tremellomycetes	Holtermanniales	NA	Holtermanniella	Holtermanniella festucosa
0	274.45	0	0	0	0	0	0	0	Eukaryota	Fungi	Basidiomycota	Tremellomycetes	Holtermanniales	NA	Holtermanniella	Holtermanniella sp. B33
267.05	340.27	0	0	0	0	0	0	0	Eukaryota	Fungi	Basidiomycota	Tremellomycetes	Holtermanniales	NA	Holtermanniella	Holtermanniella takashimae
0	62.71	0	0	0	0	0	0	0	Eukaryota	Fungi	Ascomycota	Dothideomycetes	Dothideales	Dothioraceae	Hormonema	Hormonema sp.
0	23.01	0	0	0	0	0	0	0	Eukaryota	Fungi	Ascomycota	Dothideomycetes	Dothideales	Dothioraceae	Hormonema	Hormonema sp. R157
0	13.12	0	0	0	0	0	0	0	Eukaryota	Fungi	Ascomycota	Leotiomycetes	Helotiales	Hyaloscyphaceae	Hyaloscypha	Hyaloscypha sp. A TL-2012
0	0	0	0	11.59	0	2.66	0	0	Eukaryota	NA	NA	NA	NA	NA	NA	Ice core clone 146-16
0	0	0	0	0	0	15.08	0	0	Eukaryota	Fungi	Ascomycota	Sordariomycetes	Hypocreales	Nectriaceae	Ilyonectria	Ilyonectria sp. nwa_besc_42c
0	0	0	0	0	0	3.87	0	0	Eukaryota	Fungi	Ascomycota	Sordariomycetes	Hypocreales	Nectriaceae	Ilyonectria	Ilyonectria sp. nwa_ktma_12_2f
0	5.95	0	0	0	0	4.15	0	629.73	Eukaryota	Fungi	Ascomycota	Dothideomycetes	Dothideales	Saccotheciaceae	Kabatiella	Kabatiella microsticta
0	0	0	0	0	0	0	0	2.37	Eukaryota	Fungi	Ascomycota	Sordariomycetes	Hypocreales	Cordycipitaceae	Lecanicillium	Lecanicillium saksenae
0	1776.78	0	0	0	0	0	0	0	Eukaryota	Fungi	Ascomycota	Dothideomycetes	NA	Pseudoperisporiaceae	Lizonia	Lizonia sexangularis
0	1.88	0	0	0	0	0	0	0	Eukaryota	Fungi	Ascomycota	Leotiomycetes	Rhytismatales	Rhytismataceae	Lophodermium	Lophodermium nitens
0	0	0	0	0	0	2.05	0	0	Eukaryota	Fungi	Basidiomycota	Malasseziomycetes	Malasseziales	Malasseziaceae	Malassezia	Malassezia restricta
0	0	0	0	0	0	0	0	2.78	Eukaryota	Fungi	Ascomycota	Dothideomycetes	Pleosporales	NA	Massariosphaeria	Massariosphaeria roumeguerei
0	0	0	2.66	0	0	0	0	0	Eukaryota	Fungi	Ascomycota	Sordariomycetes	Hypocreales	Clavicipitaceae	Metarhizium	Metarhizium anisopliae
0	0	3.5	26.6	0	0	0	0	0	Eukaryota	Fungi	Ascomycota	Sordariomycetes	Hypocreales	Clavicipitaceae	Metarhizium	Metarhizium frigidum
6.7	1692.08	0	0	0	0	0	0	0	Eukaryota	Fungi	Ascomycota	Saccharomycetes	Saccharomycetales	Metschnikowiaceae	Metschnikowia	Metschnikowia aff. fructicola HA 1627
0	61.64	0	0	0	0	0	0	0	Eukaryota	Fungi	Ascomycota	Saccharomycetes	Saccharomycetales	Metschnikowiaceae	Metschnikowia	Metschnikowia aff. fructicola HA 1634
0	10.26	0	0	0	0	0	0	0	Eukaryota	Fungi	Ascomycota	Saccharomycetes	Saccharomycetales	Metschnikowiaceae	Metschnikowia	Metschnikowia aff. fructicola sp. 1 NS-2016
0	26.81	0	0	0	0	0	0	0	Eukaryota	Fungi	Ascomycota	Saccharomycetes	Saccharomycetales	Metschnikowiaceae	Metschnikowia	Metschnikowia aff. pulcherrima P01A016
0	12.57	0	0	0	0	0	0	0	Eukaryota	Fungi	Ascomycota	Saccharomycetes	Saccharomycetales	Metschnikowiaceae	Metschnikowia	Metschnikowia aff. pulcherrima P01C004
14.35	2663.47	0	0	0	0	0	0	0	Eukaryota	Fungi	Ascomycota	Saccharomycetes	Saccharomycetales	Metschnikowiaceae	Metschnikowia	Metschnikowia chrysoperlae
3.77	6081.7	0	0	0	0	0	0	0	Eukaryota	Fungi	Ascomycota	Saccharomycetes	Saccharomycetales	Metschnikowiaceae	Metschnikowia	Metschnikowia fructicola
7.08	3267.39	21.5	13.71	14.79	5.91	0	0	0	Eukaryota	Fungi	Ascomycota	Saccharomycetes	Saccharomycetales	Metschnikowiaceae	Metschnikowia	Metschnikowia pulcherrima
0	94.52	0	0	0	0	0	0	0	Eukaryota	Fungi	Ascomycota	Saccharomycetes	Saccharomycetales	Metschnikowiaceae	Metschnikowia	Metschnikowia sinensis
0	3.26	0	0	0	0	0	0	0	Eukaryota	Fungi	Ascomycota	Saccharomycetes	Saccharomycetales	Metschnikowiaceae	Metschnikowia	Metschnikowia sp.
0	32.01	0	0	0	0	0	0	0	Eukaryota	Fungi	Ascomycota	Saccharomycetes	Saccharomycetales	Metschnikowiaceae	Metschnikowia	Metschnikowia sp. 11-1088
0	68.52	0	0	0	0	0	0	0	Eukaryota	Fungi	Ascomycota	Saccharomycetes	Saccharomycetales	Metschnikowiaceae	Metschnikowia	Metschnikowia sp. 11-1089
0	31.73	0	0	0	0	0	0	0	Eukaryota	Fungi	Ascomycota	Saccharomycetes	Saccharomycetales	Metschnikowiaceae	Metschnikowia	Metschnikowia sp. 11-579
0	45.76	0	0	0	0	0	0	0	Eukaryota	Fungi	Ascomycota	Saccharomycetes	Saccharomycetales	Debaryomycetaceae	Meyerozyma	Meyerozyma guilliermondii
0	5.14	0	0	0	0	0	0	0	Eukaryota	Fungi	Microsporidia	NA	NA	NA	Microsporidium	Microsporidium sp. CRANPB
0	9.9	0	0	0	0	0	0	0	Eukaryota	Fungi	Mucoromycota	Mucoromycetes	Mucorales	Mucoraceae	Mucor	Mucor ambiguus
0	0	0	0	17.36	7.11	0	0	0	Eukaryota	Fungi	Mucoromycota	Mucoromycetes	Mucorales	Mucoraceae	Mucor	Mucor amphibiorum
3557.52	839.07	0	0	23268.2	44666.9	103.53	0	0	Eukaryota	Fungi	Mucoromycota	Mucoromycetes	Mucorales	Mucoraceae	Mucor	Mucor circinelloides
0	0	0	0	0	11.5	0	0	0	Eukaryota	Fungi	Mucoromycota	Mucoromycetes	Mucorales	Mucoraceae	Mucor	Mucor flavus
0	106.24	0	0	0	20.38	0	0	0	Eukaryota	Fungi	Mucoromycota	Mucoromycetes	Mucorales	Mucoraceae	Mucor	Mucor fragilis
69.87	0	0	0	135.12	520.61	0	0	0	Eukaryota	Fungi	Mucoromycota	Mucoromycetes	Mucorales	Mucoraceae	Mucor	Mucor irregularis
0	0	0	0	0	29.81	0	0	0	Eukaryota	Fungi	Mucoromycota	Mucoromycetes	Mucorales	Mucoraceae	Mucor	Mucor javanicus
1744.51	183.05	0	0	11124.5	14496	28.17	0	0	Eukaryota	Fungi	Mucoromycota	Mucoromycetes	Mucorales	Mucoraceae	Mucor	Mucor racemosus
0	0	0	0	7.27	0	0	0	0	Eukaryota	Fungi	Mucoromycota	Mucoromycetes	Mucorales	Mucoraceae	Mucor	Mucor ramosissimus
0	0	0	0	8.67	9.21	0	0	0	Eukaryota	Fungi	Mucoromycota	Mucoromycetes	Mucorales	Mucoraceae	Mucor	Mucor rufescens
68.03	0	0	0	0	0	0	0	0	Eukaryota	Fungi	Mucoromycota	Mucoromycetes	Mucorales	Mucoraceae	Mucor	Mucor saturninus
0	0	0	0	0	12.63	0	0	0	Eukaryota	Fungi	Mucoromycota	Mucoromycetes	Mucorales	Mucoraceae	Mucor	Mucor sp.
0	0	0	0	419.53	357.18	0	0	0	Eukaryota	Fungi	Mucoromycota	Mucoromycetes	Mucorales	Mucoraceae	Mucor	Mucor sp. 02MIN3S1
0	0	0	0	27.04	388.06	0	0	0	Eukaryota	Fungi	Mucoromycota	Mucoromycetes	Mucorales	Mucoraceae	Mucor	Mucor sp. 04ING C1
79.1	53.11	0	0	0	2346.32	0	0	0	Eukaryota	Fungi	Mucoromycota	Mucoromycetes	Mucorales	Mucoraceae	Mucor	Mucor sp. CCF3774
691.64	0	0	0	20630.5	18998.7	185.2	0	0	Eukaryota	Fungi	Mucoromycota	Mucoromycetes	Mucorales	Mucoraceae	Mucor	Mucor sp. F42
0	0	0	0	2.27	0	0	0	0	Eukaryota	Fungi	Mucoromycota	Mucoromycetes	Mucorales	Mucoraceae	Mucor	Mucor sp. F752
0	36.78	0	0	0	0	0	0	0	Eukaryota	Fungi	Mucoromycota	Mucoromycetes	Mucorales	Mucoraceae	Mucor	Mucor sp. H20
29.44	0	0	0	31.08	273.24	0	0	0	Eukaryota	Fungi	Mucoromycota	Mucoromycetes	Mucorales	Mucoraceae	Mucor	Mucor sp. KJ-2007a
0	0	0	0	0	6.36	0	0	0	Eukaryota	Fungi	Mucoromycota	Mucoromycetes	Mucorales	Mucoraceae	Mucor	Mucor sp. MAB-2010k
0	0	0	0	6.41	168.44	0	0	0	Eukaryota	Fungi	Mucoromycota	Mucoromycetes	Mucorales	Mucoraceae	Mucor	Mucor sp. TW-2011
15.9	0	0	0	285.26	824.16	0	0	0	Eukaryota	Fungi	Mucoromycota	Mucoromycetes	Mucorales	Mucoraceae	Mucor	Mucor sp. UFMGCB 3558
179.54	0	0	0	3098.5	4026.11	0	0	0	Eukaryota	Fungi	Mucoromycota	Mucoromycetes	Mucorales	Mucoraceae	Mucor	Mucor sp. XAE_159
10.29	0	0	0	120.09	0	0	0	0	Eukaryota	Fungi	Mucoromycota	Mucoromycetes	Mucorales	Mucoraceae	Mucor	Mucor stercorarius
0	0	0	0	0	4.58	0	0	0	Eukaryota	Fungi	Mucoromycota	Mucoromycetes	Mucorales	Mucoraceae	NA	Mucoraceae sp. SHW10
0	3.49	0	0	0	0	0	0	0	Eukaryota	Fungi	Basidiomycota	Tremellomycetes	Filobasidiales	Filobasidiaceae	Naganishia	Naganishia albida
0	3.15	0	0	0	0	0	0	5.11	Eukaryota	NA	Bacillariophyta	Bacillariophyceae	Naviculales	Naviculaceae	Navicula	Navicula cf. erifuga
0	0	0	0	0	0	0	0	3.45	Eukaryota	NA	Bacillariophyta	Bacillariophyceae	Naviculales	Naviculaceae	Navicula	Navicula sp. s0020
0	0	0	2.6	0	0	0	0	8.15	Eukaryota	NA	Bacillariophyta	Bacillariophyceae	Naviculales	Naviculaceae	Navicula	Navicula tripunctata
0	31.46	0	0	0	0	0	0	0	Eukaryota	Fungi	Ascomycota	Dothideomycetes	Pleosporales	Phaeosphaeriaceae	Neosetophoma	Neosetophoma samarorum
0	6.6	0	0	0	0	0	0	0	Eukaryota	Fungi	Ascomycota	Dothideomycetes	Pleosporales	NA	Ochrocladosporium	Ochrocladosporium elatum
0	4.06	0	0	0	0	0	0	0	Eukaryota	Fungi	Ascomycota	Dothideomycetes	Pleosporales	Phaeosphaeriaceae	Ophiosphaerella	Ophiosphaerella herpotricha
0	0	0	0	19.11	0	0	0	0	Eukaryota	Fungi	Basidiomycota	Tremellomycetes	Tremellales	Rhynchogastremataceae	Papiliotrema	Papiliotrema aff. laurentii CBS 9007
0	0	0	0	7.75	4.53	0	0	0	Eukaryota	Fungi	Basidiomycota	Tremellomycetes	Tremellales	Rhynchogastremataceae	Papiliotrema	Papiliotrema fonsecae
0	0	0	0	247.3	0	0	0	0	Eukaryota	Fungi	Basidiomycota	Tremellomycetes	Tremellales	Rhynchogastremataceae	Papiliotrema	Papiliotrema laurentii
0	11.18	0	0	0	0	0	0	0	Eukaryota	Fungi	Ascomycota	Dothideomycetes	Pleosporales	Phaeosphaeriaceae	Parastagonospora	Parastagonospora nodorum
0	0	0	0	0	10	0	0	0	Eukaryota	Fungi	Ascomycota	Eurotiomycetes	Eurotiales	Aspergillaceae	Penicillium	Penicillium bialowiezense
0	0	0	0	0	15.26	0	0	0	Eukaryota	Fungi	Ascomycota	Eurotiomycetes	Eurotiales	Aspergillaceae	Penicillium	Penicillium biourgeianum
0	0	0	0	0	18.61	0	0	0	Eukaryota	Fungi	Ascomycota	Eurotiomycetes	Eurotiales	Aspergillaceae	Penicillium	Penicillium brevicompactum
0	3.71	0	0	0	0	0	0	0	Eukaryota	Fungi	Ascomycota	Eurotiomycetes	Eurotiales	Aspergillaceae	Penicillium	Penicillium chrysogenum
0	0	0	0	0	4.45	0	0	0	Eukaryota	Fungi	Ascomycota	Eurotiomycetes	Eurotiales	Aspergillaceae	Penicillium	Penicillium expansum
0	0	0	0	0	4.87	0	0	0	Eukaryota	Fungi	Ascomycota	Eurotiomycetes	Eurotiales	Aspergillaceae	Penicillium	Penicillium rubens
2.85	0	0	0	0	0	0	0	0	Eukaryota	Fungi	Ascomycota	Eurotiomycetes	Eurotiales	Aspergillaceae	Penicillium	Penicillium sclerotiorum
0	3.22	0	0	0	0	0	0	0	Eukaryota	Fungi	Ascomycota	Eurotiomycetes	Eurotiales	Aspergillaceae	Penicillium	Penicillium tardum
0	0	0	0	0	12.01	0	0	0	Eukaryota	Fungi	Ascomycota	Eurotiomycetes	Eurotiales	Aspergillaceae	Penicillium	Penicillium verrucosum
0	24.3	0	0	0	0	0	0	0	Eukaryota	Fungi	Ascomycota	Dothideomycetes	Pleosporales	Phaeosphaeriaceae	Phaeosphaeria	Phaeosphaeria culmorum
0	2.99	0	0	0	0	0	0	0	Eukaryota	Fungi	Ascomycota	Dothideomycetes	Pleosporales	Phaeosphaeriaceae	Phaeosphaeria	Phaeosphaeria luctuosa
0	297.36	0	0	0	0	0	0	0	Eukaryota	Fungi	Ascomycota	Dothideomycetes	Pleosporales	Didymellaceae	Phoma	Phoma sp.
0	2.99	0	0	0	0	0	0	0	Eukaryota	Fungi	Ascomycota	Saccharomycetes	Saccharomycetales	Pichiaceae	Pichia	Pichia sp. FLS-2010
0	0	0	0	0	3.19	0	0	0	Eukaryota	Fungi	Ascomycota	Sordariomycetes	Glomerellales	Plectosphaerellaceae	Plectosphaerella	Plectosphaerella cucumerina
0	185.37	0	0	0	0	0	0	0	Eukaryota	Fungi	Ascomycota	Dothideomycetes	Pleosporales	NA	NA	Pleosporales sp.
0	17.96	0	0	0	0	0	0	0	Eukaryota	Fungi	Ascomycota	Dothideomycetes	Pleosporales	NA	NA	Pleosporales sp. 1 MU-2012
0	8.14	0	0	0	0	0	0	0	Eukaryota	Fungi	Ascomycota	Dothideomycetes	Pleosporales	NA	NA	Pleosporales sp. 85 OA-2013
0	0	0	0	0	5.49	0	0	0	Eukaryota	Fungi	Ascomycota	Leotiomycetes	Erysiphales	Erysiphaceae	Podosphaera	Podosphaera fusca
0	0	0	0	0	0	13.29	0	0	Eukaryota	Fungi	Ascomycota	Leotiomycetes	Erysiphales	Erysiphaceae	Podosphaera	Podosphaera leucotricha
0	10.15	0	0	0	0	0	0	0	Eukaryota	Fungi	Ascomycota	Saccharomycetes	Saccharomycetales	Debaryomycetaceae	Priceomyces	Priceomyces castillae
2.18	0	0	0	49.79	126.91	0	0	0	Eukaryota	Fungi	Mucoromycota	Mucoromycetes	Mucorales	Lichtheimiaceae	Rhizomucor	Rhizomucor pusillus
15.66	0	0	0	1195.32	341.91	12.23	0	0	Eukaryota	Fungi	Mucoromycota	Mucoromycetes	Mucorales	Lichtheimiaceae	Rhizomucor	Rhizomucor regularior
0	0	0	0	1987.8	17.4	0	0	0	Eukaryota	Fungi	Mucoromycota	Mucoromycetes	Mucorales	Lichtheimiaceae	Rhizomucor	Rhizomucor sp. fv1
0	0	0	0	0	0	3.36	0	0	Eukaryota	Fungi	Mucoromycota	Mucoromycetes	Mucorales	Rhizopodaceae	Rhizopus	Rhizopus delemar
0	139.75	0	0	0	0	0	0	0	Eukaryota	Fungi	Basidiomycota	Microbotryomycetes	Sporidiobolales	Sporidiobolaceae	Rhodotorula	Rhodotorula alborubescens
0	6.92	0	0	0	0	0	0	0	Eukaryota	Fungi	Basidiomycota	Microbotryomycetes	Sporidiobolales	Sporidiobolaceae	Rhodotorula	Rhodotorula dairenensis
0	4.03	0	0	0	0	0	0	0	Eukaryota	Fungi	Basidiomycota	Microbotryomycetes	Sporidiobolales	Sporidiobolaceae	Rhodotorula	Rhodotorula glutinis
30.82	1159.48	0	0	115.25	0	0	0	0	Eukaryota	Fungi	Basidiomycota	Microbotryomycetes	Sporidiobolales	Sporidiobolaceae	Rhodotorula	Rhodotorula graminis
0	37.3	0	0	0	0	0	0	0	Eukaryota	Fungi	Basidiomycota	Microbotryomycetes	Sporidiobolales	Sporidiobolaceae	Rhodotorula	Rhodotorula kratochvilovae
188.23	5424.2	0	0	40.75	0	4.81	0	0	Eukaryota	Fungi	Basidiomycota	Microbotryomycetes	Sporidiobolales	Sporidiobolaceae	Rhodotorula	Rhodotorula mucilaginosa
4.16	343.94	0	0	0	0	2.76	0	0	Eukaryota	Fungi	Basidiomycota	Microbotryomycetes	Sporidiobolales	Sporidiobolaceae	Rhodotorula	Rhodotorula pacifica
0	3.76	0	0	0	0	0	0	0	Eukaryota	Fungi	Basidiomycota	Microbotryomycetes	Sporidiobolales	Sporidiobolaceae	Rhodotorula	Rhodotorula sp.
0	3.78	0	0	0	0	2.89	0	0	Eukaryota	Fungi	Basidiomycota	Microbotryomycetes	Sporidiobolales	Sporidiobolaceae	Rhodotorula	Rhodotorula sp. AP.MSU2
0	23.3	0	0	0	0	0	0	0	Eukaryota	Fungi	Basidiomycota	Microbotryomycetes	Sporidiobolales	Sporidiobolaceae	Rhodotorula	Rhodotorula sp. FBCC2322
0	0	0	0	0	0	38.39	0	0	Eukaryota	Fungi	Basidiomycota	Microbotryomycetes	Sporidiobolales	Sporidiobolaceae	Rhodotorula	Rhodotorula sp. PS4
0	9.1	0	0	0	0	0	0	0	Eukaryota	Fungi	Ascomycota	Sordariomycetes	Hypocreales	Nectriaceae	Rodentomyces	Rodentomyces reticulatus
0	10.8	0	3.79	0	0	0	0	0	Eukaryota	Fungi	Ascomycota	Saccharomycetes	Saccharomycetales	Saccharomycetaceae	Saccharomyces	Saccharomyces cerevisiae
0	11.58	0	0	0	0	0	0	0	Eukaryota	Fungi	Ascomycota	Saccharomycetes	Saccharomycetales	Saccharomycetaceae	NA	Saccharomycetaceae sp. LM179
0	13.46	0	0	0	0	0	0	0	Eukaryota	Fungi	Ascomycota	Saccharomycetes	Saccharomycetales	NA	NA	Saccharomycetales sp. LM446
0	3.83	0	0	0	0	0	0	0	Eukaryota	Fungi	Ascomycota	Saccharomycetes	Saccharomycetales	NA	NA	Saccharomycetales sp. LM501
0	0	0	0	7.5	41.19	0	0	0	Eukaryota	Fungi	Ascomycota	NA	NA	NA	Saitoella	Saitoella complicata
0	5.96	0	0	0	0	0	0	0	Eukaryota	Fungi	Ascomycota	Sordariomycetes	Hypocreales	NA	Sarocladium	Sarocladium bacillisporum
0	3355.91	0	0	0	0	0	0	0	Eukaryota	Fungi	Ascomycota	Sordariomycetes	Hypocreales	NA	Sarocladium	Sarocladium strictum
0	21.55	0	0	0	0	0	0	0	Eukaryota	Fungi	Ascomycota	Saccharomycetes	Saccharomycetales	Debaryomycetaceae	Schwanniomyces	Schwanniomyces etchellsii
0	480.8	0	0	0	0	0	0	0	Eukaryota	Fungi	Ascomycota	Saccharomycetes	Saccharomycetales	Debaryomycetaceae	Schwanniomyces	Schwanniomyces occidentalis
0	8865.3	0	0	0	0	0	0	0	Eukaryota	Fungi	Ascomycota	Saccharomycetes	Saccharomycetales	Debaryomycetaceae	Schwanniomyces	Schwanniomyces polymorphus
0	178.8	0	0	0	0	0	0	0	Eukaryota	Fungi	Ascomycota	Saccharomycetes	Saccharomycetales	Debaryomycetaceae	Schwanniomyces	Schwanniomyces vanrijiae
0	6.66	0	0	0	0	0	0	0	Eukaryota	Fungi	Ascomycota	Dothideomycetes	Pleosporales	Phaeosphaeriaceae	Sclerostagonospora	Sclerostagonospora sp. CBS 118152
0	0	0	0	0	0	0	0	229.89	Eukaryota	Fungi	Ascomycota	Dothideomycetes	Dothideales	NA	Selenophoma	Selenophoma mahoniae
0	4.23	0	0	0	0	0	0	0	Eukaryota	Fungi	Ascomycota	Dothideomycetes	Capnodiales	Mycosphaerellaceae	Septoria	Septoria arundinacea
0	24.74	0	0	0	0	0	0	0	Eukaryota	Fungi	Ascomycota	Dothideomycetes	Pleosporales	Phaeosphaeriaceae	Septoriella	Septoriella hirta
0	0	0	0	33.79	187.39	99.41	0	0	Eukaryota	NA	NA	NA	Tritrichomonadida	Simplicimonadidae	Simplicimonas	Simplicimonas sp. 11/4178
0	17.26	0	0	84.98	6.08	8.21	0	0	Eukaryota	NA	NA	NA	Tritrichomonadida	Simplicimonadidae	Simplicimonas	Simplicimonas sp. 3-06-0403
0	0	0	0	0	0	13.08	0	0	Eukaryota	NA	NA	NA	Tritrichomonadida	Simplicimonadidae	Simplicimonas	Simplicimonas sp. GABC1
0	0	0	0	0	6.19	0	0	0	Eukaryota	NA	NA	NA	Tritrichomonadida	Simplicimonadidae	Simplicimonas	Simplicimonas sp. PY18
0	0	0	0	0	0	0	0	4.69	Eukaryota	Fungi	Ascomycota	Eurotiomycetes	Eurotiales	Trichocomaceae	Talaromyces	Talaromyces marneffei
0	0	0	0	0	0	36.08	0	0	Eukaryota	Fungi	Ascomycota	Taphrinomycetes	Taphrinales	Taphrinaceae	Taphrina	Taphrina maculans
0	92.98	0	0	26.8	52.17	27.78	0	0	Eukaryota	NA	NA	NA	Trichomonadida	Trichomonadidae	Tetratrichomonas	Tetratrichomonas gallinarum
0	0	0	0	0	0	4.48	0	0	Eukaryota	Fungi	Ascomycota	Dothideomycetes	Capnodiales	Cladosporiaceae	Toxicocladosporium	Toxicocladosporium cacti
0	1.97	0	0	0	0	0	0	0	Eukaryota	Fungi	Ascomycota	Sordariomycetes	Hypocreales	Hypocreaceae	Trichoderma	Trichoderma harzianum
0	0	0	0	166.47	0	0	0	0	Eukaryota	Fungi	Basidiomycota	Tremellomycetes	Cystofilobasidiales	Mrakiaceae	Udeniomyces	Udeniomyces megalosporus
0	71.72	0	0	0	0	0	0	0	Eukaryota	Fungi	Ascomycota	Dothideomycetes	Pleosporales	Phaeosphaeriaceae	Vagicola	Vagicola arundinis
0	4.23	0	0	4.13	2822.55	17911.4	0	0	Eukaryota	Fungi	Basidiomycota	Tremellomycetes	Tremellales	Bulleribasidiaceae	Vishniacozyma	Vishniacozyma carnescens
0	0	0	0	0	0	5	0	0	Eukaryota	Fungi	Basidiomycota	Tremellomycetes	Tremellales	Bulleribasidiaceae	Vishniacozyma	Vishniacozyma foliicola
0	919.41	0	0	0	35.95	0	0	0	Eukaryota	Fungi	Basidiomycota	Tremellomycetes	Tremellales	Bulleribasidiaceae	Vishniacozyma	Vishniacozyma victoriae
0	3.23	0	0	0	0	0	0	0	Eukaryota	Fungi	Ascomycota	Saccharomycetes	Saccharomycetales	Phaffomycetaceae	Wickerhamomyces	Wickerhamomyces sp. S632Y23
0	0	0	0	0	0	0	0	3.32	Eukaryota	Fungi	Basidiomycota	Agaricomycetes	Polyporales	Laetiporaceae	Wolfiporia	Wolfiporia cocos
0	2.5	0	0	0	0	0	0	0	Eukaryota	Fungi	Ascomycota	Sordariomycetes	Xylariales	Xylariaceae	Xylaria	Xylaria sp. 21 JM-2013
9	14798.4	3.64	0	0	0	0	5.58	5.36	Eukaryota	Fungi	Ascomycota	Saccharomycetes	Saccharomycetales	Dipodascaceae	Yarrowia	Yarrowia lipolytica
0	15.52	0	0	0	0	0	0	0	Eukaryota	Fungi	Ascomycota	Saccharomycetes	Saccharomycetales	Dipodascaceae	Yarrowia	Yarrowia sp. 3m-1
0	3.58	0	0	0	0	0	0	0	Eukaryota	Fungi	Ascomycota	Saccharomycetes	Saccharomycetales	Metschnikowiaceae	Clavispora	[Candida] duobushaemulonis
0	2241.77	0	0	0	12.4	0	0	1706.05	Eukaryota	Fungi	NA	NA	NA	NA	NA	fungal endophyte
0	195.31	0	0	1.9	0	0	0	0	Eukaryota	Fungi	NA	NA	NA	NA	NA	fungal sp.
0	0	0	0	0	0	0	0	11.56	Eukaryota	Fungi	NA	NA	NA	NA	NA	fungal sp. BG26
0	0	0	0	0	0	29.56	0	7.5	Eukaryota	Fungi	NA	NA	NA	NA	NA	fungal sp. BG94
0	10.52	0	0	0	0	0	0	0	Eukaryota	Fungi	NA	NA	NA	NA	NA	fungal sp. CRS5661T18-2
0	0	0	0	31.6	41.11	0	0	0	Eukaryota	Fungi	NA	NA	NA	NA	NA	fungal sp. FSU 1945
0	7.6	0	0	0	0	0	0	0	Eukaryota	Fungi	NA	NA	NA	NA	NA	fungal sp. mh876.6
0	0	0	0	2.51	0	0	0	0	Eukaryota	Fungi	NA	NA	NA	NA	NA	fungal yeast sp. DY81
0	36.46	0	0	0	0	0	0	0	Eukaryota	Fungi	Ascomycota	Saccharomycetes	NA	NA	NA	saccharomycete sp. HA1406
0	722.42	0	0	0	0	0	0	0	Eukaryota	Fungi	Ascomycota	Sordariomycetes	NA	NA	NA	sordariomycete sp. LC-C2/2
0	4.68	0	0	0	0	0	0	0	Eukaryota	Fungi	Ascomycota	NA	NA	NA	NA	uncultured Acremonium
0	0	0	0	81.69	0	0	13.87	0	Eukaryota	Fungi	Basidiomycota	Agaricomycetes	NA	NA	NA	uncultured Agaricomycetes
0	268.51	0	0	0	0	0	0	0	Eukaryota	Fungi	Ascomycota	Sordariomycetes	Xylariales	Apiosporaceae	NA	uncultured Arthrinium
7.38	1969.7	0	0	2.27	0	7.19	0	10.95	Eukaryota	Fungi	Ascomycota	NA	NA	NA	NA	uncultured Ascomycota
0	0	0	0	0	0	0	0	10.9	Eukaryota	Fungi	Ascomycota	Eurotiomycetes	Eurotiales	Aspergillaceae	NA	uncultured Aspergillus
0	0	0	0	0	4.51	0	0	51.81	Eukaryota	Fungi	Ascomycota	Dothideomycetes	Dothideales	Dothioraceae	NA	uncultured Aureobasidium
3.73	50.14	0	0	19.74	76.5	0	2356.94	0	Eukaryota	NA	NA	NA	NA	NA	NA	uncultured Banisveld eukaryote
0	237.89	0	0	0	0	371.09	147.63	0	Eukaryota	Fungi	Basidiomycota	NA	NA	NA	NA	uncultured Basidiomycota
0	0	0	0	0	0	98.5	0	0	Eukaryota	Fungi	Ascomycota	Dothideomycetes	Capnodiales	NA	NA	uncultured Capnodiales
8.07	12.58	0	0	0	0	149.61	0	0	Eukaryota	Fungi	Ascomycota	Dothideomycetes	Capnodiales	Cladosporiaceae	NA	uncultured Cladosporium
0	476.41	0	0	0	59.83	1867.69	7.93	0	Eukaryota	Fungi	Basidiomycota	Tremellomycetes	NA	NA	NA	uncultured Cryptococcus
0	0	4.65	0	0	0	0	0	0	Eukaryota	Fungi	Basidiomycota	Agaricomycetes	Agaricales	Nidulariaceae	NA	uncultured Cyathus
0	0	0	0	0	571.18	0	3.88	0	Eukaryota	Fungi	Basidiomycota	Tremellomycetes	Cystofilobasidiales	Cystofilobasidiaceae	NA	uncultured Cystofilobasidium
0	10.27	0	0	0	0	0	0	0	Eukaryota	Fungi	Ascomycota	Saccharomycetes	Saccharomycetales	Saccharomycetaceae	NA	uncultured Debaryomyces
0	2.77	0	0	0	0	0	0	0	Eukaryota	Fungi	NA	NA	NA	NA	NA	uncultured Dikarya
0	0	0	0	0	6.88	0	0	0	Eukaryota	Fungi	Ascomycota	Dothideomycetes	Dothideales	Dothioraceae	NA	uncultured Dothichiza
0	0	0	5.15	0	0	0	0	0	Eukaryota	Fungi	Ascomycota	Dothideomycetes	NA	NA	NA	uncultured Dothideomycetes
0	61.37	0	0	0	0	0	0	0	Eukaryota	Fungi	Ascomycota	Sordariomycetes	Hypocreales	Nectriaceae	NA	uncultured Fusarium
0	80.17	0	0	0	0	10.93	0	0	Eukaryota	Fungi	Ascomycota	Leotiomycetes	Helotiales	NA	NA	uncultured Helotiales
0	84.73	0	0	0	0	0	0	0	Eukaryota	Fungi	Ascomycota	Saccharomycetes	Saccharomycetales	Metschnikowiaceae	NA	uncultured Metschnikowia
10.32	196.1	0	0	0	0	0	0	0	Eukaryota	Fungi	Ascomycota	Saccharomycetes	NA	NA	NA	uncultured Metschnikowiaceae
0	4.28	0	0	5680.54	0	0	0	0	Eukaryota	Fungi	Mucoromycota	Mucoromycetes	Mucorales	Mucoraceae	NA	uncultured Mucor
0	2.93	0	0	0	0	0	0	0	Eukaryota	Fungi	Ascomycota	Eurotiomycetes	Eurotiales	Aspergillaceae	NA	uncultured Penicillium
0	0	0	0	0	0	5.18	0	0	Eukaryota	NA	NA	Oligohymenophorea	NA	NA	NA	uncultured Peritrichia
0	0	0	0	0	3.62	0	0	0	Eukaryota	Fungi	Ascomycota	Sordariomycetes	Glomerellales	Plectosphaerellaceae	NA	uncultured Plectosphaerella
0	4.95	0	0	0	0	0	0	0	Eukaryota	Fungi	Ascomycota	Dothideomycetes	Hysteriales	Hysteriaceae	NA	uncultured Psiloglonium
0	6.74	0	0	0	0	0	0	0	Eukaryota	Fungi	Basidiomycota	NA	NA	NA	NA	uncultured Rhodotorula
0	1273.6	0	0	7.44	0	0	0	0	Eukaryota	Fungi	Ascomycota	Saccharomycetes	NA	NA	NA	uncultured Saccharomycetes
0	0	0	0	0	0	0	5.69	0	Eukaryota	Fungi	Basidiomycota	Agaricomycetes	Sebacinales	NA	NA	uncultured Sebacinales
0	0	0	0	0	2.01	0	0	0	Eukaryota	Fungi	Basidiomycota	Agaricomycetes	Corticiales	Corticiaceae	NA	uncultured Sistotrema
0	46.37	0	0	4.4	0	0	0	0	Eukaryota	Fungi	Basidiomycota	Tremellomycetes	NA	NA	NA	uncultured Tremellomycetes
0	0	0	0	0	0	11	0	0	Eukaryota	NA	NA	NA	NA	NA	NA	uncultured alveolate
2.11	2.71	5.31	4.89	0	3.18	3.49	11.14	7.86	Eukaryota	NA	Bacillariophyta	NA	NA	NA	NA	uncultured diatom
2.74	1799.92	6.46	7.95	0	95.39	169.8	3.18	29.77	Eukaryota	NA	NA	NA	NA	NA	NA	uncultured eukaryote
15.54	18961.7	4.93	0	2873.71	371.12	2805.54	274.59	99.74	Eukaryota	Fungi	NA	NA	NA	NA	NA	uncultured fungus
0	0	3.49	0	0	0	0	0	0	Eukaryota	NA	NA	NA	NA	NA	NA	uncultured marine eukaryote
41.02	87.66	0	0	0	0	0	0	0	Eukaryota	NA	NA	NA	NA	NA	NA	uncultured microeukaryote
0	0	0	0	0	7.41	0	0	0	Eukaryota	Fungi	Basidiomycota	Tremellomycetes	Tremellales	NA	NA	uncultured tremellomycete
0	0	0	0	0	0	4.82	0	0	Eukaryota	Fungi	NA	NA	NA	NA	NA	uncultured yeast
0	50.16	0	0	0	0	0	0	0	Eukaryota	Fungi	NA	NA	NA	NA	NA	uncultured zygomycete
0	0	2.85	2.69	0	0	3.75	2.47	3.24	NA	NA	NA	NA	NA	NA	NA	Bacterial expression vector pPLc28LIG8
0	0	0	0	3.51	0	0	0	0	NA	NA	NA	NA	NA	NA	NA	Cloning vector BASIC_1_MB1
0	0	0	5.02	0	0	0	0	0	NA	NA	NA	NA	NA	NA	NA	Cloning vector pGGB002
4.18	0	2.91	11.18	0	0	24.26	4.85	16.47	NA	NA	NA	NA	NA	NA	NA	Cloning vector pRNA8
0	0	0	0	0	0	0	0	4.89	NA	NA	NA	NA	NA	NA	NA	Cloning vector pSP64 (polyA)
0	0	0	0	10.27	0	0	0	0	NA	NA	NA	NA	NA	NA	NA	Cloning vector pUC19
48007.3	286124	18312.9	19826.4	58752.5	73185.1	52454	29359.9	133103	NA	NA	NA	NA	NA	NA	NA	Unclassified
0	0	0	0	3.82	0	0	0	0	NA	NA	NA	NA	NA	NA	NA	Shuttle vector pHY320PLK
0	0	0	0	120.71	0	0	0	0	NA	NA	NA	NA	NA	NA	NA	Suicide vector pME3087
0	0	0	0	5.75	0	0	0	0	NA	NA	NA	NA	NA	NA	NA	Synthetic plasmid pNus-TetR
123.37	295.49	65.45	0	541.42	0	2.84	208.09	3837.34	NA	NA	NA	NA	NA	NA	NA	synthetic construct
0	0	0	0	16.87	0	0	0	0	NA	NA	NA	NA	NA	NA	NA	translation factor module pTFM1
0	0	0	0	24.87	0	0	0	20.37	NA	NA	NA	NA	NA	NA	NA	uncultured microorganism
154.94	36.17	0	0	62.69	37.73	1167.97	5.06	8064.23	NA	NA	NA	NA	NA	NA	NA	uncultured organism
14.48	3.76	0	0	38.53	177.44	1.26	54.02	10.98	NA	NA	NA	NA	NA	NA	NA	uncultured prokaryote
4.99	0	0	0	0	0	0	0	0	Viruses	NA	NA	NA	Mononegavirales	Paramyxoviridae	Avulavirus	Avian avulavirus 1
0	0	0	0	0	0	0	0	16.09	Viruses	NA	NA	NA	Nidovirales	Coronaviridae	Gammacoronavirus	Avian coronavirus
151.87	0	0	0	5.74	4354.89	0	0	0	Viruses	NA	NA	NA	NA	Bromoviridae	Cucumovirus	Cucumber mosaic virus
0	0	0	352.6	464.9	0	0	0	0	Viruses	NA	NA	NA	NA	Orthomyxoviridae	Alphainfluenzavirus	Influenza A virus
0	0	0	0	0	0	0	0	5.06	Viruses	NA	NA	NA	NA	Reoviridae	Seadornavirus	Kadipiro virus
0	0	0	0	315.57	0	0	0	0	Viruses	NA	NA	NA	NA	NA	NA	uncultured virus
