# Supplementary material for: CCMetagen: comprehensive and accurate identification of eukaryotes and prokaryotes in metagenomic data
Source: Genome Biol. 2020 Apr 28;21:103. doi: 10.1186/s13059-020-02014-2 (PMC7189439; doi:10.1186/s13059-020-02014-2)
Supplement: Supplementary file 7 — Additional file 7: Table S5. Genome sequences and species used to simulate fungal communities. [file 13059_2020_2014_MOESM7_ESM.xlsx]

## Sheet: Sheet1
Table S5. Genome sequences and species used to simulate fungal communities.
Metagenome simulated in silico (sample 1_mtt)
Species	Strain	assembly_accession	species-level taxid	Coverage
[Candida] auris	6684	GCF_001189475.1	498019	10
[Candida] glabrata	CBS 138	GCF_000002545.3	5478	10
Aspergillus fumigatus Af293	Af293	GCF_000002655.1	746128	10
Aspergillus nidulans FGSC A4	FGSC A4	GCF_000149205.2	162425	10
Candida albicans SC5314	SC5314	GCF_000182965.3	5476	10
Candida dubliniensis CD36	CD36	GCF_000026945.1	42374	3
Candida orthopsilosis Co 90-125	Co 90-125	GCF_000315875.1	273371	3
Candida tropicalis MYA-3404	MYA-3404	GCF_000006335.2	5482	3
Clavispora lusitaniae ATCC 42720	ATCC 42720	GCF_000003835.1	36911	3
Cryptococcus gattii WM276	WM276	GCF_000185945.1	37769	3
Cryptococcus neoformans var. grubii H99	H99	GCF_000149245.1	5207	1
Cryptococcus neoformans var. neoformans B-3501A	B-3501A	GCF_000149385.1	5207	1
Cryptococcus neoformans var. neoformans JEC21	JEC21	GCF_000091045.1	5207	1
Debaryomyces hansenii CBS767	CBS767	GCF_000006445.2	4959	1
Diplodia corticola	CBS 112549	GCF_001883845.1	236234	1
Eremothecium gossypii ATCC 10895	ATCC 10895	GCF_000091025.4	33169	1
Fusarium verticillioides 7600	7600	GCF_000149555.1	117187	1
Histoplasma capsulatum NAm1	NAm1	GCF_000149585.1	5037	0.1
Lachancea thermotolerans CBS 6340	CBS 6340	GCF_000142805.1	381046	0.1
Malassezia pachydermatis	CBS 1879	GCF_001278385.1	77020	0.1
Paracoccidioides brasiliensis Pb18	Pb18	GCF_000150735.1	121759	0.1
Penicillium arizonense	CBS 141311	GCF_001773325.1	1835702	0.1
Pichia kudriavzevii	129	GCF_001983325.1	4909	0.01
Pichia membranifaciens NRRL Y-2026	NRRL Y-2026	GCF_001661235.1	4926	0.01
Pneumocystis jirovecii RU7	RU7	GCF_001477535.1	42068	0.01
Rhizopus microsporus ATCC 52813	ATCC 52813	GCF_002708625.1	58291	0.01
Saccharomyces cerevisiae S288C	S288c	GCF_000146045.2	4932	0.01
Schizosaccharomyces pombe	972h-	GCF_000002945.1	4896	0.001
Trichoderma reesei QM6a	QM6a	GCF_000167675.1	51453	0.001
Trichophyton rubrum CBS 118892	CBS 118892	GCF_000151425.1	5551	0.001
Ustilago maydis 521	521	GCF_000328475.2	5270	0.001
Yarrowia lipolytica CLIB122	CLIB122	GCF_000002525.2	4952	0.001
Metatranscriptome simulated in silico (sample 2_mtg)
Species	Strain	assembly_accession	species_taxid
[Candida] auris	6684	GCF_001189475.1	498019
[Candida] glabrata	CBS 138	GCF_000002545.3	5478
Candida albicans SC5314	SC5314	GCF_000182965.3	5476
Candida dubliniensis CD36	CD36	GCF_000026945.1	42374
Candida orthopsilosis Co 90-125	Co 90-125	GCF_000315875.1	273371
Candida tropicalis MYA-3404	MYA-3404	GCF_000006335.2	5482
Clavispora lusitaniae ATCC 42720	ATCC 42720	GCF_000003835.1	36911
Cryptococcus gattii WM276	WM276	GCF_000185945.1	37769
Cryptococcus neoformans var. grubii H99	H99	GCF_000149245.1	5207
Cryptococcus neoformans var. neoformans B-3501A	B-3501A	GCF_000149385.1	5207
Cryptococcus neoformans var. neoformans JEC21	JEC21	GCF_000091045.1	5207
Debaryomyces hansenii CBS767	CBS767	GCF_000006445.2	4959
Pichia kudriavzevii	129	GCF_001983325.1	4909
Pichia membranifaciens NRRL Y-2026	NRRL Y-2026	GCF_001661235.1	4926
Saccharomyces cerevisiae S288C	S288c	GCF_000146045.2	4932
Schizosaccharomyces pombe	972h-	GCF_000002945.1	4896
Yarrowia lipolytica CLIB122	CLIB122	GCF_000002525.2	4952
Metatranscriptome (cultured and sequenced fungal community) - biological dataset 1
Species	Strain	assembly_accession	species_taxid
[Candida] auris	WM_17.110	NA	498019
[Candida] glabrata	WM_13.101	NA	5478
Candida albicans	WM_229	NA	5476
Candida dubliniensis CD36	WM_606	NA	42374
Candida orthopsilosis Co 90-125	WM_03.136	NA	273371
Candida tropicalis MYA-3404	WM_17.08	NA	5482
Clavispora lusitaniae	WM_14.04	NA	36911
Cryptococcus gattii WM276	WM_276	NA	37769
Cryptococcus neoformans var. grubii H99	H99_GC	NA	5207
Cryptococcus neoformans var. neoformans B-3501A	WM_01.133	NA	5207
Cryptococcus neoformans var. neoformans JEC21	WM_01.127	NA	5207
Debaryomyces hansenii CBS767	WM_36	NA	4959
Pichia kudriavzevii	WM_14	NA	4909
Pichia membranifaciens NRRL Y-2026	WM_46	NA	4926
Saccharomyces cerevisiae S288C	WM_318	NA	4932
Schizosaccharomyces pombe	WM_72	NA	4896
Yarrowia lipolytica CLIB122	WM_63	NA	4952
