# Supplementary material for: CCMetagen: comprehensive and accurate identification of eukaryotes and prokaryotes in metagenomic data
Source: Genome Biol. 2020 Apr 28;21:103. doi: 10.1186/s13059-020-02014-2 (PMC7189439; doi:10.1186/s13059-020-02014-2)
Supplement: Supplementary file 8 — Additional file 8: Table S6. Fungal genome sequences removed from the RefSeq fungi database (RefSeq-f-partial) to mimic the effects of classifying species without reference genomes. [file 13059_2020_2014_MOESM8_ESM.xlsx]

## Sheet: Sheet1
Table S6. Fungal genome sequences removed from the RefSeq fungi database (RefSeq-f-partial) to mimic the effects of classifying species without reference genomes
organism_name	Strain	assembly_accession	species_taxid
Yarrowia lipolytica CLIB122	CLIB122	GCF_000002525.2	4952
[Candida] glabrata	CBS 138	GCF_000002545.3	5478
Aspergillus fumigatus Af293	Af293	GCF_000002655.1	746128
Schizosaccharomyces pombe	972h-	GCF_000002945.1	4896
Clavispora lusitaniae ATCC 42720	ATCC 42720	GCF_000003835.1	36911
Debaryomyces hansenii CBS767	CBS767	GCF_000006445.2	4959
Candida dubliniensis CD36	CD36	GCF_000026945.1	42374
Lachancea thermotolerans CBS 6340	CBS 6340	GCF_000142805.1	381046
Histoplasma capsulatum NAm1	NAm1	GCF_000149585.1	5037
Paracoccidioides brasiliensis Pb18	Pb18	GCF_000150735.1	121759
Trichoderma reesei QM6a	QM6a	GCF_000167675.1	51453
Ustilago maydis 521	521	GCF_000328475.2	5270
[Candida] auris	6684	GCF_001189475.1	498019
Pichia membranifaciens NRRL Y-2026	NRRL Y-2026	GCF_001661235.1	4926
Diplodia corticola	CBS 112549	GCF_001883845.1	236234
